# Supplementary material for: Identification of Novel Kv1.3 Channel-Interacting Proteins Using Proximity Labelling in T-Cells
Source: Cell Physiol Biochem. Author manuscript; Available in PMC 2026 Mar 16. (PMC12989817; doi:10.33594/000000823)
Supplement: supplemental material [file NIHMS2125573-supplement-supplemental_material.zip]

Archive with 20 entries (19 files):
- Supplemental Material/
- __MACOSX/._Supplemental Material
- Supplemental Material/Supp. Datasheet 7.xlsx
- __MACOSX/Supplemental Material/._Supp. Datasheet 7.xlsx
- Supplemental Material/Supp. Datasheet 6.xlsx
- __MACOSX/Supplemental Material/._Supp. Datasheet 6.xlsx
- Supplemental Material/Supp. Datasheet 1.xlsx
- __MACOSX/Supplemental Material/._Supp. Datasheet 1.xlsx
- Supplemental Material/Supp. Datasheet 3.xlsx
- __MACOSX/Supplemental Material/._Supp. Datasheet 3.xlsx
- Supplemental Material/Supplementary Material.docx
- __MACOSX/Supplemental Material/._Supplementary Material.docx
- Supplemental Material/Supp. Datasheet 2.xlsx
- __MACOSX/Supplemental Material/._Supp. Datasheet 2.xlsx
- Supplemental Material/Supp. Datasheet 5.xlsx
- __MACOSX/Supplemental Material/._Supp. Datasheet 5.xlsx
- Supplemental Material/Supp. Datasheet 8.xlsx
- __MACOSX/Supplemental Material/._Supp. Datasheet 8.xlsx
- Supplemental Material/Supp. Datasheet 4.xlsx
- __MACOSX/Supplemental Material/._Supp. Datasheet 4.xlsx
