# Supplementary material for: Identification of Novel Kv1.3 Channel-Interacting Proteins Using Proximity Labelling in T-Cells
Source: Cell Physiol Biochem. Author manuscript; Available in PMC 2026 Mar 16. (PMC12989817; doi:10.33594/000000823)
Supplement: supplemental material [file NIHMS2125573-supplement-supplemental_material.zip › Supplemental Material/Supp. Datasheet 3.xlsx]

## Sheet: Sheet1_DEPs AP proteome
Supplementary Datasheet 3. Differentially expressed protein and GO pathway analysis of Kv1.3 associated proteins in AP and Bulk proteome in Jurkat T cells.
Sheet 1: Differentially enriched proteins in Kv1.3-TurboID samples compared to Controls in AP proteome. The table enlists proteins significantly enriched in Kv1.3 samples.
Protein	F-Value	FDR (BH)	Control-All	diff Control-All	diff.All.vs.Control	p.value	log2FoldChange	expression
EIF3H	694.024	9.94604771448765e-09	1.4313643151927e-10	-6.67492	6.67492	1.4313643151927e-10	6.67492	Upregulated
SMG7	694.96	9.94604771448765e-09	1.42187471612681e-10	-7.8396	7.8396	1.42187471612681e-10	7.8396	Upregulated
TBC1D10A	56.2563	9.9267847789367e-05	2.06180594008253e-05	-4.45901	4.45901	2.06180594008253e-05	4.45901	Upregulated
ATP2B4	105.164	9.91760067737557e-06	1.26139845254835e-06	-3.47395	3.47395	1.26139845254835e-06	3.47395	Upregulated
FER	56.4368	9.80907490433882e-05	2.03354217192244e-05	-5.98068	5.98068	2.03354217192244e-05	5.98068	Upregulated
RASA2	56.6868	9.64205451162966e-05	1.99516647226254e-05	-5.86877	5.86877	1.99516647226254e-05	5.86877	Upregulated
EPB41L5	56.6894	9.64205451162966e-05	1.99477656871696e-05	-6.28438	6.28438	1.99477656871696e-05	6.28438	Upregulated
SLC12A7	56.7415	9.63831711045972e-05	1.9868953981111e-05	-2.64943	2.64943	1.9868953981111e-05	2.64943	Upregulated
DEPDC1B	56.7703	9.63543812785457e-05	1.98255416944188e-05	-3.43576	3.43576	1.98255416944188e-05	3.43576	Upregulated
RTRAF	105.935	9.61904859479771e-06	1.21968488599924e-06	-5.12192	5.12192	1.21968488599924e-06	5.12192	Upregulated
RABGAP1L	366.842	9.56718049279377e-08	3.27464754323552e-09	-5.61566	5.61566	3.27464754323552e-09	5.61566	Upregulated
ANKLE2	56.9284	9.538552799827e-05	1.95890932645222e-05	-7.26037	7.26037	1.95890932645222e-05	7.26037	Upregulated
ENOSF1	106.624	9.36496651839323e-06	1.18382501691085e-06	-5.48772	5.48772	1.18382501691085e-06	5.48772	Upregulated
AP3S1	369.595	9.33043503870531e-08	3.15732340866341e-09	-6.6405	6.6405	3.15732340866341e-09	6.6405	Upregulated
GSPT1	106.998	9.24362444640588e-06	1.16489082871859e-06	-8.23522	8.23522	1.16489082871859e-06	8.23522	Upregulated
ICAM2	57.4303	9.20339454356694e-05	1.88608293642549e-05	-3.22185	3.22185	1.88608293642549e-05	3.22185	Upregulated
RANBP2	57.4274	9.20339454356694e-05	1.88649899823406e-05	-7.558	7.558	1.88649899823406e-05	7.558	Upregulated
CD2AP	715.066	9.07315578317646e-09	1.23516317546159e-10	-10.4106	10.4106	1.23516317546159e-10	10.4106	Upregulated
TKT	107.572	9.04620063324967e-06	1.13649272833125e-06	-4.02692	4.02692	1.13649272833125e-06	4.02692	Upregulated
STAMBPL1	199.864	9.01171332759554e-07	6.16904529621476e-08	-5.95447	5.95447	6.16904529621476e-08	5.95447	Upregulated
ASCC3	57.8144	8.97417825848964e-05	1.83253348335553e-05	-7.56425	7.56425	1.83253348335553e-05	7.56425	Upregulated
NPC1	57.8432	8.97199157784075e-05	1.82859727218536e-05	-3.35994	3.35994	1.82859727218536e-05	3.35994	Upregulated
LSM14B	57.9619	8.90976648633749e-05	1.81244958084578e-05	-5.17944	5.17944	1.81244958084578e-05	5.17944	Upregulated
DOCK10	200.68	8.88828658990884e-07	6.04998114832379e-08	-8.58403	8.58403	6.04998114832379e-08	8.58403	Upregulated
TMSB4X	108.217	8.82785561331377e-06	1.10562796868418e-06	-7.11828	7.11828	1.10562796868418e-06	7.11828	Upregulated
SEC31A	108.297	8.82490169076677e-06	1.10182553198605e-06	-9.52381	9.52381	1.10182553198605e-06	9.52381	Upregulated
STAMBP	374.99	8.79445165163704e-08	2.94174578778991e-09	-6.34992	6.34992	2.94174578778991e-09	6.34992	Upregulated
SLC30A7	58.2077	8.76495791971131e-05	1.77958305487721e-05	-5.71774	5.71774	1.77958305487721e-05	5.71774	Upregulated
GGA1	58.2386	8.76166404694891e-05	1.77550640546884e-05	-6.749	6.749	1.77550640546884e-05	6.749	Upregulated
CDKAL1	108.603	8.73821833780976e-06	1.0876039938153e-06	-7.58543	7.58543	1.0876039938153e-06	7.58543	Upregulated
GLIPR2	58.4395	8.64861509875457e-05	1.74923370336537e-05	-4.68575	4.68575	1.74923370336537e-05	4.68575	Upregulated
MGAT2	202.272	8.60789542266103e-07	5.82564684380793e-08	-6.25536	6.25536	5.82564684380793e-08	6.25536	Upregulated
ALMS1	58.5781	8.57686538755204e-05	1.73138589503676e-05	-5.15647	5.15647	1.73138589503676e-05	5.15647	Upregulated
TSC1	202.718	8.56675413180126e-07	5.76448255465429e-08	-7.03713	7.03713	5.76448255465429e-08	7.03713	Upregulated
KIF16B	727.705	8.56600637456195e-09	1.13280519928085e-10	-6.34505	6.34505	1.13280519928085e-10	6.34505	Upregulated
ADA	58.6693	8.53570591187629e-05	1.71975716155267e-05	-5.53011	5.53011	1.71975716155267e-05	5.53011	Upregulated
CNP	58.7359	8.51032177898651e-05	1.71133269534657e-05	-3.56042	3.56042	1.71133269534657e-05	3.56042	Upregulated
HGS	736.081	8.43209608993371e-09	1.07055479446665e-10	-8.57399	8.57399	1.07055479446665e-10	8.57399	Upregulated
KLC1	741.569	8.43209608993371e-09	1.03199862362452e-10	-7.23594	7.23594	1.03199862362452e-10	7.23594	Upregulated
RCSD1	734.457	8.43209608993371e-09	1.0822993814384e-10	-8.55622	8.55622	1.0822993814384e-10	8.55622	Upregulated
EHBP1	748.465	8.43209608993371e-09	9.85878282655037e-11	-9.37137	9.37137	9.85878282655037e-11	9.37137	Upregulated
GBF1	109.668	8.37972083646722e-06	1.03972421113693e-06	-6.39553	6.39553	1.03972421113693e-06	6.39553	Upregulated
GTSE1	109.881	8.33079243448549e-06	1.0304130665758e-06	-5.22662	5.22662	1.0304130665758e-06	5.22662	Upregulated
N4BP1	380.32	8.3055517171211e-08	2.74590391270048e-09	-6.29268	6.29268	2.74590391270048e-09	6.29268	Upregulated
NUP62	756.255	8.3044772078329e-09	9.36716604539689e-11	-7.33566	7.33566	9.36716604539689e-11	7.33566	Upregulated
FLOT2	59.0976	8.30293749624936e-05	1.66640052433476e-05	-5.50867	5.50867	1.66640052433476e-05	5.50867	Upregulated
LIN54	59.1215	8.30293749624936e-05	1.66348381423252e-05	-3.90833	3.90833	1.66348381423252e-05	3.90833	Upregulated
ORAI1	59.12	8.30293749624936e-05	1.6636566001665e-05	-3.28301	3.28301	1.6636566001665e-05	3.28301	Upregulated
PRRC1	381.487	8.27959747096056e-08	2.70511936040718e-09	-8.52188	8.52188	2.70511936040718e-09	8.52188	Upregulated
SPNS1	59.3073	8.22420466588463e-05	1.64100233123252e-05	-4.64317	4.64317	1.64100233123252e-05	4.64317	Upregulated
EPN1	110.289	8.21675212104197e-06	1.01292634200267e-06	-5.29889	5.29889	1.01292634200267e-06	5.29889	Upregulated
MAP4.2	110.285	8.21675212104197e-06	1.01311179399856e-06	-7.60301	7.60301	1.01311179399856e-06	7.60301	Upregulated
ARFGEF2	110.549	8.17805113488225e-06	1.00197826039981e-06	-3.55788	3.55788	1.00197826039981e-06	3.55788	Upregulated
SMG9	110.629	8.17664299658624e-06	9.98625399038537e-07	-5.00704	5.00704	9.98625399038537e-07	5.00704	Upregulated
GOSR1	110.716	8.1730315615706e-06	9.95005398199766e-07	-4.96517	4.96517	9.95005398199766e-07	4.96517	Upregulated
FERMT2	384.153	8.09926191907967e-08	2.61469754680518e-09	-4.2994	4.2994	2.61469754680518e-09	4.2994	Upregulated
CHORDC1	59.5472	8.09715263969892e-05	1.61250180922826e-05	-7.64685	7.64685	1.61250180922826e-05	7.64685	Upregulated
SPN	205.502	8.07218598506638e-07	5.40029556371613e-08	-5.01579	5.01579	5.40029556371613e-08	5.01579	Upregulated
ARFGAP1	385.888	8.01953318138709e-08	2.55776632000677e-09	-10.0023	10.0023	2.55776632000677e-09	10.0023	Upregulated
USP32	59.7272	8.00744551033227e-05	1.59152261990657e-05	-5.25446	5.25446	1.59152261990657e-05	5.25446	Upregulated
DNAJB1	59.758	8.00518250087238e-05	1.58795918920456e-05	-5.26428	5.26428	1.58795918920456e-05	5.26428	Upregulated
NCK1	206.194	7.98967692109201e-07	5.3140208226633e-08	-9.3926	9.3926	5.3140208226633e-08	9.3926	Upregulated
CLCN7	60.0538	7.85071765426042e-05	1.55426498872756e-05	-6.32478	6.32478	1.55426498872756e-05	6.32478	Upregulated
CTTN	111.847	7.82301791695327e-06	9.49351065767958e-07	-6.26294	6.26294	9.49351065767958e-07	6.26294	Upregulated
NBEAL2	111.862	7.82301791695327e-06	9.48789451316967e-07	-7.17849	7.17849	9.48789451316967e-07	7.17849	Upregulated
NUP35	112.007	7.82191908051645e-06	9.43132989093777e-07	-6.40524	6.40524	9.43132989093777e-07	6.40524	Upregulated
PSD4	207.483	7.80041755205758e-07	5.15780234869618e-08	-7.80962	7.80962	5.15780234869618e-08	7.80962	Upregulated
CNOT1	60.3135	7.72965738028773e-05	1.5253899615402e-05	-7.31446	7.31446	1.5253899615402e-05	7.31446	Upregulated
CORO7	60.2963	7.72965738028773e-05	1.52729130656794e-05	-8.73886	8.73886	1.52729130656794e-05	8.73886	Upregulated
TOE1	60.3053	7.72965738028773e-05	1.52629953025503e-05	-4.66887	4.66887	1.52629953025503e-05	4.66887	Upregulated
PACC1	112.378	7.72793381253719e-06	9.28794845614155e-07	-5.36114	5.36114	9.28794845614155e-07	5.36114	Upregulated
COG1	390.336	7.6765298295289e-08	2.41850998129849e-09	-8.34045	8.34045	2.41850998129849e-09	8.34045	Upregulated
ATP2C1	60.5058	7.65919006139486e-05	1.50443056437355e-05	-5.96359	5.96359	1.50443056437355e-05	5.96359	Upregulated
DIP2B	208.825	7.60795388418655e-07	5.00094984997093e-08	-4.49056	4.49056	5.00094984997093e-08	4.49056	Upregulated
SNX5	208.832	7.60795388418655e-07	5.00015065895185e-08	-5.27597	5.27597	5.00015065895185e-08	5.27597	Upregulated
DDT	209.56	7.57062259648818e-07	4.91751837267027e-08	-6.57617	6.57617	4.91751837267027e-08	6.57617	Upregulated
PSMC5	210.298	7.4889435187214e-07	4.83533498291619e-08	-8.53768	8.53768	4.83533498291619e-08	8.53768	Upregulated
RESF1	210.489	7.4889435187214e-07	4.81432683908853e-08	-5.13178	5.13178	4.81432683908853e-08	5.13178	Upregulated
TNRC6B	210.413	7.4889435187214e-07	4.82273889529978e-08	-8.52807	8.52807	4.82273889529978e-08	8.52807	Upregulated
SIPA1L1	211.267	7.46060149329129e-07	4.72998072114539e-08	-6.96145	6.96145	4.72998072114539e-08	6.96145	Upregulated
ITGA4	783	7.45988995855363e-09	7.8891481573759e-11	-7.74901	7.74901	7.8891481573759e-11	7.74901	Upregulated
TTK	778.359	7.45988995855363e-09	8.12434534576046e-11	-7.70673	7.70673	8.12434534576046e-11	7.70673	Upregulated
LIMD1	1833.45	7.44685695461983e-10	1.15859306956357e-12	-10.7723	10.7723	1.15859306956357e-12	10.7723	Upregulated
OSBPL11	113.411	7.43157432813578e-06	8.90285839387717e-07	-7.41986	7.41986	8.90285839387717e-07	7.41986	Upregulated
NEDD1	113.531	7.41945938851656e-06	8.85948670663005e-07	-4.04874	4.04874	8.85948670663005e-07	4.04874	Upregulated
RTN4	61.0218	7.39598727000604e-05	1.44985514744576e-05	-6.92528	6.92528	1.44985514744576e-05	6.92528	Upregulated
FHIP2A	113.835	7.35224329923977e-06	8.75062796408934e-07	-5.21465	5.21465	8.75062796408934e-07	5.21465	Upregulated
EIF4G2	61.2292	7.30198575416118e-05	1.42858764462974e-05	-6.73077	6.73077	1.42858764462974e-05	6.73077	Upregulated
BORCS6	61.2954	7.28219397256204e-05	1.42188307048858e-05	-5.50701	5.50701	1.42188307048858e-05	5.50701	Upregulated
PRRC2C	61.3939	7.24588103637258e-05	1.41197448433398e-05	-5.58883	5.58883	1.41197448433398e-05	5.58883	Upregulated
DYNC1LI1	114.344	7.22550574489568e-06	8.57168126096142e-07	-5.122	5.122	8.57168126096142e-07	5.122	Upregulated
PIK3R4	61.6789	7.11527735952541e-05	1.38375677937095e-05	-5.85377	5.85377	1.38375677937095e-05	5.85377	Upregulated
TNKS1BP1	1963.6	7.05838400218413e-10	8.23615402821952e-13	-9.85694	9.85694	8.23615402821952e-13	9.85694	Upregulated
COMMD10	61.8335	7.05216332008031e-05	1.3687395942124e-05	-5.16129	5.16129	1.3687395942124e-05	5.16129	Upregulated
RUBCN	61.9175	7.0246165245675e-05	1.36066084373186e-05	-6.30969	6.30969	1.36066084373186e-05	6.30969	Upregulated
BUB1B	214.394	6.99616879196364e-07	4.40832105911361e-08	-6.19497	6.19497	4.40832105911361e-08	6.19497	Upregulated
TFRC	115.278	6.98120490382227e-06	8.25471136041217e-07	-6.5968	6.5968	8.25471136041217e-07	6.5968	Upregulated
BSG	399.486	6.94039386064662e-08	2.15959357779747e-09	-7.28045	7.28045	2.15959357779747e-09	7.28045	Upregulated
LRBA	215.062	6.93530104646622e-07	4.34299287623906e-08	-3.87854	3.87854	4.34299287623906e-08	3.87854	Upregulated
ALOX12B	62.1529	6.92315332213154e-05	1.33831474177339e-05	-2.06385	2.06385	1.33831474177339e-05	2.06385	Upregulated
PSMD6	62.2107	6.90943028639744e-05	1.33290181093663e-05	-6.01094	6.01094	1.33290181093663e-05	6.01094	Upregulated
TSN	62.2099	6.90943028639744e-05	1.33297449321397e-05	-4.6169	4.6169	1.33297449321397e-05	4.6169	Upregulated
LAMTOR1	216.115	6.89532108737431e-07	4.24243227143351e-08	-9.24063	9.24063	4.24243227143351e-08	9.24063	Upregulated
RINT1	215.748	6.89532108737431e-07	4.27717357976424e-08	-8.76154	8.76154	4.27717357976424e-08	8.76154	Upregulated
ABI1	215.972	6.89532108737431e-07	4.25592324414136e-08	-5.77957	5.77957	4.25592324414136e-08	5.77957	Upregulated
ZFYVE1	215.601	6.89532108737431e-07	4.29113719945504e-08	-5.53327	5.53327	4.29113719945504e-08	5.53327	Upregulated
TRAPPC12	216.884	6.87371793154079e-07	4.17075067024645e-08	-5.73564	5.73564	4.17075067024645e-08	5.73564	Upregulated
EIF3J	115.815	6.85499181726186e-06	8.07881182664466e-07	-6.48629	6.48629	8.07881182664466e-07	6.48629	Upregulated
AKAP10	62.6611	6.72192022445775e-05	1.29157082492498e-05	-3.42049	3.42049	1.29157082492498e-05	3.42049	Upregulated
XRN1	218.419	6.71267632845296e-07	4.0319495842634e-08	-8.8539	8.8539	4.0319495842634e-08	8.8539	Upregulated
WDR7	218.25	6.71267632845296e-07	4.04692660797436e-08	-4.61464	4.61464	4.04692660797436e-08	4.61464	Upregulated
SPATA2	62.725	6.7056462005661e-05	1.28583569695803e-05	-5.65772	5.65772	1.28583569695803e-05	5.65772	Upregulated
TPD52	219.007	6.68838258102379e-07	3.98025101087764e-08	-4.8162	4.8162	3.98025101087764e-08	4.8162	Upregulated
CSNK2B	62.8844	6.64517866594596e-05	1.2716561274389e-05	-5.29267	5.29267	1.2716561274389e-05	5.29267	Upregulated
DTX1	62.8917	6.64517866594596e-05	1.27100726882328e-05	-4.35126	4.35126	1.27100726882328e-05	4.35126	Upregulated
ANXA1	62.944	6.64474384380804e-05	1.26640392200153e-05	-4.37898	4.37898	1.26640392200153e-05	4.37898	Upregulated
SEC23IP	404.38	6.62205762148883e-08	2.03478238855549e-09	-10.6296	10.6296	2.03478238855549e-09	10.6296	Upregulated
ATG3	63.0439	6.61233747528116e-05	1.25765578584694e-05	-6.5079	6.5079	1.25765578584694e-05	6.5079	Upregulated
ARHGAP35	406.014	6.57599650443869e-08	1.99505144825444e-09	-7.14358	7.14358	1.99505144825444e-09	7.14358	Upregulated
PIKFYVE	810.863	6.56286379294237e-09	6.63689065019454e-11	-9.13345	9.13345	6.63689065019454e-11	9.13345	Upregulated
DNAJC13	220.575	6.50571416398634e-07	3.84624096820663e-08	-7.18657	7.18657	3.84624096820663e-08	7.18657	Upregulated
TIPRL	63.4475	6.45727951126051e-05	1.2230389398354e-05	-5.53526	5.53526	1.2230389398354e-05	5.53526	Upregulated
DDB1	63.4277	6.45727951126051e-05	1.22471610215151e-05	-6.4206	6.4206	1.22471610215151e-05	6.4206	Upregulated
TBC1D10B	63.4561	6.45727951126051e-05	1.22231593995439e-05	-3.09115	3.09115	1.22231593995439e-05	3.09115	Upregulated
SCFD1	63.4166	6.45727951126051e-05	1.22565243154225e-05	-3.15079	3.15079	1.22565243154225e-05	3.15079	Upregulated
TM9SF2	63.4189	6.45727951126051e-05	1.2254513990124e-05	-5.7291	5.7291	1.2254513990124e-05	5.7291	Upregulated
AP3B1	117.634	6.40560417667279e-06	7.51555234084143e-07	-6.7627	6.7627	7.51555234084143e-07	6.7627	Upregulated
PKN1.1	117.604	6.40560417667279e-06	7.52428028531771e-07	-9.0825	9.0825	7.52428028531771e-07	9.0825	Upregulated
PSAT1	63.685	6.40463030786421e-05	1.20320359342607e-05	-4.54614	4.54614	1.20320359342607e-05	4.54614	Upregulated
CCT8	63.8119	6.36224905430982e-05	1.19276703390795e-05	-6.78001	6.78001	1.19276703390795e-05	6.78001	Upregulated
ZNF281	63.8923	6.34044442194821e-05	1.18621305599264e-05	-5.72026	5.72026	1.18621305599264e-05	5.72026	Upregulated
SPART	825.121	6.30411533616932e-09	6.08878604115826e-11	-8.68464	8.68464	6.08878604115826e-11	8.68464	Upregulated
AAK1	823.996	6.30411533616932e-09	6.13002269172434e-11	-5.61269	5.61269	6.13002269172434e-11	5.61269	Upregulated
ARHGAP32	411.721	6.22191399207708e-08	1.86342815009699e-09	-8.32936	8.32936	1.86342815009699e-09	8.32936	Upregulated
NSFL1C	64.2618	6.19517581263406e-05	1.15662558928991e-05	-6.12607	6.12607	1.15662558928991e-05	6.12607	Upregulated
MED15	118.712	6.17357938941676e-06	7.20370990597055e-07	-5.04839	5.04839	7.20370990597055e-07	5.04839	Upregulated
BMP2K	413.738	6.15480796929547e-08	1.81939092052297e-09	-4.70809	4.70809	1.81939092052297e-09	4.70809	Upregulated
ADD1	64.4298	6.13747082181635e-05	1.14346500336446e-05	-5.32931	5.32931	1.14346500336446e-05	5.32931	Upregulated
CEP170	64.4519	6.13747082181635e-05	1.14174682450727e-05	-7.04871	7.04871	1.14174682450727e-05	7.04871	Upregulated
PPP1R15B	415.125	6.13559499814661e-08	1.78984684893425e-09	-8.16923	8.16923	1.78984684893425e-09	8.16923	Upregulated
TMED8	415.5	6.13559499814661e-08	1.78196784650538e-09	-9.35491	9.35491	1.78196784650538e-09	9.35491	Upregulated
GIT2	64.5395	6.11743697099163e-05	1.13497372040568e-05	-4.56662	4.56662	1.13497372040568e-05	4.56662	Upregulated
ZFYVE16	843.287	6.111242467226e-09	5.46707805313878e-11	-10.2336	10.2336	5.46707805313878e-11	10.2336	Upregulated
APBB1IP	119.088	6.10389534658073e-06	7.09865697638132e-07	-7.06986	7.06986	7.09865697638132e-07	7.06986	Upregulated
M6PR	224.88	5.96823008799157e-07	3.50526154526148e-08	-6.66803	6.66803	3.50526154526148e-08	6.66803	Upregulated
SCYL2	224.919	5.96823008799157e-07	3.50236017730991e-08	-8.559	8.559	3.50236017730991e-08	8.559	Upregulated
WDR20	225.682	5.94579943335398e-07	3.44583475523043e-08	-6.81938	6.81938	3.44583475523043e-08	6.81938	Upregulated
UBXN4	119.895	5.93536814149509e-06	6.87957878710828e-07	-6.14266	6.14266	6.87957878710828e-07	6.14266	Upregulated
TANK	65.1023	5.90121320638383e-05	1.09256222724181e-05	-6.56059	6.56059	1.09256222724181e-05	6.56059	Upregulated
HELZ	120.185	5.89544260877844e-06	6.8027264455603e-07	-5.16404	5.16404	6.8027264455603e-07	5.16404	Upregulated
ROCK1	120.156	5.89544260877844e-06	6.81037127501826e-07	-4.44445	4.44445	6.81037127501826e-07	4.44445	Upregulated
GOLGA5	120.208	5.89544260877844e-06	6.79654598138107e-07	-5.94782	5.94782	6.79654598138107e-07	5.94782	Upregulated
MVB12A	120.557	5.87071402154074e-06	6.70576707895817e-07	-6.73196	6.73196	6.70576707895817e-07	6.73196	Upregulated
SORT1	120.528	5.87071402154074e-06	6.7133019149474e-07	-7.66682	7.66682	6.7133019149474e-07	7.66682	Upregulated
PTPA	120.83	5.84246328951717e-06	6.6355475711358e-07	-5.37873	5.37873	6.6355475711358e-07	5.37873	Upregulated
NAP1L1	65.2943	5.83768519422275e-05	1.07852993670004e-05	-7.35284	7.35284	1.07852993670004e-05	7.35284	Upregulated
UNC13B	65.3485	5.82870267931784e-05	1.07460329443666e-05	-1.72989	1.72989	1.07460329443666e-05	1.72989	Non-significant
PSMC1	65.407	5.81814511541299e-05	1.07039386993012e-05	-5.99889	5.99889	1.07039386993012e-05	5.99889	Upregulated
FERMT3	65.5213	5.7859384720237e-05	1.06221818700707e-05	-3.74705	3.74705	1.06221818700707e-05	3.74705	Upregulated
IGBP1	121.26	5.76655511434234e-06	6.52690602206776e-07	-7.99271	7.99271	6.52690602206776e-07	7.99271	Upregulated
IFI16.1	65.7881	5.69562658399036e-05	1.0434228397742e-05	-6.48752	6.48752	1.0434228397742e-05	6.48752	Upregulated
USP6NL	65.9147	5.65970132822225e-05	1.03464007167035e-05	-7.41881	7.41881	1.03464007167035e-05	7.41881	Upregulated
PDAP1	121.857	5.65564078809791e-06	6.3793692281151e-07	-8.05942	8.05942	6.3793692281151e-07	8.05942	Upregulated
NF2	424.918	5.6397603542391e-08	1.59684993172097e-09	-9.19472	9.19472	1.59684993172097e-09	9.19472	Upregulated
MYOM2	426.095	5.6397603542391e-08	1.57539109452818e-09	-6.99184	6.99184	1.57539109452818e-09	6.99184	Upregulated
SH3GL1	424.675	5.6397603542391e-08	1.60133218926275e-09	-6.25232	6.25232	1.60133218926275e-09	6.25232	Upregulated
EPB41	228.527	5.63615977279595e-07	3.24446381320031e-08	-8.45819	8.45819	3.24446381320031e-08	8.45819	Upregulated
GRK2	66.0318	5.6277143132606e-05	1.0266036611899e-05	-6.17431	6.17431	1.0266036611899e-05	6.17431	Upregulated
PAK4	866.613	5.58233222118932e-09	4.77679147670809e-11	-7.08485	7.08485	4.77679147670809e-11	7.08485	Upregulated
FNBP1L	873.776	5.58233222118932e-09	4.58614136189218e-11	-9.19072	9.19072	4.58614136189218e-11	9.19072	Upregulated
ETF1	66.1996	5.57713187286991e-05	1.01520720206267e-05	-7.2164	7.2164	1.01520720206267e-05	7.2164	Upregulated
ARHGEF18	66.3686	5.52674157056578e-05	1.00388499161969e-05	-4.39461	4.39461	1.00388499161969e-05	4.39461	Upregulated
BIN2	122.571	5.52313163312721e-06	6.20842101117762e-07	-7.28492	7.28492	6.20842101117762e-07	7.28492	Upregulated
SLC12A2	66.5285	5.48029490144956e-05	9.93316773269348e-06	-5.22026	5.22026	9.93316773269348e-06	5.22026	Upregulated
DLG1	230.216	5.47704568188361e-07	3.13156637587278e-08	-6.81266	6.81266	3.13156637587278e-08	6.81266	Upregulated
ZC3HAV1.1	231.386	5.38173015242825e-07	3.05613614256913e-08	-7.56722	7.56722	3.05613614256913e-08	7.56722	Upregulated
PLK1	66.9319	5.34785779119413e-05	9.67232155933594e-06	-4.64499	4.64499	9.67232155933594e-06	4.64499	Upregulated
SCAMP1	123.529	5.34489310432279e-06	5.98727815653428e-07	-7.81065	7.81065	5.98727815653428e-07	7.81065	Upregulated
RGS14	66.9852	5.34065415334716e-05	9.63852013672922e-06	-5.80098	5.80098	9.63852013672922e-06	5.80098	Upregulated
PARK7	232.117	5.33730652426761e-07	3.01014953721822e-08	-5.68659	5.68659	3.01014953721822e-08	5.68659	Upregulated
TurboID	893.584	5.27792289666326e-09	4.10459374650874e-11	-10.0296	10.0296	4.10459374650874e-11	10.0296	Upregulated
SNAP29	898.647	5.27792289666326e-09	3.99140696902346e-11	-9.71203	9.71203	3.99140696902346e-11	9.71203	Upregulated
CNN2	893.534	5.27792289666326e-09	4.10573543108771e-11	-9.1431	9.1431	4.10573543108771e-11	9.1431	Upregulated
TurboID.1	893.584	5.27792289666326e-09	4.10459374650874e-11	-10.0296	10.0296	4.10459374650874e-11	10.0296	Upregulated
EPS15	939.85	5.23118262373478e-09	3.19697479230894e-11	-9.54606	9.54606	3.19697479230894e-11	9.54606	Upregulated
PICALM	943.558	5.23118262373478e-09	3.13525236133473e-11	-8.68471	8.68471	3.13525236133473e-11	8.68471	Upregulated
CLINT1	973.704	5.23118262373478e-09	2.68303249239124e-11	-11.0324	11.0324	2.68303249239124e-11	11.0324	Upregulated
PYCR3	969.535	5.23118262373478e-09	2.74066166081709e-11	-6.76626	6.76626	2.74066166081709e-11	6.76626	Upregulated
PATL1	936.413	5.23118262373478e-09	3.25550066043393e-11	-8.47128	8.47128	3.25550066043393e-11	8.47128	Upregulated
ARFGAP2	957.084	5.23118262373478e-09	2.92186036334923e-11	-9.49016	9.49016	2.92186036334923e-11	9.49016	Upregulated
IRAK1	124.258	5.21858471940925e-06	5.82549130482479e-07	-3.17983	3.17983	5.82549130482479e-07	3.17983	Upregulated
GEN1	1033.07	5.14484578907566e-09	2.00110688023168e-11	-6.18569	6.18569	2.00110688023168e-11	6.18569	Upregulated
SLK	1044.34	5.14484578907566e-09	1.89635909920502e-11	-8.42156	8.42156	1.89635909920502e-11	8.42156	Upregulated
WIPI2	234.266	5.14125223688363e-07	2.87958118285197e-08	-7.68143	7.68143	2.87958118285197e-08	7.68143	Upregulated
GSPT2	437.48	5.08531989037067e-08	1.38456784257467e-09	-7.06013	7.06013	1.38456784257467e-09	7.06013	Upregulated
CEP97	67.8362	5.06254746889276e-05	9.11691745662134e-06	-6.86322	6.86322	9.11691745662134e-06	6.86322	Upregulated
XIAP	67.9173	5.046824209002e-05	9.06897232422763e-06	-6.30742	6.30742	9.06897232422763e-06	6.30742	Upregulated
SYNRG	439.877	5.02281956445179e-08	1.34801458555882e-09	-12.3678	12.3678	1.34801458555882e-09	12.3678	Upregulated
PLIN3	125.657	4.97071191366536e-06	5.52945782694786e-07	-7.09358	7.09358	5.52945782694786e-07	7.09358	Upregulated
FHL1	68.2548	4.95570260286022e-05	8.87281424007051e-06	-5.56198	5.56198	8.87281424007051e-06	5.56198	Upregulated
RASAL3	68.2319	4.95570260286022e-05	8.88595449209865e-06	-7.88102	7.88102	8.88595449209865e-06	7.88102	Upregulated
RNF214	125.932	4.94030649456252e-06	5.47329371739876e-07	-6.4452	6.4452	5.47329371739876e-07	6.4452	Upregulated
DBNL	125.917	4.94030649456252e-06	5.47641910132369e-07	-8.36768	8.36768	5.47641910132369e-07	8.36768	Upregulated
SPAG9	126.289	4.90724317438603e-06	5.40159400369991e-07	-3.86854	3.86854	5.40159400369991e-07	3.86854	Upregulated
TNRC6A	237.148	4.88129679342286e-07	2.71499588276728e-08	-7.86628	7.86628	2.71499588276728e-08	7.86628	Upregulated
PKN2	68.6567	4.84359952193281e-05	8.64580534250678e-06	-3.89052	3.89052	8.64580534250678e-06	3.89052	Upregulated
ABHD17B	68.654	4.84359952193281e-05	8.64726635770969e-06	-4.54628	4.54628	8.64726635770969e-06	4.54628	Upregulated
BET1	68.8552	4.80233124203462e-05	8.53623250723384e-06	-5.52935	5.52935	8.53623250723384e-06	5.52935	Upregulated
EMC8	127.102	4.77943040311021e-06	5.24231572803221e-07	-7.07325	7.07325	5.24231572803221e-07	7.07325	Upregulated
SASH3	446.402	4.74196148640198e-08	1.25419440324906e-09	-8.56729	8.56729	1.25419440324906e-09	8.56729	Upregulated
MADD	446.989	4.74196148640198e-08	1.24614797580289e-09	-7.84571	7.84571	1.24614797580289e-09	7.84571	Upregulated
DOK1	1100.21	4.70679268968083e-09	1.46457960005627e-11	-8.31333	8.31333	1.46457960005627e-11	8.31333	Upregulated
RANBP1	69.315	4.67334895225957e-05	8.28878693983027e-06	-6.40237	6.40237	8.28878693983027e-06	6.40237	Upregulated
BYSL	69.3573	4.67100499330407e-05	8.26646157897063e-06	-5.95008	5.95008	8.26646157897063e-06	5.95008	Upregulated
CD2	128.305	4.5900608812566e-06	5.01675265512682e-07	-6.64435	6.64435	5.01675265512682e-07	6.64435	Upregulated
SLC39A14	69.731	4.57134317666042e-05	8.07230572619149e-06	-4.45191	4.45191	8.07230572619149e-06	4.45191	Upregulated
ARFIP2	241.186	4.56299932209303e-07	2.5029571205349e-08	-5.62439	5.62439	2.5029571205349e-08	5.62439	Upregulated
INF2	240.843	4.56299932209303e-07	2.52020966058814e-08	-8.19804	8.19804	2.52020966058814e-08	8.19804	Upregulated
SLAIN2	69.8374	4.55064267994744e-05	8.01805186315127e-06	-5.25249	5.25249	8.01805186315127e-06	5.25249	Upregulated
EIF4H	69.9102	4.53971833385777e-05	7.98114619565816e-06	-5.11921	5.11921	7.98114619565816e-06	5.11921	Upregulated
UBAP2L	70.0373	4.51336741787766e-05	7.91726450977373e-06	-6.40558	6.40558	7.91726450977373e-06	6.40558	Upregulated
IFI16	70.0627	4.51336741787766e-05	7.90455225490512e-06	-8.81398	8.81398	7.90455225490512e-06	8.81398	Upregulated
GNE	70.2018	4.48664137546671e-05	7.8354802706517e-06	-5.4704	5.4704	7.8354802706517e-06	5.4704	Upregulated
CPD	454.816	4.45844028237952e-08	1.14452375977071e-09	-6.84127	6.84127	1.14452375977071e-09	6.84127	Upregulated
NT5C2	70.4493	4.43169404676393e-05	7.71426855467419e-06	-6.60598	6.60598	7.71426855467419e-06	6.60598	Upregulated
STRN3	70.4328	4.43169404676393e-05	7.72228289751163e-06	-8.97318	8.97318	7.72228289751163e-06	8.97318	Upregulated
GAPVD1	70.7059	4.39274895477529e-05	7.59101781335642e-06	-6.72152	6.72152	7.59101781335642e-06	6.72152	Upregulated
SMCR8	70.6714	4.39274895477529e-05	7.60747750878636e-06	-2.74732	2.74732	7.60747750878636e-06	2.74732	Upregulated
NUP50	70.6446	4.39274895477529e-05	7.62024906195948e-06	-6.60101	6.60101	7.62024906195948e-06	6.60101	Upregulated
LASP1	129.869	4.35305579561008e-06	4.74078421925641e-07	-8.32062	8.32062	4.74078421925641e-07	8.32062	Upregulated
PSMC3	71.0316	4.31668926892061e-05	7.43793600206857e-06	-6.37818	6.37818	7.43793600206857e-06	6.37818	Upregulated
RAPGEF6	10798.2	4.29138023378e-13	1.66914828229483e-16	-8.67216	8.67216	1.66914828229483e-16	8.67216	Upregulated
ANKHD1	130.439	4.28019506581113e-06	4.64478577736797e-07	-7.12725	7.12725	4.64478577736797e-07	7.12725	Upregulated
SNX2	130.785	4.25338596281192e-06	4.58758635298254e-07	-6.56146	6.56146	4.58758635298254e-07	6.56146	Upregulated
ERCC6L	130.808	4.25338596281192e-06	4.58383034540996e-07	-8.83824	8.83824	4.58383034540996e-07	8.83824	Upregulated
VPS33B	130.715	4.25338596281192e-06	4.59914934913152e-07	-5.13586	5.13586	4.59914934913152e-07	5.13586	Upregulated
CXCR4	131.104	4.24035716234831e-06	4.53558234012363e-07	-5.13057	5.13057	4.53558234012363e-07	5.13057	Upregulated
GAK	245.501	4.22004086770228e-07	2.29796079921556e-08	-6.72303	6.72303	2.29796079921556e-08	6.72303	Upregulated
EXOC4	71.6924	4.15235943115499e-05	7.13863426126217e-06	-7.11939	7.11939	7.13863426126217e-06	7.11939	Upregulated
EPB41L2.1	246.767	4.14634223409891e-07	2.24170194686795e-08	-10.6884	10.6884	2.24170194686795e-08	10.6884	Upregulated
ATXN2L	463.215	4.13863896049545e-08	1.04633034784988e-09	-8.59965	8.59965	1.04633034784988e-09	8.59965	Upregulated
AKAP11	132.108	4.10675713996956e-06	4.37670733703484e-07	-7.33759	7.33759	4.37670733703484e-07	7.33759	Upregulated
CHMP2B	72.0802	4.06328593334677e-05	6.96969699185502e-06	-2.70773	2.70773	6.96969699185502e-06	2.70773	Upregulated
USO1	132.536	4.05984625776125e-06	4.31092193064496e-07	-9.2793	9.2793	4.31092193064496e-07	9.2793	Upregulated
LMO7	132.668	4.05596138779832e-06	4.2910209937034e-07	-5.51128	5.51128	4.2910209937034e-07	5.51128	Upregulated
MAPT	133.134	4.01836810393949e-06	4.22113171993369e-07	-5.17449	5.17449	4.22113171993369e-07	5.17449	Upregulated
ATP11A	133.037	4.01836810393949e-06	4.23561943277947e-07	-3.81275	3.81275	4.23561943277947e-07	3.81275	Upregulated
ZC3HAV1	72.3256	4.01149894384154e-05	6.86526462578871e-06	-8.23176	8.23176	6.86526462578871e-06	8.23176	Upregulated
ANKS6	72.6074	3.95176025697919e-05	6.74765753719901e-06	-4.55977	4.55977	6.74765753719901e-06	4.55977	Upregulated
ARHGDIA	133.727	3.95131799382856e-06	4.13420669132587e-07	-4.48789	4.48789	4.13420669132587e-07	4.48789	Upregulated
SEC24D	133.883	3.9445730044714e-06	4.11180694359524e-07	-6.15329	6.15329	4.11180694359524e-07	6.15329	Upregulated
SORL1	134.352	3.89500027592925e-06	4.04498278363714e-07	-5.72886	5.72886	4.04498278363714e-07	5.72886	Upregulated
PDLIM7	73.0242	3.8612651240474e-05	6.57811794761868e-06	-5.51994	5.51994	6.57811794761868e-06	5.51994	Upregulated
TRAPPC9	473.197	3.78601873376417e-08	9.42455071804384e-10	-6.73814	6.73814	9.42455071804384e-10	6.73814	Upregulated
LYPLA2	73.4839	3.7635593011496e-05	6.39702611669535e-06	-7.15753	7.15753	6.39702611669535e-06	7.15753	Upregulated
EEF1D	135.465	3.76143862680523e-06	3.89164789860051e-07	-7.11734	7.11734	3.89164789860051e-07	7.11734	Upregulated
BCR	135.691	3.74625755243067e-06	3.86137009488186e-07	-6.90748	6.90748	3.86137009488186e-07	6.90748	Upregulated
CD99	136.021	3.7179604111521e-06	3.81774231250157e-07	-6.27702	6.27702	3.81774231250157e-07	6.27702	Upregulated
MIS18A	73.7412	3.71396509109772e-05	6.29828385732636e-06	-4.93285	4.93285	6.29828385732636e-06	4.93285	Upregulated
NCOA7	73.8035	3.70852641088648e-05	6.27463628446371e-06	-5.87659	5.87659	6.27463628446371e-06	5.87659	Upregulated
TOM1	136.297	3.69672905423459e-06	3.78156258756786e-07	-7.97099	7.97099	3.78156258756786e-07	7.97099	Upregulated
CNDP2	73.8959	3.69642483029402e-05	6.23978364973787e-06	-5.90444	5.90444	6.23978364973787e-06	5.90444	Upregulated
PTK7	136.463	3.68981136365273e-06	3.76013448960332e-07	-6.11061	6.11061	3.76013448960332e-07	6.11061	Upregulated
SLC16A1	136.65	3.6802034898206e-06	3.73602921370353e-07	-5.96492	5.96492	3.73602921370353e-07	5.96492	Upregulated
CHMP5	74.1195	3.65543314350684e-05	6.15636931598001e-06	-6.00022	6.00022	6.15636931598001e-06	6.00022	Upregulated
RFTN1	74.2148	3.64299087651847e-05	6.12124488003104e-06	-4.97224	4.97224	6.12124488003104e-06	4.97224	Upregulated
EMD	74.5831	3.57177355449455e-05	5.98768728894263e-06	-8.1834	8.1834	5.98768728894263e-06	8.1834	Upregulated
MAP4	137.962	3.53251703240758e-06	3.57236261542579e-07	-8.42776	8.42776	3.57236261542579e-07	8.42776	Upregulated
CHMP4A	138.602	3.47002218379953e-06	3.49566606613799e-07	-3.49833	3.49833	3.49566606613799e-07	3.49833	Upregulated
CRYBG1	138.979	3.43929387372419e-06	3.45133340887142e-07	-7.67535	7.67535	3.45133340887142e-07	7.67535	Upregulated
BET1L	257.317	3.41249685852865e-07	1.83167859384268e-08	-5.945	5.945	1.83167859384268e-08	5.945	Upregulated
SYNJ2	259.423	3.36662554425663e-07	1.76098923189221e-08	-8.70311	8.70311	1.76098923189221e-08	8.70311	Upregulated
PECAM1	260.064	3.36662554425663e-07	1.74013007171645e-08	-7.09301	7.09301	1.74013007171645e-08	7.09301	Upregulated
GPATCH1	258.783	3.36662554425663e-07	1.78211311145635e-08	-9.49607	9.49607	1.78211311145635e-08	9.49607	Upregulated
GGA3	259.707	3.36662554425663e-07	1.75170872891017e-08	-7.73269	7.73269	1.75170872891017e-08	7.73269	Upregulated
EPS15L1	258.5	3.36662554425663e-07	1.79153854785697e-08	-10.3501	10.3501	1.79153854785697e-08	10.3501	Upregulated
COPG2	258.428	3.36662554425663e-07	1.79396226979058e-08	-5.8187	5.8187	1.79396226979058e-08	5.8187	Upregulated
SIT1	259.765	3.36662554425663e-07	1.74982525758672e-08	-7.61366	7.61366	1.74982525758672e-08	7.61366	Upregulated
KCNA2	490.053	3.35662674527538e-08	7.93725034871873e-10	-7.7556	7.7556	7.93725034871873e-10	7.7556	Upregulated
KCNA3	486.509	3.35662674527538e-08	8.22510637698751e-10	-9.0582	9.0582	8.22510637698751e-10	9.0582	Upregulated
MINK1	488.677	3.35662674527538e-08	8.04755777182624e-10	-8.59436	8.59436	8.04755777182624e-10	8.59436	Upregulated
CDCA3	486.766	3.35662674527538e-08	8.2038238305535e-10	-6.09643	6.09643	8.2038238305535e-10	6.09643	Upregulated
CBL	75.6978	3.35083377662717e-05	5.60427274970705e-06	-6.26467	6.26467	5.60427274970705e-06	6.26467	Upregulated
SEC24A	140.041	3.33154262023934e-06	3.33024680436216e-07	-10.2985	10.2985	3.33024680436216e-07	10.2985	Upregulated
CLASP2	140.159	3.33132384479755e-06	3.31707080617726e-07	-7.98701	7.98701	3.31707080617726e-07	7.98701	Upregulated
EIF3L	75.8779	3.32319002204823e-05	5.54511287226251e-06	-5.14084	5.14084	5.54511287226251e-06	5.14084	Upregulated
REPS1	494.881	3.29625270220014e-08	7.56432942161837e-10	-7.3584	7.3584	7.56432942161837e-10	7.3584	Upregulated
PPP1R12A	76.0906	3.28957241325095e-05	5.4762232317052e-06	-5.57793	5.57793	5.4762232317052e-06	5.57793	Upregulated
RRM2	140.748	3.2792210948888e-06	3.25243632515225e-07	-6.85666	6.85666	3.25243632515225e-07	6.85666	Upregulated
NECAP2	140.75	3.2792210948888e-06	3.2521632741393e-07	-6.10689	6.10689	3.2521632741393e-07	6.10689	Upregulated
NUP98	76.1907	3.2779706755446e-05	5.44415977618648e-06	-5.32633	5.32633	5.44415977618648e-06	5.32633	Upregulated
SHC1	497.226	3.27617579347062e-08	7.39082831665872e-10	-6.52426	6.52426	7.39082831665872e-10	6.52426	Upregulated
LCP2	141.057	3.27122526498518e-06	3.21905870105504e-07	-5.87845	5.87845	3.21905870105504e-07	5.87845	Upregulated
STX5	76.4012	3.24541324048031e-05	5.37746417909222e-06	-5.93319	5.93319	5.37746417909222e-06	5.93319	Upregulated
SPTBN1	76.5132	3.23299095054787e-05	5.34237200668561e-06	-6.91921	6.91921	5.34237200668561e-06	6.91921	Upregulated
RALGAPA1	76.507	3.23299095054787e-05	5.34430631654159e-06	-4.93291	4.93291	5.34430631654159e-06	4.93291	Upregulated
LNPEP	141.559	3.22993379763063e-06	3.16586276547226e-07	-6.71178	6.71178	3.16586276547226e-07	6.71178	Upregulated
SLC30A6	141.755	3.2218098933735e-06	3.14536866292007e-07	-6.74986	6.74986	3.14536866292007e-07	6.74986	Upregulated
AMPD2	141.878	3.22148365658243e-06	3.13252008613617e-07	-6.44295	6.44295	3.13252008613617e-07	6.44295	Upregulated
SIN3A	76.6534	3.22064619812267e-05	5.29884613693462e-06	-5.69956	5.69956	5.29884613693462e-06	5.69956	Upregulated
TAGLN3	76.7531	3.2095756984127e-05	5.26814836534484e-06	-4.96882	4.96882	5.26814836534484e-06	4.96882	Upregulated
EHD1	76.8292	3.20297159934756e-05	5.24485042133537e-06	-9.60041	9.60041	5.24485042133537e-06	9.60041	Upregulated
MARCKSL1	142.239	3.19600383520346e-06	3.09531293257745e-07	-7.10792	7.10792	3.09531293257745e-07	7.10792	Upregulated
STX7	77.1413	3.15291318409094e-05	5.150616636788e-06	-5.12917	5.12917	5.150616636788e-06	5.12917	Upregulated
VAMP7	77.2697	3.13700716549701e-05	5.11243096982981e-06	-5.78839	5.78839	5.11243096982981e-06	5.78839	Upregulated
ARHGAP15	142.935	3.13620943076746e-06	3.02520396277842e-07	-9.5069	9.5069	3.02520396277842e-07	9.5069	Upregulated
VIM	77.4648	3.11357176726675e-05	5.05506418208241e-06	-6.57854	6.57854	5.05506418208241e-06	6.57854	Upregulated
ZDHHC5	77.4406	3.11357176726675e-05	5.06212757183003e-06	-6.43171	6.43171	5.06212757183003e-06	6.43171	Upregulated
ARCN1	504.755	3.09650960601644e-08	6.86507380563738e-10	-6.67128	6.67128	6.86507380563738e-10	6.67128	Upregulated
LPP	265.976	3.08721629305423e-07	1.56101951807488e-08	-7.72918	7.72918	1.56101951807488e-08	7.72918	Upregulated
TTF2	266.261	3.08721629305423e-07	1.55294120358829e-08	-7.24182	7.24182	1.55294120358829e-08	7.24182	Upregulated
SLC19A1	143.698	3.07103327724571e-06	2.95038980738891e-07	-4.49087	4.49087	2.95038980738891e-07	4.49087	Upregulated
CHMP4B	508.127	3.05038468099496e-08	6.64416733316678e-10	-8.81941	8.81941	6.64416733316678e-10	8.81941	Upregulated
STAM	510.975	3.02175343683665e-08	6.46427222971667e-10	-9.53341	9.53341	6.46427222971667e-10	9.53341	Upregulated
STK4	144.332	3.02036876066804e-06	2.88996777566837e-07	-6.63092	6.63092	2.88996777566837e-07	6.63092	Upregulated
SUGT1	78.0891	3.01389946780927e-05	4.87663235553736e-06	-7.7315	7.7315	4.87663235553736e-06	7.7315	Upregulated
VPS37A	1236.52	3.0134755518341e-09	8.20471756625386e-12	-9.30319	9.30319	8.20471756625386e-12	9.30319	Upregulated
NEDD8	78.1815	3.00563619934444e-05	4.85085666264627e-06	-4.09958	4.09958	4.85085666264627e-06	4.09958	Upregulated
RPAP3	78.179	3.00563619934444e-05	4.8515714614078e-06	-6.10896	6.10896	4.8515714614078e-06	6.10896	Upregulated
HELLS	78.3519	2.9904465673958e-05	4.80379009076027e-06	-8.22544	8.22544	4.80379009076027e-06	8.22544	Upregulated
AGFG1	514.891	2.96657857109032e-08	6.22630350735249e-10	-12.742	12.742	6.22630350735249e-10	12.742	Upregulated
ERBIN	514.815	2.96657857109032e-08	6.23085347486881e-10	-8.1247	8.1247	6.23085347486881e-10	8.1247	Upregulated
IGF2R	145.348	2.93427184020858e-06	2.79617503248192e-07	-7.96801	7.96801	2.79617503248192e-07	7.96801	Upregulated
RABL6	1284.2	2.91371355978135e-09	6.79979827253524e-12	-8.65393	8.65393	6.79979827253524e-12	8.65393	Upregulated
CCZ1	78.8573	2.91254488201932e-05	4.66732202019433e-06	-3.43898	3.43898	4.66732202019433e-06	3.43898	Upregulated
ANO6	145.772	2.90612543318075e-06	2.75804980823066e-07	-7.93487	7.93487	2.75804980823066e-07	7.93487	Upregulated
RAB8A	145.919	2.9042666036457e-06	2.74498943868497e-07	-5.29979	5.29979	2.74498943868497e-07	5.29979	Upregulated
ABCC1	146.267	2.88376565328698e-06	2.71439629753189e-07	-5.77947	5.77947	2.71439629753189e-07	5.77947	Upregulated
OCRL	79.0753	2.88370989488876e-05	4.60989796499137e-06	-2.54203	2.54203	4.60989796499137e-06	2.54203	Upregulated
EDC3	270.918	2.8683683160055e-07	1.42804801419177e-08	-8.72982	8.72982	1.42804801419177e-08	8.72982	Upregulated
GLO1	79.4571	2.82896152459753e-05	4.51137388208864e-06	-6.76804	6.76804	4.51137388208864e-06	6.76804	Upregulated
SUMO2	79.5836	2.81570979488606e-05	4.47928940532244e-06	-5.09844	5.09844	4.47928940532244e-06	5.09844	Upregulated
ITCH	148.198	2.72237795292784e-06	2.55189843117701e-07	-5.68534	5.68534	2.55189843117701e-07	5.68534	Upregulated
TFG	275.019	2.68829106737926e-07	1.32793841134643e-08	-8.96389	8.96389	1.32793841134643e-08	8.96389	Upregulated
RABGAP1	275.203	2.68829106737926e-07	1.32364928920566e-08	-7.23741	7.23741	1.32364928920566e-08	7.23741	Upregulated
SYAP1	531.248	2.63989321870246e-08	5.33934062125741e-10	-10.901	10.901	5.33934062125741e-10	10.901	Upregulated
YTHDF1	149.492	2.62403804713185e-06	2.44951042906123e-07	-5.45099	5.45099	2.44951042906123e-07	5.45099	Upregulated
APPL1	80.8969	2.62254813986534e-05	4.16180334914453e-06	-6.65092	6.65092	4.16180334914453e-06	6.65092	Upregulated
ARHGAP25	80.9914	2.61523586543626e-05	4.14002721599595e-06	-6.6674	6.6674	4.14002721599595e-06	6.6674	Upregulated
DENND6A	149.895	2.60176950140447e-06	2.41860330935694e-07	-7.29175	7.29175	2.41860330935694e-07	7.29175	Upregulated
ITGAL	150.215	2.58658093779827e-06	2.39442342744453e-07	-7.09775	7.09775	2.39442342744453e-07	7.09775	Upregulated
CC2D1A	535.663	2.58435054703993e-08	5.12648299879566e-10	-6.233	6.233	5.12648299879566e-10	6.233	Upregulated
DOK2	150.517	2.57299417324388e-06	2.37183826938467e-07	-5.88116	5.88116	2.37183826938467e-07	5.88116	Upregulated
SRP54	150.661	2.57225064866077e-06	2.36114800888348e-07	-8.44569	8.44569	2.36114800888348e-07	8.44569	Upregulated
LRBA.1	150.978	2.55777921260373e-06	2.33791565523873e-07	-7.73548	7.73548	2.33791565523873e-07	7.73548	Upregulated
TXN	81.5077	2.5520833442449e-05	4.0233968108893e-06	-4.12414	4.12414	4.0233968108893e-06	4.12414	Upregulated
PTK2B	81.4774	2.5520833442449e-05	4.03012772370062e-06	-5.33721	5.33721	4.03012772370062e-06	5.33721	Upregulated
LPXN	81.6285	2.54873504008281e-05	3.99667642901746e-06	-8.19217	8.19217	3.99667642901746e-06	8.19217	Upregulated
COPZ1	81.5907	2.54873504008281e-05	4.00501344299282e-06	-7.15801	7.15801	4.00501344299282e-06	7.15801	Upregulated
SLC1A5	279.02	2.54688687264622e-07	1.23827638693418e-08	-5.61401	5.61401	1.23827638693418e-08	5.61401	Upregulated
CASKIN2	279.125	2.54688687264622e-07	1.23601472133254e-08	-7.29964	7.29964	1.23601472133254e-08	7.29964	Upregulated
SKA3	280.078	2.54130377017151e-07	1.21579293555463e-08	-8.30448	8.30448	1.21579293555463e-08	8.30448	Upregulated
AFDN.1	81.7653	2.53689532972048e-05	3.9666741444871e-06	-5.92967	5.92967	3.9666741444871e-06	5.92967	Upregulated
VPS53	81.8484	2.53162298305287e-05	3.9485834935986e-06	-3.48445	3.48445	3.9485834935986e-06	3.48445	Upregulated
RASSF5	81.9111	2.52922582603436e-05	3.93500711946225e-06	-6.49538	6.49538	3.93500711946225e-06	6.49538	Upregulated
SH3KBP1	82.2007	2.49559355105013e-05	3.87297482251654e-06	-6.1546	6.1546	3.87297482251654e-06	6.1546	Upregulated
WDR44	152.179	2.47446629193555e-06	2.25213968227507e-07	-8.37152	8.37152	2.25213968227507e-07	8.37152	Upregulated
RANGAP1	82.4275	2.47102309544979e-05	3.82523217420854e-06	-6.28889	6.28889	3.82523217420854e-06	6.28889	Upregulated
SNX1	543.21	2.4608226022898e-08	4.78573045952898e-10	-6.38909	6.38909	4.78573045952898e-10	6.38909	Upregulated
WASHC2A	152.71	2.44456159512524e-06	2.21541365874827e-07	-8.51382	8.51382	2.21541365874827e-07	8.51382	Upregulated
TBC1D15	152.735	2.44456159512524e-06	2.21371581655423e-07	-6.78218	6.78218	2.21371581655423e-07	6.78218	Upregulated
MAP4K4.1	82.865	2.41886705571328e-05	3.73508448509596e-06	-9.22019	9.22019	3.73508448509596e-06	9.22019	Upregulated
PIK3C2A	283.896	2.39951899328717e-07	1.1386282270752e-08	-5.02759	5.02759	1.1386282270752e-08	5.02759	Upregulated
AKAP13	284.753	2.38427953790092e-07	1.12212300305722e-08	-6.38901	6.38901	1.12212300305722e-08	6.38901	Upregulated
CIAPIN1	285.147	2.38427953790092e-07	1.11463517925891e-08	-6.25168	6.25168	1.11463517925891e-08	6.25168	Upregulated
NAP1L4	83.3123	2.36685439264607e-05	3.64556335856805e-06	-7.46275	7.46275	3.64556335856805e-06	7.46275	Upregulated
MARK2	286.261	2.36310605568103e-07	1.09377526497877e-08	-7.50989	7.50989	1.09377526497877e-08	7.50989	Upregulated
LARP1	286.907	2.35725035780897e-07	1.08189631358016e-08	-6.89675	6.89675	1.08189631358016e-08	6.89675	Upregulated
SNAP47	154.356	2.34412020359601e-06	2.10615234162069e-07	-5.65375	5.65375	2.10615234162069e-07	5.65375	Upregulated
VPS13A	83.6117	2.33477131852895e-05	3.58706600863063e-06	-5.6487	5.6487	3.58706600863063e-06	5.6487	Upregulated
CD247	288.162	2.32764420227164e-07	1.05925465447601e-08	-8.32097	8.32097	1.05925465447601e-08	8.32097	Upregulated
LRRFIP1	83.8986	2.30481243849169e-05	3.53207351523036e-06	-7.49116	7.49116	3.53207351523036e-06	7.49116	Upregulated
MAPT.1	155.369	2.28265203159696e-06	2.04204576922326e-07	-4.72298	4.72298	2.04204576922326e-07	4.72298	Upregulated
SPTAN1.1	155.559	2.28265203159696e-06	2.03030971789867e-07	-8.79509	8.79509	2.03030971789867e-07	8.79509	Upregulated
UPF1	155.409	2.28265203159696e-06	2.03960020535518e-07	-4.26474	4.26474	2.03960020535518e-07	4.26474	Upregulated
SPAG1	84.1266	2.28255356892095e-05	3.48908421853728e-06	-5.7495	5.7495	3.48908421853728e-06	5.7495	Upregulated
FYB1	289.983	2.27711769145872e-07	1.02740432597904e-08	-11.9234	11.9234	1.02740432597904e-08	11.9234	Upregulated
LPCAT1	84.2557	2.2725999598186e-05	3.4650298881715e-06	-5.25962	5.25962	3.4650298881715e-06	5.25962	Upregulated
NCKAP5L	84.3146	2.27123323329326e-05	3.45411199617917e-06	-5.87754	5.87754	3.45411199617917e-06	5.87754	Upregulated
NUMB	156.069	2.26424385877677e-06	1.99915735489042e-07	-8.09993	8.09993	1.99915735489042e-07	8.09993	Upregulated
HCLS1	1403.66	2.24797785342147e-09	4.37179668109971e-12	-11.1107	11.1107	4.37179668109971e-12	11.1107	Upregulated
GOLGA4	156.493	2.24531388926736e-06	1.97371038107516e-07	-7.37972	7.37972	1.97371038107516e-07	7.37972	Upregulated
SLC6A6	84.5903	2.24375159931663e-05	3.40359052405089e-06	-3.9854	3.9854	3.40359052405089e-06	3.9854	Upregulated
GOLGA3	84.8218	2.22192245758619e-05	3.36183522365238e-06	-8.82971	8.82971	3.36183522365238e-06	8.82971	Upregulated
MPP1	157.041	2.21832469436155e-06	1.94135766717755e-07	-7.84902	7.84902	1.94135766717755e-07	7.84902	Upregulated
PDXDC1	157.188	2.21832469436155e-06	1.93278921664522e-07	-8.68684	8.68684	1.93278921664522e-07	8.68684	Upregulated
ERGIC2	157.391	2.21482245334759e-06	1.92106342705762e-07	-6.06849	6.06849	1.92106342705762e-07	6.06849	Upregulated
PLEKHA2	84.9954	2.2071770444409e-05	3.33094007484662e-06	-6.00446	6.00446	3.33094007484662e-06	6.00446	Upregulated
IPO8	158.471	2.15401323571163e-06	1.85994141706722e-07	-5.51992	5.51992	1.85994141706722e-07	5.51992	Upregulated
PDLIM5	560.636	2.14983715218134e-08	4.09731701504806e-10	-7.46516	7.46516	4.09731701504806e-10	7.46516	Upregulated
SLC38A1	293.997	2.14882135861673e-07	9.61160856635252e-09	-6.51501	6.51501	9.61160856635252e-09	6.51501	Upregulated
FOXK1	85.5869	2.14461053989403e-05	3.22817689202252e-06	-2.25406	2.25406	3.22817689202252e-06	2.25406	Upregulated
EEF1B2	85.7219	2.13490703412573e-05	3.20526688126228e-06	-5.61047	5.61047	3.20526688126228e-06	5.61047	Upregulated
ZFYVE9	85.809	2.13064872424559e-05	3.19058638208694e-06	-7.22476	7.22476	3.19058638208694e-06	7.22476	Upregulated
CDC37	85.8546	2.13064872424559e-05	3.18292728688281e-06	-6.0993	6.0993	3.18292728688281e-06	6.0993	Upregulated
SPTBN1.1	86.3632	2.08032092165937e-05	3.09903894591808e-06	-6.5066	6.5066	3.09903894591808e-06	6.5066	Upregulated
MACF1	86.455	2.07575828375413e-05	3.08416827846782e-06	-4.01191	4.01191	3.08416827846782e-06	4.01191	Upregulated
GRIPAP1	160.418	2.04234881915516e-06	1.75557794256434e-07	-6.94003	6.94003	1.75557794256434e-07	6.94003	Upregulated
COPS3	297.693	2.04021217585951e-07	9.04644838770845e-09	-5.78451	5.78451	9.04644838770845e-09	5.78451	Upregulated
NUP214	160.755	2.03139172092725e-06	1.73825818204588e-07	-8.81594	8.81594	1.73825818204588e-07	8.81594	Upregulated
YIPF5	161.07	2.02184597347964e-06	1.72222585838989e-07	-6.0223	6.0223	1.72222585838989e-07	6.0223	Upregulated
CNOT2	161.125	2.02184597347964e-06	1.71942685763482e-07	-6.17482	6.17482	1.71942685763482e-07	6.17482	Upregulated
SLC7A5	87.0743	2.01505445751818e-05	2.98613671067454e-06	-7.28583	7.28583	2.98613671067454e-06	7.28583	Upregulated
ICAM3	87.2475	2.00225729359829e-05	2.95938456463379e-06	-4.69174	4.69174	2.95938456463379e-06	4.69174	Upregulated
NUP153	87.4174	1.9899382661205e-05	2.93343680614419e-06	-8.37104	8.37104	2.93343680614419e-06	8.37104	Upregulated
HCFC1	87.6365	1.97270190347021e-05	2.90035519063298e-06	-9.44008	9.44008	2.90035519063298e-06	9.44008	Upregulated
NCK2	87.7454	1.96684405812182e-05	2.88409260953686e-06	-5.9759	5.9759	2.88409260953686e-06	5.9759	Upregulated
AKAP2	87.7988	1.9666480680357e-05	2.87615586768348e-06	-6.81108	6.81108	2.87615586768348e-06	6.81108	Upregulated
DVL2	301.128	1.96382967750714e-07	8.55664158988877e-09	-7.7071	7.7071	8.55664158988877e-09	7.7071	Upregulated
JPT2	300.589	1.96382967750714e-07	8.6313789793196e-09	-8.51321	8.51321	8.6313789793196e-09	8.51321	Upregulated
SWAP70	87.9127	1.96034514023953e-05	2.85931321505183e-06	-6.14012	6.14012	2.85931321505183e-06	6.14012	Upregulated
TBC1D22A	573.923	1.95572406803311e-08	3.65129347590778e-10	-6.17563	6.17563	3.65129347590778e-10	6.17563	Upregulated
RABL3	162.984	1.92953315294643e-06	1.6285830190174e-07	-6.2139	6.2139	1.6285830190174e-07	6.2139	Upregulated
PPP3CB	163.614	1.9033378593768e-06	1.59907031359545e-07	-4.58622	4.58622	1.59907031359545e-07	4.58622	Upregulated
MON2	164.208	1.87966927169952e-06	1.57187434233916e-07	-6.46037	6.46037	1.57187434233916e-07	6.46037	Upregulated
UBAP1	88.8611	1.8722540926972e-05	2.72354348762643e-06	-5.42686	5.42686	2.72354348762643e-06	5.42686	Upregulated
FLNB	88.9416	1.86958220085285e-05	2.71238491216691e-06	-7.38641	7.38641	2.71238491216691e-06	7.38641	Upregulated
KIDINS220	164.84	1.85439448927715e-06	1.54352555700238e-07	-4.84002	4.84002	1.54352555700238e-07	4.84002	Upregulated
CDV3	305.3	1.85388587422837e-07	8.00394134731033e-09	-7.33989	7.33989	8.00394134731033e-09	7.33989	Upregulated
BICD1	583.312	1.84400441200037e-08	3.37099211839818e-10	-8.64948	8.64948	3.37099211839818e-10	8.64948	Upregulated
MRE11	89.3335	1.83868353475141e-05	2.6588154161202e-06	-8.89749	8.89749	2.6588154161202e-06	8.89749	Upregulated
MAPRE1	89.3217	1.83868353475141e-05	2.6604055812039e-06	-5.97921	5.97921	2.6604055812039e-06	5.97921	Upregulated
USP15	89.5743	1.82508233317457e-05	2.62652844525317e-06	-5.23233	5.23233	2.62652844525317e-06	5.23233	Upregulated
ZYX	165.729	1.81621888742161e-06	1.50468542598523e-07	-7.78474	7.78474	1.50468542598523e-07	7.78474	Upregulated
MAP4.1	89.7302	1.81563156115193e-05	2.60586560118655e-06	-5.59308	5.59308	2.60586560118655e-06	5.59308	Upregulated
SNAP23	165.997	1.81084141074409e-06	1.4931870053588e-07	-6.81423	6.81423	1.4931870053588e-07	6.81423	Upregulated
C1orf198	308.056	1.80378895432343e-07	7.66220994561063e-09	-8.28004	8.28004	7.66220994561063e-09	8.28004	Upregulated
RNF121	307.6	1.80378895432343e-07	7.71749455369808e-09	-6.57283	6.57283	7.71749455369808e-09	6.57283	Upregulated
YTHDF2	308.566	1.80378895432343e-07	7.60081310546194e-09	-7.00135	7.00135	7.60081310546194e-09	7.00135	Upregulated
ANAPC1	89.941	1.8012763317784e-05	2.57825628196986e-06	-5.48997	5.48997	2.57825628196986e-06	5.48997	Upregulated
GTF2A1	309.491	1.79997956350361e-07	7.4911634887159e-09	-4.95213	4.95213	7.4911634887159e-09	4.95213	Upregulated
RALGAPB	310.398	1.79133226271831e-07	7.38550057752397e-09	-8.13353	8.13353	7.38550057752397e-09	8.13353	Upregulated
TAB1	167.014	1.76752677031452e-06	1.4505956769209e-07	-6.24369	6.24369	1.4505956769209e-07	6.24369	Upregulated
PFDN2	90.4408	1.76129358705548e-05	2.51417637669919e-06	-5.18804	5.18804	2.51417637669919e-06	5.18804	Upregulated
GORASP2	90.5696	1.75472223299081e-05	2.4979709734525e-06	-6.13423	6.13423	2.4979709734525e-06	6.13423	Upregulated
JAM3	90.6384	1.75347107721067e-05	2.48936967398636e-06	-6.15515	6.15515	2.48936967398636e-06	6.15515	Upregulated
MAPKAP1	90.7805	1.74580765494659e-05	2.47169967483686e-06	-2.97538	2.97538	2.47169967483686e-06	2.97538	Upregulated
PLEKHA5	592.732	1.74119048476488e-08	3.11531553089009e-10	-9.4789	9.4789	3.11531553089009e-10	9.4789	Upregulated
ITGB1	168.504	1.70267612082593e-06	1.39075062377847e-07	-7.13647	7.13647	1.39075062377847e-07	7.13647	Upregulated
STMN1	168.966	1.69219915002771e-06	1.37282878585547e-07	-6.94526	6.94526	1.37282878585547e-07	6.94526	Upregulated
RPS6KC1	169.037	1.69219915002771e-06	1.37009509709934e-07	-7.0838	7.0838	1.37009509709934e-07	7.0838	Upregulated
TMOD3	168.894	1.69219915002771e-06	1.37561113323917e-07	-6.78505	6.78505	1.37561113323917e-07	6.78505	Upregulated
SYNRG.1	599.072	1.6890324086676e-08	2.95629943174025e-10	-8.00698	8.00698	2.95629943174025e-10	8.00698	Upregulated
POLR2M	170.102	1.65975861840216e-06	1.32987271641714e-07	-8.29592	8.29592	1.32987271641714e-07	8.29592	Upregulated
SCYL1	92.1646	1.63420606524348e-05	2.30733878523292e-06	-7.42782	7.42782	2.30733878523292e-06	7.42782	Upregulated
SLC9A3R1	608.498	1.6295117159002e-08	2.73750732034855e-10	-7.95147	7.95147	2.73750732034855e-10	7.95147	Upregulated
TBC1D5	606.212	1.6295117159002e-08	2.78874039282804e-10	-6.00463	6.00463	2.78874039282804e-10	6.00463	Upregulated
RAB11FIP5	171.473	1.60549835448817e-06	1.28015232465996e-07	-9.7138	9.7138	1.28015232465996e-07	9.7138	Upregulated
PPP6R3	92.6858	1.5971928942617e-05	2.24886747461197e-06	-6.12588	6.12588	2.24886747461197e-06	6.12588	Upregulated
BRCC3	92.9684	1.57956223142368e-05	2.21789951592356e-06	-8.52387	8.52387	2.21789951592356e-06	8.52387	Upregulated
JPT1	319.344	1.57519397639455e-07	6.43311425598706e-09	-9.13546	9.13546	6.43311425598706e-09	9.13546	Upregulated
VPS8	319.988	1.57483267605288e-07	6.37038499842472e-09	-8.08712	8.08712	6.37038499842472e-09	8.08712	Upregulated
NEDD4	93.1546	1.56958045798002e-05	2.19777893766164e-06	-3.45631	3.45631	2.19777893766164e-06	3.45631	Upregulated
ARAF	93.3191	1.56135724239144e-05	2.18019155977645e-06	-4.54466	4.54466	2.18019155977645e-06	4.54466	Upregulated
PPP6R1	93.3216	1.56135724239144e-05	2.17992139215576e-06	-8.00008	8.00008	2.17992139215576e-06	8.00008	Upregulated
ZDHHC20	93.4785	1.55940909885653e-05	2.16329857047729e-06	-2.69119	2.69119	2.16329857047729e-06	2.69119	Upregulated
YEATS2	93.4592	1.55940909885653e-05	2.16534052233287e-06	-6.89303	6.89303	2.16534052233287e-06	6.89303	Upregulated
LSM2	173.575	1.52267755737681e-06	1.20819222755686e-07	-6.4583	6.4583	1.20819222755686e-07	6.4583	Upregulated
BPNT1	94.1336	1.5176353578902e-05	2.09552917950611e-06	-6.33268	6.33268	2.09552917950611e-06	6.33268	Upregulated
AP3D1	174.069	1.50963302561621e-06	1.19197006690039e-07	-6.16809	6.16809	1.19197006690039e-07	6.16809	Upregulated
PLEKHO2	174.244	1.50963302561621e-06	1.18630369088821e-07	-7.79195	7.79195	1.18630369088821e-07	7.79195	Upregulated
EFHD2	174.624	1.50178300509211e-06	1.1740893972132e-07	-7.30695	7.30695	1.1740893972132e-07	7.30695	Upregulated
STAT2	174.881	1.49877063458406e-06	1.16590481103389e-07	-6.13124	6.13124	1.16590481103389e-07	6.13124	Upregulated
IST1	325.448	1.49304844365186e-07	5.86729790618864e-09	-5.97237	5.97237	5.86729790618864e-09	5.97237	Upregulated
VPS13C	324.161	1.49304844365186e-07	5.98148540241702e-09	-7.54767	7.54767	5.98148540241702e-09	7.54767	Upregulated
SLC38A2	324.713	1.49304844365186e-07	5.93219662369904e-09	-7.33734	7.33734	5.93219662369904e-09	7.33734	Upregulated
GOPC	176.297	1.45471931824947e-06	1.12205609775142e-07	-7.41879	7.41879	1.12205609775142e-07	7.41879	Upregulated
ARFGAP3	176.168	1.45471931824947e-06	1.12597877997528e-07	-7.42523	7.42523	1.12597877997528e-07	7.42523	Upregulated
SLC2A1	631.492	1.45170760579546e-08	2.28026183736728e-10	-6.7861	6.7861	2.28026183736728e-10	6.7861	Upregulated
DOCK7	626.533	1.45170760579546e-08	2.37059387488024e-10	-7.26988	7.26988	2.37059387488024e-10	7.26988	Upregulated
AP4E1	626.484	1.45170760579546e-08	2.3715176757452e-10	-9.55226	9.55226	2.3715176757452e-10	9.55226	Upregulated
SEPTIN2	95.6708	1.4134983131942e-05	1.94624038456144e-06	-5.95227	5.95227	1.94624038456144e-06	5.95227	Upregulated
SLC1A4	330.47	1.41348599198599e-07	5.44612425264715e-09	-5.56553	5.56553	5.44612425264715e-09	5.56553	Upregulated
STXBP5	329.829	1.41348599198599e-07	5.49780626987939e-09	-7.19138	7.19138	5.49780626987939e-09	7.19138	Upregulated
PDLIM1	331.213	1.41324732442262e-07	5.3869404042558e-09	-7.7672	7.7672	5.3869404042558e-09	7.7672	Upregulated
NFATC2	178.72	1.38480403092243e-06	1.05155012607361e-07	-6.64786	6.64786	1.05155012607361e-07	6.64786	Upregulated
RAB11FIP1	178.472	1.38480403092243e-06	1.05851954046598e-07	-9.07404	9.07404	1.05851954046598e-07	9.07404	Upregulated
ARHGAP30	178.381	1.38480403092243e-06	1.061090603235e-07	-7.04823	7.04823	1.061090603235e-07	7.04823	Upregulated
NUP58	178.52	1.38480403092243e-06	1.05716036642484e-07	-5.22959	5.22959	1.05716036642484e-07	5.22959	Upregulated
ENSA	333.623	1.37833879174082e-07	5.20026693111085e-09	-7.05952	7.05952	5.20026693111085e-09	7.05952	Upregulated
EVL	334.209	1.37833879174082e-07	5.15603238379276e-09	-8.57908	8.57908	5.15603238379276e-09	8.57908	Upregulated
ITGB2	96.4142	1.36826769728916e-05	1.87864059565568e-06	-2.33514	2.33514	1.87864059565568e-06	2.33514	Upregulated
SCRIB	2966.06	1.35697020525116e-10	1.05559720361817e-13	-11.439	11.439	1.05559720361817e-13	11.439	Upregulated
FNBP1	336.309	1.35347944220487e-07	5.00118813727978e-09	-6.64786	6.64786	5.00118813727978e-09	6.64786	Upregulated
ACBD3	646.044	1.34354185800436e-08	2.03804482544418e-10	-8.67076	8.67076	2.03804482544418e-10	8.67076	Upregulated
PRR12	97.1469	1.32548867577129e-05	1.81474917880783e-06	-5.63068	5.63068	1.81474917880783e-06	5.63068	Upregulated
FAM114A2	338.817	1.31929762193307e-07	4.82356967956859e-09	-8.69259	8.69259	4.82356967956859e-09	8.69259	Upregulated
INPP5B	340.111	1.30894770415342e-07	4.73481666613257e-09	-5.55547	5.55547	4.73481666613257e-09	5.55547	Upregulated
FLNA	181.373	1.3059287765515e-06	9.80335487648543e-08	-7.11617	7.11617	9.80335487648543e-08	7.11617	Upregulated
MARK3	97.5882	1.30200078131125e-05	1.77752732104336e-06	-5.38301	5.38301	1.77752732104336e-06	5.38301	Upregulated
ARHGAP27	341.468	1.29777255023787e-07	4.64391577681384e-09	-8.6243	8.6243	4.64391577681384e-09	8.6243	Upregulated
CEP43	97.845	1.29011810386502e-05	1.75628680028299e-06	-5.95077	5.95077	1.75628680028299e-06	5.95077	Upregulated
GAS7	182.418	1.27730762901996e-06	9.53882010003238e-08	-8.75992	8.75992	9.53882010003238e-08	8.75992	Upregulated
NUDT5	98.2541	1.26935152445012e-05	1.7230792766748e-06	-5.09082	5.09082	1.7230792766748e-06	5.09082	Upregulated
MSN	98.3181	1.26920953368017e-05	1.71794989389615e-06	-6.11328	6.11328	1.71794989389615e-06	6.11328	Upregulated
SEC23B	98.346	1.26920953368017e-05	1.71572265909569e-06	-5.86545	5.86545	1.71572265909569e-06	5.86545	Upregulated
YKT6	345.087	1.24636570710782e-07	4.411484999876e-09	-7.95661	7.95661	4.411484999876e-09	7.95661	Upregulated
SHTN1	99.2068	1.22502977927992e-05	1.64862039529698e-06	-6.43926	6.43926	1.64862039529698e-06	6.43926	Upregulated
EPS15L1.1	184.896	1.20408871266952e-06	8.94519424814774e-08	-6.25126	6.25126	8.94519424814774e-08	6.25126	Upregulated
ANKS1A	99.7443	1.1985404443769e-05	1.60830981450809e-06	-5.74564	5.74564	1.60830981450809e-06	5.74564	Upregulated
EIF4B	185.806	1.18243491374355e-06	8.73833658542495e-08	-9.58451	9.58451	8.73833658542495e-08	9.58451	Upregulated
CRACR2A	186.054	1.18114881814949e-06	8.68289096189241e-08	-5.82073	5.82073	8.68289096189241e-08	5.82073	Upregulated
NANP	100.135	1.18066388255206e-05	1.57972919330187e-06	-5.88784	5.88784	1.57972919330187e-06	5.88784	Upregulated
CHMP7	186.304	1.17985319589721e-06	8.62747572262445e-08	-7.61712	7.61712	8.62747572262445e-08	7.61712	Upregulated
EIF3G	100.359	1.17203374091079e-05	1.56362338830184e-06	-6.93556	6.93556	1.56362338830184e-06	6.93556	Upregulated
PUF60	186.826	1.17045045503656e-06	8.51319467490611e-08	-7.87189	7.87189	8.51319467490611e-08	7.87189	Upregulated
TACC1	187.736	1.14979508460934e-06	8.31823748492173e-08	-6.23889	6.23889	8.31823748492173e-08	6.23889	Upregulated
MDN1	100.95	1.1442553251654e-05	1.52211326801465e-06	-5.84264	5.84264	1.52211326801465e-06	5.84264	Upregulated
SNX17	101.279	1.13060138302571e-05	1.49955298176494e-06	-5.44003	5.44003	1.49955298176494e-06	5.44003	Upregulated
RUFY1	353.006	1.12833353789474e-07	3.94982568691275e-09	-7.35643	7.35643	3.94982568691275e-09	7.35643	Upregulated
TAB3	101.394	1.12804905010784e-05	1.49178015183456e-06	-5.83884	5.83884	1.49178015183456e-06	5.83884	Upregulated
UBAP2	673.185	1.12562458904738e-08	1.66370028719567e-10	-8.66378	8.66378	1.66370028719567e-10	8.66378	Upregulated
PHACTR4	101.542	1.12383619845945e-05	1.48183769458481e-06	-8.32748	8.32748	1.48183769458481e-06	8.32748	Upregulated
NUP42	189.083	1.11725007328387e-06	8.03933347170424e-08	-6.58528	6.58528	8.03933347170424e-08	6.58528	Upregulated
NISCH	101.932	1.10750834205731e-05	1.45600085420214e-06	-7.00344	7.00344	1.45600085420214e-06	7.00344	Upregulated
ETNK1	102.037	1.10555489683174e-05	1.44913263412017e-06	-5.89641	5.89641	1.44913263412017e-06	5.89641	Upregulated
RBSN	189.906	1.10030004989233e-06	7.87457056321234e-08	-4.60418	4.60418	7.87457056321234e-08	4.60418	Upregulated
FKBP15	356.239	1.09142268819326e-07	3.77816488717231e-09	-8.05758	8.05758	3.77816488717231e-09	8.05758	Upregulated
SLC35E1	190.844	1.0806051816852e-06	7.69158880779428e-08	-7.99093	7.99093	7.69158880779428e-08	7.99093	Upregulated
CARMIL2	102.823	1.07045143174841e-05	1.39895636354518e-06	-5.23889	5.23889	1.39895636354518e-06	5.23889	Upregulated
ARHGAP1	103.191	1.05618192473534e-05	1.37619970745367e-06	-9.43574	9.43574	1.37619970745367e-06	9.43574	Upregulated
VAMP5	192.053	1.05429204470055e-06	7.46328868671725e-08	-5.82375	5.82375	7.46328868671725e-08	5.82375	Upregulated
ASRGL1	192.128	1.05429204470055e-06	7.44941973161706e-08	-5.65121	5.65121	7.44941973161706e-08	5.65121	Upregulated
PPFIBP1	192.152	1.05429204470055e-06	7.44490348790639e-08	-6.03094	6.03094	7.44490348790639e-08	6.03094	Upregulated
TAGLN2	193.048	1.04582816629849e-06	7.28133962533763e-08	-7.82465	7.82465	7.28133962533763e-08	7.82465	Upregulated
STIM1	103.753	1.03319990614549e-05	1.34223558402409e-06	-9.24442	9.24442	1.34223558402409e-06	9.24442	Upregulated
NEO1	103.806	1.03319990614549e-05	1.33913576714833e-06	-7.09718	7.09718	1.33913576714833e-06	7.09718	Upregulated
TRAT1	103.919	1.03180804893314e-05	1.33240090332868e-06	-6.01788	6.01788	1.33240090332868e-06	6.01788	Upregulated
CROCC	194.079	1.02531587123801e-06	7.09864741658368e-08	-6.54347	6.54347	7.09864741658368e-08	6.54347	Upregulated
CEP85	104.309	1.01729009254271e-05	1.30969669635021e-06	-4.22737	4.22737	1.30969669635021e-06	4.22737	Upregulated
PURA	104.396	1.01645931383775e-05	1.30467356501929e-06	-5.12023	5.12023	1.30467356501929e-06	5.12023	Upregulated
PAK2	104.452	1.01645931383775e-05	1.30143508362539e-06	-8.85519	8.85519	1.30143508362539e-06	8.85519	Upregulated
USP8	195.046	1.00690103548008e-06	6.93199079268665e-08	-7.19745	7.19745	6.93199079268665e-08	7.19745	Upregulated
SEC24B	104.826	1.0034907065361e-05	1.28022151592314e-06	-11.1312	11.1312	1.28022151592314e-06	11.1312	Upregulated
ABCD3	3.07170531680565e-06	0.998636	0.998636	0.00197117	-0.00197117	0.998636	-0.00197117	Non-significant
SPRR2G	0.000406899	0.984686	0.984303	-0.0122509	0.0122509	0.984303	0.0122509	Non-significant
UTRN	0.000565658	0.982257	0.981493	0.0125584	-0.0125584	0.981493	-0.0125584	Non-significant
LCE3D	0.000780999	0.979398	0.978255	0.0350702	-0.0350702	0.978255	-0.0350702	Non-significant
SHMT2	0.000817676	0.979274	0.97775	0.0199389	-0.0199389	0.97775	-0.0199389	Non-significant
SPRR2E	0.00144114	0.972356	0.970465	-0.0293808	0.0293808	0.970465	0.0293808	Non-significant
H1-0	0.0017428	0.969785	0.967522	-0.0605135	0.0605135	0.967522	0.0605135	Non-significant
HADHA	0.00259252	0.963016	0.960394	-0.0577709	0.0577709	0.960394	0.0577709	Non-significant
EIF5A	0.00264875	0.962964	0.959968	-0.028848	0.028848	0.959968	0.028848	Non-significant
TRA2B	0.00418378	0.953038	0.949702	0.0510532	-0.0510532	0.949702	-0.0510532	Non-significant
RPS4X	0.00495146	0.94898	0.945289	-0.0573054	0.0573054	0.945289	0.0573054	Non-significant
WDR6	0.00569214	0.945392	0.941348	-0.0869806	0.0869806	0.941348	0.0869806	Non-significant
MACROH2A1	0.00584259	0.94499	0.940579	0.0572942	-0.0572942	0.940579	-0.0572942	Non-significant
CST6	0.00590055	0.94499	0.940286	-0.0743219	0.0743219	0.940286	0.0743219	Non-significant
PYGM	0.00646369	0.942641	0.937508	-0.150683	0.150683	0.937508	0.150683	Non-significant
H2BC21	0.00654417	0.94262	0.937121	0.0598314	-0.0598314	0.937121	-0.0598314	Non-significant
RPS4Y2	0.00702531	0.94071	0.934856	0.060435	-0.060435	0.934856	-0.060435	Non-significant
PHB2	0.00749972	0.938906	0.932698	0.097801	-0.097801	0.932698	-0.097801	Non-significant
RRS1	0.00903926	0.932663	0.926133	0.169096	-0.169096	0.926133	-0.169096	Non-significant
TUBA1B	0.0101167	0.928734	0.921871	-0.0716434	0.0716434	0.921871	0.0716434	Non-significant
TOMM40	0.0102211	0.928694	0.92147	-0.119531	0.119531	0.92147	0.119531	Non-significant
CENPV	0.010273	0.928694	0.921271	-0.10615	0.10615	0.921271	0.10615	Non-significant
KPRP	0.0121551	0.922284	0.914392	-0.0436636	0.0436636	0.914392	0.0436636	Non-significant
LCN1	0.0126477	0.920921	0.912682	0.127614	-0.127614	0.912682	-0.127614	Non-significant
PFKM	0.012863	0.920539	0.911946	-0.169723	0.169723	0.911946	0.169723	Non-significant
NEFL	0.0130453	0.920276	0.911327	0.123437	-0.123437	0.911327	-0.123437	Non-significant
S100A16	0.0146573	0.915292	0.906036	-0.103946	0.103946	0.906036	0.103946	Non-significant
RPL13A	0.0156392	0.91254	0.902957	-0.0859957	0.0859957	0.902957	0.0859957	Non-significant
GTPBP1	0.0167891	0.909378	0.899474	0.136278	-0.136278	0.899474	-0.136278	Non-significant
TUBB4A	0.0168916	0.909378	0.899169	0.141814	-0.141814	0.899169	-0.141814	Non-significant
BLMH	0.0178784	0.906866	0.896284	-0.0387699	0.0387699	0.896284	0.0387699	Non-significant
CHD3	0.0189635	0.904106	0.893204	-0.192428	0.192428	0.893204	0.192428	Non-significant
RHOT1	0.0192862	0.903552	0.892306	-0.128229	0.128229	0.892306	0.128229	Non-significant
HNRNPU	0.0210388	0.899095	0.887555	0.11706	-0.11706	0.887555	-0.11706	Non-significant
RPF2	0.0211397	0.899095	0.887288	0.0934886	-0.0934886	0.887288	-0.0934886	Non-significant
BANF1	0.0231631	0.894234	0.882061	-0.184461	0.184461	0.882061	0.184461	Non-significant
RPL8	0.0246099	0.89094	0.878465	0.0678537	-0.0678537	0.878465	-0.0678537	Non-significant
DMBT1	0.0247113	0.89094	0.878217	0.134011	-0.134011	0.878217	-0.134011	Non-significant
INTS2	0.025877	0.888537	0.875404	0.041354	-0.041354	0.875404	-0.041354	Non-significant
MGST3	0.0274817	0.885385	0.871637	-0.136341	0.136341	0.871637	0.136341	Non-significant
LORICRIN	0.0276372	0.885385	0.871278	-0.142947	0.142947	0.871278	0.142947	Non-significant
DSC1	0.0273444	0.885385	0.871955	0.0606483	-0.0606483	0.871955	-0.0606483	Non-significant
SMC4	0.0308153	0.878508	0.864157	-0.130502	0.130502	0.864157	0.130502	Non-significant
APRT	0.033838	0.872468	0.857728	-0.187037	0.187037	0.857728	0.187037	Non-significant
PITPNA	0.0337671	0.872468	0.857876	-0.219461	0.219461	0.857876	0.219461	Non-significant
HNRNPL	0.0341942	0.872258	0.856991	-0.151631	0.151631	0.856991	0.151631	Non-significant
RPL15	0.0368405	0.867147	0.851632	-0.137808	0.137808	0.851632	0.137808	Non-significant
TMEM106B	0.0394128	0.862376	0.846611	0.164114	-0.164114	0.846611	-0.164114	Non-significant
CKM	0.0418837	0.857965	0.841947	-0.46252	0.46252	0.841947	0.46252	Non-significant
FTSJ3	0.043047	0.856117	0.839801	-0.172273	0.172273	0.839801	0.172273	Non-significant
EBNA1BP2	0.0444974	0.853771	0.837167	0.302482	-0.302482	0.837167	-0.302482	Non-significant
ARL8B	0.0459507	0.851464	0.834573	0.292234	-0.292234	0.834573	-0.292234	Non-significant
LACRT	0.049342	0.84579	0.828683	0.241796	-0.241796	0.828683	-0.241796	Non-significant
PPIB	0.055121	0.836359	0.819118	0.259311	-0.259311	0.819118	-0.259311	Non-significant
RPL18A	0.0566601	0.834182	0.816661	0.211563	-0.211563	0.816661	-0.211563	Non-significant
LEMD2	0.057129	0.833756	0.81592	0.402312	-0.402312	0.81592	-0.402312	Non-significant
CTSA	0.0615938	0.82703	0.809016	0.20164	-0.20164	0.809016	-0.20164	Non-significant
LGALS7	0.0646004	0.822758	0.804517	0.145581	-0.145581	0.804517	-0.145581	Non-significant
ADH7	0.0664171	0.820359	0.801853	0.213214	-0.213214	0.801853	-0.213214	Non-significant
A2ML1	0.0711048	0.813829	0.795153	-0.263414	0.263414	0.795153	0.263414	Non-significant
SYN1	0.0727625	0.811786	0.792841	-0.23383	0.23383	0.792841	0.23383	Non-significant
RTCB	0.0732356	0.811438	0.792186	-0.381838	0.381838	0.792186	0.381838	Non-significant
MTCH2	0.0806812	0.801499	0.782171	0.29509	-0.29509	0.782171	-0.29509	Non-significant
SUGP2	0.0822546	0.799716	0.78012	-0.399502	0.399502	0.78012	0.399502	Non-significant
IDH3A	0.0845076	0.79706	0.777219	0.37369	-0.37369	0.777219	-0.37369	Non-significant
ACTB	0.0870715	0.794044	0.773969	-0.235466	0.235466	0.773969	0.235466	Non-significant
CDIPT	0.0885899	0.792411	0.772069	-0.568499	0.568499	0.772069	0.568499	Non-significant
S100A8	0.0898719	0.791095	0.770479	0.4348	-0.4348	0.770479	-0.4348	Non-significant
XP32	0.092103	0.788598	0.767741	0.117319	-0.117319	0.767741	-0.117319	Non-significant
EWSR1	0.0983243	0.78126	0.760293	0.476841	-0.476841	0.760293	-0.476841	Non-significant
PRPF38A	0.100013	0.779541	0.758316	0.330806	-0.330806	0.758316	-0.330806	Non-significant
AGPS	0.105189	0.773742	0.752371	-0.448006	0.448006	0.752371	0.448006	Non-significant
CREBRF	0.105186	0.773742	0.752375	-0.128769	0.128769	0.752375	0.128769	Non-significant
MYH4	0.105578	0.773742	0.751932	-0.9149	0.9149	0.751932	0.9149	Non-significant
PC	0.106132	0.773572	0.751306	0.152562	-0.152562	0.751306	-0.152562	Non-significant
AVEN	0.109913	0.769535	0.747087	0.342047	-0.342047	0.747087	-0.342047	Non-significant
ZNF579	0.111187	0.768397	0.745683	0.483595	-0.483595	0.745683	-0.483595	Non-significant
SFXN1	0.115769	0.763578	0.740709	0.326552	-0.326552	0.740709	-0.326552	Non-significant
RPS24	0.118688	0.760675	0.737597	0.288154	-0.288154	0.737597	-0.288154	Non-significant
PPAN	0.119049	0.760587	0.737216	-0.657989	0.657989	0.737216	0.657989	Non-significant
DLG4	0.11934	0.760574	0.736908	0.442169	-0.442169	0.736908	-0.442169	Non-significant
SPRR3	0.121056	0.759018	0.735105	0.290279	-0.290279	0.735105	-0.290279	Non-significant
BCLAF1	0.121373	0.75898	0.734773	-0.481519	0.481519	0.734773	0.481519	Non-significant
FYN	0.127104	0.753207	0.728861	0.366713	-0.366713	0.728861	-0.366713	Non-significant
CALML3	0.127075	0.753207	0.728891	0.347096	-0.347096	0.728891	-0.347096	Non-significant
STXBP1	0.128139	0.752694	0.72781	-0.492673	0.492673	0.72781	0.492673	Non-significant
SUB1	0.128481	0.752639	0.727463	-0.390808	0.390808	0.727463	0.390808	Non-significant
FABP5	0.131148	0.750166	0.724781	0.167417	-0.167417	0.724781	-0.167417	Non-significant
HMGB1	0.136283	0.745208	0.719701	-0.204332	0.204332	0.719701	0.204332	Non-significant
DLD	0.137181	0.7446	0.718824	-0.508716	0.508716	0.718824	0.508716	Non-significant
RPS28	0.143245	0.738851	0.712987	-0.279278	0.279278	0.712987	0.279278	Non-significant
GSDMA	0.145031	0.737395	0.711295	0.306714	-0.306714	0.711295	-0.306714	Non-significant
LRPPRC	0.146268	0.736485	0.710131	-0.659931	0.659931	0.710131	0.659931	Non-significant
RPL37A	0.147547	0.735538	0.708932	0.402256	-0.402256	0.708932	-0.402256	Non-significant
RAB3IL1	0.150778	0.732721	0.705932	-0.295677	0.295677	0.705932	0.295677	Non-significant
RPL29	0.153309	0.730603	0.703607	0.393221	-0.393221	0.703607	-0.393221	Non-significant
ITPR3	0.157119	0.727307	0.700149	0.407884	-0.407884	0.700149	-0.407884	Non-significant
VCL	0.161155	0.72385	0.69654	0.271213	-0.271213	0.69654	-0.271213	Non-significant
SERPINB4	0.167973	0.717927	0.690562	0.46162	-0.46162	0.690562	-0.46162	Non-significant
FGD6	0.169722	0.716647	0.689051	0.328249	-0.328249	0.689051	-0.328249	Non-significant
MTX2	0.172202	0.714724	0.686924	-0.47309	0.47309	0.686924	0.47309	Non-significant
STIM2	0.182616	0.705921	0.67819	0.307215	-0.307215	0.67819	-0.307215	Non-significant
RPL7A	0.188458	0.70124	0.67342	-0.321176	0.321176	0.67342	0.321176	Non-significant
RPL28	0.189395	0.700736	0.672663	-0.288423	0.288423	0.672663	0.288423	Non-significant
KRT19	0.192072	0.69878	0.670514	-0.299993	0.299993	0.670514	0.299993	Non-significant
UMPS	0.194677	0.69701	0.668439	-0.51099	0.51099	0.668439	0.51099	Non-significant
CALML5	0.194544	0.69701	0.668544	0.480275	-0.480275	0.668544	-0.480275	Non-significant
DOCK11	0.197286	0.695316	0.666378	-0.563058	0.563058	0.666378	0.563058	Non-significant
SBSN	0.205157	0.689211	0.660259	0.238093	-0.238093	0.660259	-0.238093	Non-significant
YWHAG	0.208503	0.686869	0.6577	0.241411	-0.241411	0.6577	-0.241411	Non-significant
RPL32	0.20847	0.686869	0.657726	0.324489	-0.324489	0.657726	-0.324489	Non-significant
DDX17	0.20844	0.686869	0.657749	-0.555588	0.555588	0.657749	0.555588	Non-significant
MCM2	0.21147	0.685308	0.655454	-0.642673	0.642673	0.655454	0.642673	Non-significant
ACSF3	0.214798	0.682974	0.652956	-0.382962	0.382962	0.652956	0.382962	Non-significant
S100A7	0.222105	0.677599	0.647554	-0.697151	0.697151	0.647554	0.697151	Non-significant
ERH	0.224813	0.675808	0.64558	-0.371147	0.371147	0.64558	0.371147	Non-significant
LUC7L3	0.225438	0.675609	0.645127	-0.648742	0.648742	0.645127	0.648742	Non-significant
CS	0.228356	0.673677	0.64302	-0.533584	0.533584	0.64302	0.533584	Non-significant
RPS19	0.233107	0.670393	0.639625	0.405222	-0.405222	0.639625	-0.405222	Non-significant
FCF1	0.239032	0.666291	0.635451	0.510564	-0.510564	0.635451	-0.510564	Non-significant
TRA2A	0.240631	0.665393	0.634336	-0.410042	0.410042	0.634336	0.410042	Non-significant
HAL	0.241025	0.665376	0.634061	0.246992	-0.246992	0.634061	-0.246992	Non-significant
HSP90B1	0.26089	0.651511	0.620595	-0.569865	0.569865	0.620595	0.569865	Non-significant
ACTG1	0.261943	0.651047	0.6199	-0.470174	0.470174	0.6199	0.470174	Non-significant
PDHA1	0.264727	0.64939	0.61807	0.652108	-0.652108	0.61807	-0.652108	Non-significant
UBE2I	0.265586	0.649065	0.617508	-0.406223	0.406223	0.617508	0.406223	Non-significant
CARM1	0.265801	0.649065	0.617367	-0.651863	0.651863	0.617367	0.651863	Non-significant
PHB	0.278319	0.640972	0.60931	0.546019	-0.546019	0.60931	-0.546019	Non-significant
H2BC13	0.287392	0.635242	0.603616	0.45722	-0.45722	0.603616	-0.45722	Non-significant
FEN1	0.287667	0.635242	0.603445	-0.455952	0.455952	0.603445	0.455952	Non-significant
NSA2	0.293781	0.631613	0.599676	-0.405307	0.405307	0.599676	0.405307	Non-significant
CSTA	0.295309	0.630888	0.598742	0.457611	-0.457611	0.598742	-0.457611	Non-significant
SPRR1B	0.2993	0.628592	0.596318	-0.242729	0.242729	0.596318	0.242729	Non-significant
RP9	0.304325	0.625662	0.593296	-0.589131	0.589131	0.593296	0.589131	Non-significant
MYH1	0.323438	0.614102	0.582095	-1.53719	1.53719	0.582095	1.53719	Non-significant
TRIM28	0.330412	0.610339	0.578118	-0.889063	0.889063	0.578118	0.889063	Non-significant
ACO2	0.330107	0.610339	0.578291	0.731645	-0.731645	0.578291	-0.731645	Non-significant
SCCPDH	0.331412	0.610061	0.577553	-0.790609	0.790609	0.577553	0.790609	Non-significant
RPL17	0.334154	0.60868	0.576008	0.428981	-0.428981	0.576008	-0.428981	Non-significant
RPL22	0.347879	0.600889	0.568403	-0.455955	0.455955	0.568403	0.455955	Non-significant
CLSTN1	0.348487	0.600786	0.568071	0.741704	-0.741704	0.568071	-0.741704	Non-significant
DGKZ	0.348622	0.600786	0.567997	-0.746272	0.746272	0.567997	0.746272	Non-significant
ACTA1	0.35434	0.597917	0.564893	-0.69369	0.69369	0.564893	0.69369	Non-significant
URB2	0.364108	0.592633	0.55967	-0.44361	0.44361	0.55967	0.44361	Non-significant
RPL31	0.392593	0.577312	0.544977	-0.469126	0.469126	0.544977	0.469126	Non-significant
ACTR1A	0.407032	0.569959	0.537814	-1.13147	1.13147	0.537814	1.13147	Non-significant
ALOXE3	0.407317	0.569959	0.537675	0.385755	-0.385755	0.537675	-0.385755	Non-significant
GRHPR	0.410152	0.568813	0.53629	-0.882216	0.882216	0.53629	0.882216	Non-significant
ERAP2	0.429525	0.559201	0.527011	-0.770778	0.770778	0.527011	0.770778	Non-significant
TPPP	0.430733	0.558829	0.526442	0.738215	-0.738215	0.526442	-0.738215	Non-significant
POF1B	0.443115	0.552941	0.520681	0.655776	-0.655776	0.520681	-0.655776	Non-significant
RPL18	0.44496	0.552269	0.519833	0.600124	-0.600124	0.519833	-0.600124	Non-significant
CLIC1	0.458085	0.546161	0.513871	-0.779276	0.779276	0.513871	0.779276	Non-significant
EFL1	0.458412	0.546161	0.513724	-0.959247	0.959247	0.513724	0.959247	Non-significant
DEK	0.463633	0.543972	0.511389	-0.775145	0.775145	0.511389	0.775145	Non-significant
DLAT	0.465318	0.5434	0.51064	0.662391	-0.662391	0.51064	-0.662391	Non-significant
TUBAL3	0.465806	0.543394	0.510423	-0.659779	0.659779	0.510423	0.659779	Non-significant
RPL19	0.470424	0.541444	0.508381	0.33651	-0.33651	0.508381	-0.33651	Non-significant
SNAP91	0.474563	0.539732	0.506563	-0.481628	0.481628	0.506563	0.481628	Non-significant
RPS26	0.47725	0.538705	0.505389	0.54464	-0.54464	0.505389	-0.54464	Non-significant
MDH2	0.477842	0.538653	0.505132	0.525897	-0.525897	0.505132	-0.525897	Non-significant
HLCS	0.488001	0.534195	0.500743	0.195512	-0.195512	0.500743	-0.195512	Non-significant
SERPINB3	0.488676	0.534108	0.500454	0.961507	-0.961507	0.500454	-0.961507	Non-significant
NAXE	0.489966	0.533741	0.499902	-1.03316	1.03316	0.499902	1.03316	Non-significant
CASP14	0.491036	0.533475	0.499445	0.35206	-0.35206	0.499445	-0.35206	Non-significant
RPS6	0.49241	0.533071	0.49886	-0.376465	0.376465	0.49886	0.376465	Non-significant
H2AC21	0.50149	0.529189	0.495021	0.339511	-0.339511	0.495021	-0.339511	Non-significant
RPS25	0.503441	0.528534	0.494203	0.643864	-0.643864	0.494203	-0.643864	Non-significant
VRK1	0.503777	0.528534	0.494063	-1.17022	1.17022	0.494063	1.17022	Non-significant
ENO2	0.507238	0.527278	0.492619	0.820666	-0.820666	0.492619	-0.820666	Non-significant
ANXA2	0.518564	0.522493	0.487945	-0.317932	0.317932	0.487945	0.317932	Non-significant
DUT	0.529061	0.518145	0.483683	-0.745627	0.745627	0.483683	0.745627	Non-significant
RPS16	0.538017	0.51452	0.480098	-0.48436	0.48436	0.480098	0.48436	Non-significant
PSMB6	0.548951	0.510109	0.475785	-0.555373	0.555373	0.475785	0.555373	Non-significant
RPL4	0.550346	0.509737	0.475239	-0.583789	0.583789	0.475239	0.583789	Non-significant
ZCCHC17	0.550346	0.509737	0.475239	0.876288	-0.876288	0.475239	-0.876288	Non-significant
CPNE1	0.552242	0.509369	0.474499	-0.450377	0.450377	0.474499	0.450377	Non-significant
HMGA1	0.554242	0.508746	0.473721	0.743742	-0.743742	0.473721	-0.743742	Non-significant
HSPB1	0.568526	0.503056	0.468228	0.923221	-0.923221	0.468228	-0.923221	Non-significant
ECM1	0.57558	0.500394	0.465556	0.507483	-0.507483	0.465556	-0.507483	Non-significant
RPS18	0.589319	0.495086	0.460425	0.849851	-0.849851	0.460425	-0.849851	Non-significant
PSMA7	0.599705	0.49119	0.45661	-0.515314	0.515314	0.45661	0.515314	Non-significant
C1QBP	0.602476	0.49031	0.455601	-0.865619	0.865619	0.455601	0.865619	Non-significant
ZMYM4	0.617645	0.484641	0.450145	-1.09198	1.09198	0.450145	1.09198	Non-significant
U2AF2	0.619032	0.484331	0.449651	0.660471	-0.660471	0.449651	-0.660471	Non-significant
RPL10	0.618981	0.484331	0.449669	-0.494919	0.494919	0.449669	0.494919	Non-significant
LSM14A	0.619324	0.484331	0.449547	0.92647	-0.92647	0.449547	-0.92647	Non-significant
B3GALT6	0.619272	0.484331	0.449566	0.29733	-0.29733	0.449566	-0.29733	Non-significant
RPS3A	0.633405	0.479665	0.444591	-0.569215	0.569215	0.444591	0.569215	Non-significant
PAFAH1B2	0.637158	0.478458	0.443285	-0.961304	0.961304	0.443285	0.961304	Non-significant
CKAP4	0.648095	0.474589	0.439516	0.653362	-0.653362	0.439516	-0.653362	Non-significant
CTSD	0.648743	0.474549	0.439294	-0.493058	0.493058	0.439294	0.493058	Non-significant
TUBA4A	0.649653	0.474412	0.438984	1.08057	-1.08057	0.438984	-1.08057	Non-significant
LYZ	0.67017	0.467135	0.432068	0.706091	-0.706091	0.432068	-0.706091	Non-significant
RPS9	0.684141	0.462348	0.42746	-0.629093	0.629093	0.42746	0.629093	Non-significant
RPL7	0.685469	0.462073	0.427027	-0.46466	0.46466	0.427027	0.46466	Non-significant
RPL36AL	0.699191	0.457461	0.422586	1.2978	-1.2978	0.422586	-1.2978	Non-significant
RPS2	0.70136	0.456901	0.421891	1.00775	-1.00775	0.421891	-1.00775	Non-significant
HNRNPAB	0.709841	0.454168	0.419191	0.66746	-0.66746	0.419191	-0.66746	Non-significant
ALDH2	0.717073	0.451887	0.41691	0.472028	-0.472028	0.41691	-0.472028	Non-significant
HVCN1	0.719373	0.451296	0.416189	0.951914	-0.951914	0.416189	-0.951914	Non-significant
HNRNPC	0.722869	0.450302	0.415097	-0.575796	0.575796	0.415097	0.575796	Non-significant
AIP	0.724621	0.449899	0.414551	-1.10177	1.10177	0.414551	1.10177	Non-significant
FUS	0.724659	0.449899	0.41454	0.748485	-0.748485	0.41454	-0.748485	Non-significant
RPL13	0.72996	0.448481	0.412896	-0.47829	0.47829	0.412896	0.47829	Non-significant
IRAG2	0.733218	0.447643	0.411891	2.59841	-2.59841	0.411891	-2.59841	Non-significant
DSC3	0.733026	0.447643	0.41195	0.436886	-0.436886	0.41195	-0.436886	Non-significant
DSP	0.739464	0.445873	0.409974	0.296915	-0.296915	0.409974	-0.296915	Non-significant
DDX55	0.745152	0.444177	0.408242	-0.701922	0.701922	0.408242	0.701922	Non-significant
CAT	0.75008	0.442741	0.40675	-0.198652	0.198652	0.40675	0.198652	Non-significant
CDSN	0.750161	0.442741	0.406726	0.36657	-0.36657	0.406726	-0.36657	Non-significant
PRPS1	0.756366	0.441057	0.40486	-0.727686	0.727686	0.40486	0.727686	Non-significant
U2AF1	0.758336	0.440602	0.40427	0.998124	-0.998124	0.40427	-0.998124	Non-significant
S100A9	0.762966	0.439283	0.40289	1.16931	-1.16931	0.40289	-1.16931	Non-significant
MYL12A	0.789709	0.43132	0.395061	-0.957545	0.957545	0.395061	0.957545	Non-significant
MATR3	0.789439	0.43132	0.395139	-1.39263	1.39263	0.395139	1.39263	Non-significant
RPL24	0.788833	0.43132	0.395314	0.625358	-0.625358	0.395314	-0.625358	Non-significant
SRSF5	0.788471	0.43132	0.395419	-0.724287	0.724287	0.395419	0.724287	Non-significant
DSG1	0.80665	0.426378	0.390225	0.280704	-0.280704	0.390225	-0.280704	Non-significant
OSBPL9	0.821487	0.422011	0.386064	-0.726861	0.726861	0.386064	0.726861	Non-significant
POLD1	0.823991	0.42143	0.385369	-0.959316	0.959316	0.385369	0.959316	Non-significant
KRT6B	0.828641	0.420203	0.384082	-1.36605	1.36605	0.384082	1.36605	Non-significant
SLC33A1	0.83447	0.418627	0.38248	-1.11305	1.11305	0.38248	1.11305	Non-significant
JUP	0.858403	0.411716	0.376005	0.32316	-0.32316	0.376005	-0.32316	Non-significant
CALR	0.86508	0.409945	0.374229	-1.3421	1.3421	0.374229	1.3421	Non-significant
RFC2	0.867515	0.409419	0.373584	-0.995873	0.995873	0.373584	0.995873	Non-significant
FKBP8	0.867497	0.409419	0.373589	-1.21368	1.21368	0.373589	1.21368	Non-significant
ACOX1	0.87778	0.406803	0.370885	-1.32713	1.32713	0.370885	1.32713	Non-significant
NEB	0.879583	0.40646	0.370414	-0.357175	0.357175	0.370414	0.357175	Non-significant
COMT	0.896867	0.401728	0.365945	-1.51775	1.51775	0.365945	1.51775	Non-significant
SNRPD1	0.915046	0.396935	0.361333	0.919706	-0.919706	0.361333	-0.919706	Non-significant
PAFAH1B3	0.914677	0.396935	0.361426	-1.25366	1.25366	0.361426	1.25366	Non-significant
EIF3K	0.918984	0.396087	0.360345	-0.935391	0.935391	0.360345	0.935391	Non-significant
HK1	0.92221	0.39537	0.359539	0.95625	-0.95625	0.359539	-0.95625	Non-significant
AZGP1	0.929106	0.393654	0.357825	0.68834	-0.68834	0.357825	-0.68834	Non-significant
GSTM1	0.938624	0.391241	0.35548	0.965999	-0.965999	0.35548	-0.965999	Non-significant
RBM39	0.94377	0.390023	0.354221	-0.550322	0.550322	0.354221	0.550322	Non-significant
PSMG2	0.944147	0.390023	0.35413	-1.06044	1.06044	0.35413	1.06044	Non-significant
CCNA2	0.946987	0.389494	0.353438	-1.86623	1.86623	0.353438	1.86623	Non-significant
GGH	0.950253	0.388787	0.352646	0.6835	-0.6835	0.352646	-0.6835	Non-significant
MTX1	0.968891	0.384021	0.348173	1.23723	-1.23723	0.348173	-1.23723	Non-significant
ATP2A1	0.976498	0.382198	0.346371	-2.0746	2.0746	0.346371	2.0746	Non-significant
RPL7L1	0.981417	0.381084	0.345214	-1.06034	1.06034	0.345214	1.06034	Non-significant
HNRNPH1	0.983646	0.380671	0.344692	-0.663992	0.663992	0.344692	0.663992	Non-significant
WDR46	0.987064	0.379952	0.343892	-1.07005	1.07005	0.343892	1.07005	Non-significant
DPM1	1.00947	0.374399	0.338721	-1.60194	1.60194	0.338721	1.60194	Non-significant
ZC3H4	1.01345	0.373558	0.337815	1.96289	-1.96289	0.337815	-1.96289	Non-significant
FAM186B	1.01584	0.373119	0.337272	-0.824795	0.824795	0.337272	0.824795	Non-significant
CERS2	1.02036	0.372149	0.336251	-1.37953	1.37953	0.336251	1.37953	Non-significant
DDX5	1.02246	0.371784	0.335777	-0.845883	0.845883	0.335777	0.845883	Non-significant
HARS1	1.02405	0.371547	0.335419	-1.16932	1.16932	0.335419	1.16932	Non-significant
PARN	1.03105	0.369969	0.333849	-0.813297	0.813297	0.333849	0.813297	Non-significant
GOT2	1.03711	0.368631	0.332499	1.19889	-1.19889	0.332499	-1.19889	Non-significant
GTF2I	1.05265	0.364993	0.329076	-1.03682	1.03682	0.329076	1.03682	Non-significant
RPS8	1.05549	0.364462	0.328456	0.723979	-0.723979	0.328456	-0.723979	Non-significant
SRP9	1.06143	0.363185	0.327163	-1.09068	1.09068	0.327163	1.09068	Non-significant
UBE2D2	1.08493	0.357747	0.322125	1.16519	-1.16519	0.322125	-1.16519	Non-significant
MBD2	1.08566	0.357728	0.321969	1.79492	-1.79492	0.321969	-1.79492	Non-significant
RPL14	1.08998	0.356869	0.321057	-0.688343	0.688343	0.321057	0.688343	Non-significant
ME2	1.09555	0.35572	0.319885	-1.23242	1.23242	0.319885	1.23242	Non-significant
MTA2	1.11442	0.351507	0.31596	-1.08108	1.08108	0.31596	1.08108	Non-significant
ACTN3	1.14133	0.345563	0.310483	-2.16993	2.16993	0.310483	2.16993	Non-significant
DAB2IP	1.14282	0.345379	0.310183	-1.16527	1.16527	0.310183	1.16527	Non-significant
RPS5	1.17803	0.337783	0.30323	-0.865562	0.865562	0.30323	0.865562	Non-significant
GLRX	1.18369	0.336707	0.302133	0.345495	-0.345495	0.302133	-0.345495	Non-significant
GGCT	1.20449	0.332412	0.298149	-0.537123	0.537123	0.298149	0.537123	Non-significant
SLC25A3	1.20646	0.332139	0.297775	1.62496	-1.62496	0.297775	-1.62496	Non-significant
HRAS	1.20816	0.331925	0.297455	-0.978218	0.978218	0.297455	0.978218	Non-significant
GTPBP4	1.20974	0.331735	0.297155	-0.717513	0.717513	0.297155	0.717513	Non-significant
RO60	1.21308	0.331176	0.296526	-1.1755	1.1755	0.296526	1.1755	Non-significant
FRG1	1.21714	0.330468	0.295763	-0.596073	0.596073	0.295763	0.596073	Non-significant
MYLPF	1.22106	0.329793	0.29503	-2.4151	2.4151	0.29503	2.4151	Non-significant
VAMP2	1.23242	0.327575	0.292919	-1.96416	1.96416	0.292919	1.96416	Non-significant
ALDH9A1	1.24666	0.324789	0.290301	-0.88723	0.88723	0.290301	0.88723	Non-significant
IGHG1	1.24745	0.324767	0.290156	0.835268	-0.835268	0.290156	-0.835268	Non-significant
TUFM	1.24986	0.324417	0.289717	1.62141	-1.62141	0.289717	-1.62141	Non-significant
DNAJC11	1.24989	0.324417	0.289711	-1.00216	1.00216	0.289711	1.00216	Non-significant
PRKD2	1.26125	0.322386	0.287652	-1.76752	1.76752	0.287652	1.76752	Non-significant
RPS10	1.26419	0.321935	0.287124	-1.57141	1.57141	0.287124	1.57141	Non-significant
HSPA1L	1.27003	0.320899	0.286076	-2.01923	2.01923	0.286076	2.01923	Non-significant
SPRR2B	1.27396	0.320252	0.285374	-1.00169	1.00169	0.285374	1.00169	Non-significant
RPL10.1	1.28364	0.318463	0.283656	-1.28147	1.28147	0.283656	1.28147	Non-significant
THRAP3	1.30263	0.314863	0.280327	-2.0609	2.0609	0.280327	2.0609	Non-significant
DCD	1.3145	0.312693	0.278274	0.703916	-0.703916	0.278274	-0.703916	Non-significant
SRSF10	1.3228	0.311231	0.276852	-1.08157	1.08157	0.276852	1.08157	Non-significant
H4C1	1.32645	0.310667	0.276229	2.01066	-2.01066	0.276229	-2.01066	Non-significant
RPS27A	1.33169	0.309801	0.275338	-0.45831	0.45831	0.275338	0.45831	Non-significant
TGM1	1.33645	0.30903	0.274533	0.775164	-0.775164	0.274533	-0.775164	Non-significant
GNL3	1.34612	0.307334	0.272907	-0.485052	0.485052	0.272907	0.485052	Non-significant
PPM1F	1.35876	0.305097	0.270802	1.09344	-1.09344	0.270802	-1.09344	Non-significant
PPP1CB	1.36533	0.304008	0.269717	-1.34873	1.34873	0.269717	1.34873	Non-significant
H2AZ2	1.36843	0.303567	0.269207	0.814605	-0.814605	0.269207	-0.814605	Non-significant
TACC1.1	1.38794	0.300114	0.266029	0.464587	-0.464587	0.266029	-0.464587	Non-significant
SNRPD3	1.39654	0.298683	0.264644	-0.919103	0.919103	0.264644	0.919103	Non-significant
PSMB8	1.4057	0.29716	0.263179	-0.970582	0.970582	0.263179	0.970582	Non-significant
TMX3	1.40794	0.296889	0.262824	-1.54031	1.54031	0.262824	1.54031	Non-significant
HSPD1	1.42156	0.294587	0.260671	0.543157	-0.543157	0.260671	-0.543157	Non-significant
H1-10	1.44283	0.290973	0.25736	1.81898	-1.81898	0.25736	-1.81898	Non-significant
CYB5R3	1.45341	0.289389	0.255732	-1.15926	1.15926	0.255732	1.15926	Non-significant
PARP14	1.45274	0.289389	0.255835	-1.23453	1.23453	0.255835	1.23453	Non-significant
VPS51	1.45267	0.289389	0.255846	-0.992611	0.992611	0.255846	0.992611	Non-significant
TPI1	1.47767	0.28548	0.252057	0.678694	-0.678694	0.252057	-0.678694	Non-significant
RAB3A	1.48602	0.284192	0.25081	-1.52081	1.52081	0.25081	1.52081	Non-significant
UBL4A	1.50323	0.28143	0.248263	-1.78345	1.78345	0.248263	1.78345	Non-significant
GIMAP1	1.50432	0.281373	0.248103	-2.063	2.063	0.248103	2.063	Non-significant
MT-CO2	1.50864	0.280779	0.24747	1.09686	-1.09686	0.24747	-1.09686	Non-significant
GTF3C3	1.50882	0.280779	0.247443	-1.09948	1.09948	0.247443	1.09948	Non-significant
PRPS2	1.52726	0.277958	0.244768	-1.5541	1.5541	0.244768	1.5541	Non-significant
PGM1	1.52748	0.277958	0.244735	-1.96359	1.96359	0.244735	1.96359	Non-significant
TUBG1	1.53076	0.277631	0.244263	-2.03641	2.03641	0.244263	2.03641	Non-significant
SOD1	1.53348	0.27731	0.243873	-0.699515	0.699515	0.243873	0.699515	Non-significant
RBM8A	1.54122	0.276175	0.242768	-1.08842	1.08842	0.242768	1.08842	Non-significant
KIFC1	1.54908	0.275025	0.24165	-1.46187	1.46187	0.24165	1.46187	Non-significant
TUBA1C	1.55361	0.274419	0.241011	-0.994431	0.994431	0.241011	0.994431	Non-significant
NAA30	1.55765	0.273893	0.240442	-1.30051	1.30051	0.240442	1.30051	Non-significant
RPS13	1.56218	0.273288	0.239805	1.22064	-1.22064	0.239805	-1.22064	Non-significant
H3C1	1.56403	0.273115	0.239547	2.56559	-2.56559	0.239547	-2.56559	Non-significant
PKMYT1	1.58513	0.269896	0.236619	-1.11251	1.11251	0.236619	1.11251	Non-significant
SYT1	1.58601	0.269879	0.236498	1.38927	-1.38927	0.236498	-1.38927	Non-significant
GSTK1	1.58904	0.269523	0.236082	1.0771	-1.0771	0.236082	-1.0771	Non-significant
SYNCRIP	1.60259	0.267532	0.234233	1.54269	-1.54269	0.234233	-1.54269	Non-significant
WNK1	1.60512	0.267258	0.23389	-1.86517	1.86517	0.23389	1.86517	Non-significant
PSMA5	1.64794	0.260857	0.228186	-0.970305	0.970305	0.228186	0.970305	Non-significant
STOML2	1.66935	0.257793	0.225406	1.50591	-1.50591	0.225406	-1.50591	Non-significant
TSR1	1.67108	0.257651	0.225182	-1.52882	1.52882	0.225182	1.52882	Non-significant
RALY	1.68566	0.255632	0.223317	-1.35209	1.35209	0.223317	1.35209	Non-significant
NUP37	1.72139	0.250609	0.218832	-1.50146	1.50146	0.218832	1.50146	Non-significant
H3C15	1.73116	0.24934	0.217627	1.88663	-1.88663	0.217627	-1.88663	Non-significant
ATP5F1A	1.74287	0.247809	0.216195	-0.987793	0.987793	0.216195	0.987793	Non-significant
CAMK2G	1.74774	0.247242	0.215603	-1.45144	1.45144	0.215603	1.45144	Non-significant
CUL4A	1.75726	0.246031	0.214452	-0.636767	0.636767	0.214452	0.636767	Non-significant
SRSF2	1.76524	0.24504	0.213493	1.5608	-1.5608	0.213493	-1.5608	Non-significant
GLUD1	1.78123	0.242963	0.211589	-1.63207	1.63207	0.211589	1.63207	Non-significant
RFC5	1.78903	0.242047	0.210668	-2.00044	2.00044	0.210668	2.00044	Non-significant
MTPN	1.78879	0.242047	0.210697	-1.74791	1.74791	0.210697	1.74791	Non-significant
PRDX2	1.79887	0.240905	0.209515	-0.627513	0.627513	0.209515	0.627513	Non-significant
HSPA9	1.80944	0.239597	0.208285	1.36948	-1.36948	0.208285	-1.36948	Non-significant
PRAF2	1.81169	0.239405	0.208025	-1.61077	1.61077	0.208025	1.61077	Non-significant
SLC27A4	1.81364	0.239253	0.207799	-1.45917	1.45917	0.207799	1.45917	Non-significant
PDIA3	1.818	0.23878	0.207296	-1.70028	1.70028	0.207296	1.70028	Non-significant
FARSB	1.82074	0.238525	0.206982	-1.97317	1.97317	0.206982	1.97317	Non-significant
RPL27A	1.83458	0.236807	0.205399	1.97663	-1.97663	0.205399	-1.97663	Non-significant
PLEC	1.83893	0.236343	0.204904	-1.08771	1.08771	0.204904	1.08771	Non-significant
PPIA	1.84025	0.236277	0.204755	-0.773373	0.773373	0.204755	0.773373	Non-significant
TRAP1	1.84326	0.235991	0.204415	-1.64509	1.64509	0.204415	1.64509	Non-significant
MYL6	1.85695	0.234317	0.202875	-1.49974	1.49974	0.202875	1.49974	Non-significant
CBX3	1.87239	0.232438	0.201157	-1.40457	1.40457	0.201157	1.40457	Non-significant
MAGT1	1.87343	0.23241	0.201042	-2.33401	2.33401	0.201042	2.33401	Non-significant
HNRNPR	1.89525	0.229747	0.198649	1.93413	-1.93413	0.198649	-1.93413	Non-significant
RAP1GDS1	1.91888	0.2269	0.1961	-1.54304	1.54304	0.1961	1.54304	Non-significant
VPS26B	1.94037	0.224451	0.193819	-1.63698	1.63698	0.193819	1.63698	Non-significant
PDE12	1.93963	0.224451	0.193896	-1.16427	1.16427	0.193896	1.16427	Non-significant
MYH13	1.94035	0.224451	0.19382	-2.35151	2.35151	0.19382	2.35151	Non-significant
MBD3	1.94219	0.224444	0.193627	-1.23589	1.23589	0.193627	1.23589	Non-significant
GLS	1.94713	0.224013	0.193108	-1.37219	1.37219	0.193108	1.37219	Non-significant
FH	1.94655	0.224013	0.193169	1.25919	-1.25919	0.193169	-1.25919	Non-significant
S100A14	1.9949	0.218432	0.188186	-0.559895	0.559895	0.188186	0.559895	Non-significant
SERPINB12	2.00485	0.217363	0.187181	0.987649	-0.987649	0.187181	-0.987649	Non-significant
HSD17B10	2.00907	0.21697	0.186758	-1.98438	1.98438	0.186758	1.98438	Non-significant
HSPA5	2.01326	0.21658	0.186338	-0.928666	0.928666	0.186338	0.928666	Non-significant
ACAP1	2.03489	0.214182	0.184192	-1.91928	1.91928	0.184192	1.91928	Non-significant
KIF2C	2.03507	0.214182	0.184174	-2.12947	2.12947	0.184174	2.12947	Non-significant
H1-2	2.03707	0.214126	0.183977	3.39433	-3.39433	0.183977	-3.39433	Non-significant
TUBB8	2.06332	0.211244	0.181419	-1.85477	1.85477	0.181419	1.85477	Non-significant
CRNN	2.0703	0.210558	0.180747	1.11244	-1.11244	0.180747	-1.11244	Non-significant
PRKCG	2.07599	0.210017	0.180201	1.29546	-1.29546	0.180201	-1.29546	Non-significant
UBE2N	2.08625	0.208971	0.179223	-1.65234	1.65234	0.179223	1.65234	Non-significant
NSUN2	2.10546	0.206951	0.17741	-1.06582	1.06582	0.17741	1.06582	Non-significant
LAMP1	2.10806	0.206761	0.177166	-2.20266	2.20266	0.177166	2.20266	Non-significant
AIMP1	2.11317	0.206297	0.176689	-2.72072	2.72072	0.176689	2.72072	Non-significant
SLC25A6	2.11725	0.205948	0.176309	1.72118	-1.72118	0.176309	-1.72118	Non-significant
TAPBP	2.1255	0.205147	0.175544	-2.47359	2.47359	0.175544	2.47359	Non-significant
TMEM33	2.13665	0.204039	0.174517	-1.84653	1.84653	0.174517	1.84653	Non-significant
MLEC	2.14539	0.203197	0.173717	-1.621	1.621	0.173717	1.621	Non-significant
IARS2	2.14823	0.202986	0.173458	-0.792972	0.792972	0.173458	0.792972	Non-significant
H1-4	2.16065	0.201761	0.172333	2.57988	-2.57988	0.172333	-2.57988	Non-significant
KATNAL1	2.17425	0.200422	0.171111	-1.21034	1.21034	0.171111	1.21034	Non-significant
HNRNPR.1	2.18924	0.19895	0.169777	2.07417	-2.07417	0.169777	-2.07417	Non-significant
CHTOP	2.19586	0.198355	0.169192	2.46976	-2.46976	0.169192	-2.46976	Non-significant
PIP	2.20373	0.197635	0.168501	1.24921	-1.24921	0.168501	-1.24921	Non-significant
LRWD1	2.20746	0.197342	0.168174	3.36807	-3.36807	0.168174	-3.36807	Non-significant
HNRNPA3	2.21544	0.196615	0.167478	-1.12126	1.12126	0.167478	1.12126	Non-significant
APMAP	2.23987	0.19423	0.165371	-1.92809	1.92809	0.165371	1.92809	Non-significant
RFC3	2.26645	0.191671	0.163118	-2.04711	2.04711	0.163118	2.04711	Non-significant
ATP2B1	2.27137	0.191273	0.162705	1.19285	-1.19285	0.162705	-1.19285	Non-significant
RPL34	2.27441	0.191104	0.16245	-1.01379	1.01379	0.16245	1.01379	Non-significant
WDR82	2.27397	0.191104	0.162487	-1.94433	1.94433	0.162487	1.94433	Non-significant
MTHFD1	2.27616	0.191064	0.162304	-1.15774	1.15774	0.162304	1.15774	Non-significant
TMX4	2.27617	0.191064	0.162303	-1.26953	1.26953	0.162303	1.26953	Non-significant
NCCRP1	2.29248	0.189642	0.160949	0.716126	-0.716126	0.160949	-0.716126	Non-significant
RPL36	2.30278	0.18873	0.160102	2.24229	-2.24229	0.160102	-2.24229	Non-significant
RNPS1	2.30527	0.188576	0.159897	-1.78305	1.78305	0.159897	1.78305	Non-significant
ACTBL2	2.31338	0.187881	0.159235	-3.2011	3.2011	0.159235	3.2011	Non-significant
H3-7	2.31625	0.187692	0.159002	2.71149	-2.71149	0.159002	-2.71149	Non-significant
TMEM63A	2.31976	0.187644	0.158716	-1.47792	1.47792	0.158716	1.47792	Non-significant
SSR4	2.31781	0.187644	0.158874	-1.51542	1.51542	0.158874	1.51542	Non-significant
MYLK	2.3188	0.187644	0.158794	-0.933512	0.933512	0.158794	0.933512	Non-significant
TUBGCP3	2.31765	0.187644	0.158888	-1.56654	1.56654	0.158888	1.56654	Non-significant
PRR4	2.32633	0.187157	0.158184	-1.16972	1.16972	0.158184	1.16972	Non-significant
PDIA4	2.33012	0.186882	0.157879	-1.58974	1.58974	0.157879	1.58974	Non-significant
MYO18A	2.33989	0.186038	0.157094	-2.07085	2.07085	0.157094	2.07085	Non-significant
UBA6	2.34757	0.185398	0.156481	-2.1263	2.1263	0.156481	2.1263	Non-significant
ERLIN1	2.35227	0.185041	0.156108	-2.35299	2.35299	0.156108	2.35299	Non-significant
PRKRA	2.35257	0.185041	0.156084	-2.23887	2.23887	0.156084	2.23887	Non-significant
TGM3	2.35427	0.185023	0.155949	0.59123	-0.59123	0.155949	-0.59123	Non-significant
DBNL.1	2.40643	0.180284	0.151884	-0.954742	0.954742	0.151884	0.954742	Non-significant
RPL23A	2.42554	0.178638	0.150429	2.42368	-2.42368	0.150429	-2.42368	Non-significant
RBMX	2.4268	0.178608	0.150334	1.64605	-1.64605	0.150334	-1.64605	Non-significant
RBBP4	2.42719	0.178608	0.150304	-2.61469	2.61469	0.150304	2.61469	Non-significant
HNRNPUL1	2.44539	0.177111	0.148936	-2.10338	2.10338	0.148936	2.10338	Non-significant
SPCS2	2.46862	0.175144	0.147214	-1.92877	1.92877	0.147214	1.92877	Non-significant
CASP3	2.4789	0.174328	0.14646	-2.82933	2.82933	0.14646	2.82933	Non-significant
DNM1L	2.48846	0.173579	0.145763	-1.98599	1.98599	0.145763	1.98599	Non-significant
SMC3	2.48977	0.173546	0.145668	-1.75224	1.75224	0.145668	1.75224	Non-significant
EIF6	2.50228	0.172548	0.144763	-1.13963	1.13963	0.144763	1.13963	Non-significant
GNAO1	2.51213	0.171785	0.144056	-1.52428	1.52428	0.144056	1.52428	Non-significant
DCTN2	2.52248	0.170984	0.143318	-1.26715	1.26715	0.143318	1.26715	Non-significant
SERBP1	2.54634	0.169054	0.141635	-1.77628	1.77628	0.141635	1.77628	Non-significant
P4HB	2.55512	0.1684	0.141021	-2.47427	2.47427	0.141021	2.47427	Non-significant
HNRNPUL2	2.55616	0.168392	0.140949	-2.601	2.601	0.140949	2.601	Non-significant
HSPBP1	2.55766	0.168345	0.140844	-1.99139	1.99139	0.140844	1.99139	Non-significant
MICAL3	2.56101	0.168145	0.140612	-1.70667	1.70667	0.140612	1.70667	Non-significant
DDX10	2.57708	0.166896	0.139502	-1.02047	1.02047	0.139502	1.02047	Non-significant
AP2A1	2.58743	0.166126	0.138794	-1.67295	1.67295	0.138794	1.67295	Non-significant
CFL1	2.58837	0.166126	0.13873	-1.25728	1.25728	0.13873	1.25728	Non-significant
GNB2	2.60557	0.164807	0.137564	2.11583	-2.11583	0.137564	-2.11583	Non-significant
TOP1	2.61847	0.163845	0.136697	-1.16843	1.16843	0.136697	1.16843	Non-significant
FBL	2.62448	0.16344	0.136295	2.19741	-2.19741	0.136295	-2.19741	Non-significant
H1-5	2.64281	0.162058	0.13508	3.10209	-3.10209	0.13508	-3.10209	Non-significant
TUBB4B	2.64319	0.162058	0.135055	-1.20806	1.20806	0.135055	1.20806	Non-significant
NPM1	2.65991	0.160864	0.133959	-2.07509	2.07509	0.133959	2.07509	Non-significant
NCLN	2.66079	0.160864	0.133902	-2.02023	2.02023	0.133902	2.02023	Non-significant
FAM8A1	2.6768	0.159698	0.132864	-1.96909	1.96909	0.132864	1.96909	Non-significant
NNT	2.68077	0.159465	0.132608	-1.82386	1.82386	0.132608	1.82386	Non-significant
ASF1B	2.68928	0.158882	0.132062	-1.76422	1.76422	0.132062	1.76422	Non-significant
KHDRBS1	2.70176	0.157998	0.131266	-1.14022	1.14022	0.131266	1.14022	Non-significant
GNB1	2.70284	0.15799	0.131197	1.38792	-1.38792	0.131197	-1.38792	Non-significant
HNRNPA2B1	2.71648	0.157025	0.130335	-1.06588	1.06588	0.130335	1.06588	Non-significant
FAU	2.72228	0.156659	0.12997	0.915536	-0.915536	0.12997	-0.915536	Non-significant
TOR1AIP2	2.72243	0.156659	0.129961	-1.70501	1.70501	0.129961	1.70501	Non-significant
ALYREF	2.72495	0.156604	0.129803	2.58752	-2.58752	0.129803	-2.58752	Non-significant
NAA40	2.7343	0.155973	0.129219	-1.37901	1.37901	0.129219	1.37901	Non-significant
PHGDH	2.74342	0.155383	0.128653	-1.08209	1.08209	0.128653	1.08209	Non-significant
FKBP3	2.74314	0.155383	0.12867	-1.37848	1.37848	0.12867	1.37848	Non-significant
CDC37L1	2.75383	0.154731	0.12801	-1.36873	1.36873	0.12801	1.36873	Non-significant
MAK16	2.75803	0.154492	0.127752	-1.37376	1.37376	0.127752	1.37376	Non-significant
ZNF638	2.77144	0.153573	0.126932	-1.49634	1.49634	0.126932	1.49634	Non-significant
MAP2K1	2.7946	0.151951	0.125532	-2.16539	2.16539	0.125532	2.16539	Non-significant
CHID1	2.81231	0.150743	0.124475	-1.78044	1.78044	0.124475	1.78044	Non-significant
PGK1	2.82142	0.15016	0.123936	-1.31061	1.31061	0.123936	1.31061	Non-significant
PRPF4	2.82676	0.149849	0.123621	-1.69663	1.69663	0.123621	1.69663	Non-significant
MTA1	2.85441	0.147963	0.122007	-1.61763	1.61763	0.122007	1.61763	Non-significant
SYNE2	2.88122	0.146165	0.120468	-2.06459	2.06459	0.120468	2.06459	Non-significant
EIF3M	2.89215	0.145481	0.119848	0.562468	-0.562468	0.119848	-0.562468	Non-significant
RPSA	2.8968	0.145236	0.119585	-1.71913	1.71913	0.119585	1.71913	Non-significant
R3HDM1	2.89672	0.145236	0.119589	-1.52705	1.52705	0.119589	1.52705	Non-significant
MCM3	2.91138	0.144372	0.118766	-1.42389	1.42389	0.118766	1.42389	Non-significant
CCT7	2.91473	0.144213	0.118579	-1.78822	1.78822	0.118579	1.78822	Non-significant
ELAVL1	2.91902	0.14399	0.118339	-2.03322	2.03322	0.118339	2.03322	Non-significant
BRIX1	2.93738	0.14282	0.117323	-1.16916	1.16916	0.117323	1.16916	Non-significant
RPL39P5	2.95483	0.141724	0.116367	-0.857746	0.857746	0.116367	0.857746	Non-significant
TPM3	2.99854	0.138926	0.114015	-2.53676	2.53676	0.114015	2.53676	Non-significant
GOLT1B	3.01594	0.13787	0.113096	-1.77567	1.77567	0.113096	1.77567	Non-significant
HSD17B7	3.03677	0.136608	0.112007	-1.67843	1.67843	0.112007	1.67843	Non-significant
RPL23	3.06967	0.134608	0.110315	-1.02673	1.02673	0.110315	1.02673	Non-significant
RPL26	3.08635	0.13364	0.10947	-0.836185	0.836185	0.10947	0.836185	Non-significant
EBP	3.09006	0.133475	0.109282	-2.61213	2.61213	0.109282	2.61213	Non-significant
QTRT2	3.12347	0.131503	0.107617	-1.65161	1.65161	0.107617	1.65161	Non-significant
RPL9	3.12646	0.131386	0.107469	-1.229	1.229	0.107469	1.229	Non-significant
STING1	3.12684	0.131386	0.107451	-2.59582	2.59582	0.107451	2.59582	Non-significant
LTA4H	3.14055	0.130664	0.106778	-2.9833	2.9833	0.106778	2.9833	Non-significant
FBLL1	3.14867	0.130242	0.106382	3.44385	-3.44385	0.106382	-3.44385	Non-significant
RPS12	3.17325	0.128849	0.105194	-1.68027	1.68027	0.105194	1.68027	Non-significant
GLUL	3.18045	0.128488	0.104849	-1.55266	1.55266	0.104849	1.55266	Non-significant
FAR1	3.1809	0.128488	0.104828	-1.97934	1.97934	0.104828	1.97934	Non-significant
KRT2	3.18316	0.128452	0.10472	0.71577	-0.71577	0.10472	-0.71577	Non-significant
PIK3C3	3.21542	0.126642	0.103195	-1.27986	1.27986	0.103195	1.27986	Non-significant
RPL6	3.23519	0.125572	0.102275	-1.01635	1.01635	0.102275	1.01635	Non-significant
GMFG	3.24641	0.124996	0.101757	-2.42607	2.42607	0.101757	2.42607	Non-significant
SAMM50	3.26107	0.124231	0.101085	1.67562	-1.67562	0.101085	-1.67562	Non-significant
GAR1	3.26217	0.124228	0.101035	2.7246	-2.7246	0.101035	-2.7246	Non-significant
NKAP	3.27308	0.123678	0.100539	-1.1772	1.1772	0.100539	1.1772	Non-significant
IDH2	3.27489	0.123636	0.100457	2.75818	-2.75818	0.100457	-2.75818	Non-significant
POR	3.29876	0.122373	0.0993837	-3.39871	3.39871	0.0993837	3.39871	Non-significant
AGTPBP1	3.30235	0.122235	0.0992236	-1.50477	1.50477	0.0992236	1.50477	Non-significant
H3-3B	3.31319	0.1217	0.0987419	2.98025	-2.98025	0.0987419	-2.98025	Non-significant
ARG1	3.31569	0.121621	0.098631	0.593819	-0.593819	0.098631	-0.593819	Non-significant
NEK7	3.32765	0.12103	0.0981041	-2.61333	2.61333	0.0981041	2.61333	Non-significant
FAM133B	3.33807	0.120524	0.0976475	-2.16646	2.16646	0.0976475	2.16646	Non-significant
PCM1	3.34458	0.120232	0.0973638	-1.20977	1.20977	0.0973638	1.20977	Non-significant
DAD1	3.35368	0.119801	0.0969686	-2.18802	2.18802	0.0969686	2.18802	Non-significant
TTC9C	3.366	0.119201	0.0964368	-1.74935	1.74935	0.0964368	1.74935	Non-significant
TAP2	3.36955	0.11907	0.0962842	-2.73594	2.73594	0.0962842	2.73594	Non-significant
ADSS2	3.37287	0.118951	0.0961418	-2.39267	2.39267	0.0961418	2.39267	Non-significant
MCM7	3.40469	0.117336	0.0947908	-1.82357	1.82357	0.0947908	1.82357	Non-significant
CTSC	3.40515	0.117336	0.0947714	-1.30537	1.30537	0.0947714	1.30537	Non-significant
CANX	3.41876	0.116719	0.0942012	-1.69804	1.69804	0.0942012	1.69804	Non-significant
UFL1	3.42072	0.116698	0.0941194	-2.78698	2.78698	0.0941194	2.78698	Non-significant
SFN	3.42024	0.116698	0.0941393	2.039	-2.039	0.0941393	-2.039	Non-significant
SEH1L	3.43081	0.116265	0.0936997	-2.44431	2.44431	0.0936997	2.44431	Non-significant
GLOD4	3.43391	0.116162	0.093571	-2.50716	2.50716	0.093571	2.50716	Non-significant
DDX39B	3.44505	0.115647	0.0931115	-2.04608	2.04608	0.0931115	2.04608	Non-significant
FKBP4	3.4463	0.115639	0.0930601	-1.2692	1.2692	0.0930601	1.2692	Non-significant
HMGB2	3.45238	0.115384	0.0928101	1.3397	-1.3397	0.0928101	-1.3397	Non-significant
PTDSS1	3.47199	0.114446	0.0920109	-3.44476	3.44476	0.0920109	3.44476	Non-significant
PRKACB	3.47369	0.114416	0.0919419	-1.90898	1.90898	0.0919419	1.90898	Non-significant
ACTR3	3.49968	0.11317	0.0908969	-2.29985	2.29985	0.0908969	2.29985	Non-significant
MUC5AC	3.50239	0.11309	0.0907889	-3.01796	3.01796	0.0907889	3.01796	Non-significant
AKR7A2	3.50476	0.113037	0.0906944	-2.47527	2.47527	0.0906944	2.47527	Non-significant
NPC2	3.50523	0.113037	0.0906756	-1.62646	1.62646	0.0906756	1.62646	Non-significant
BOD1L1	3.50456	0.113037	0.0907025	-4.16495	4.16495	0.0907025	4.16495	Non-significant
NBAS	3.5443	0.111248	0.089137	-2.02702	2.02702	0.089137	2.02702	Non-significant
SPAG9.1	3.55209	0.110974	0.0888342	-2.87165	2.87165	0.0888342	2.87165	Non-significant
CAMK2B	3.55106	0.110974	0.0888742	2.22416	-2.22416	0.0888742	-2.22416	Non-significant
KPNA1	3.56224	0.110541	0.0884412	-1.76223	1.76223	0.0884412	1.76223	Non-significant
ACTR10	3.56957	0.110242	0.0881589	-2.55633	2.55633	0.0881589	2.55633	Non-significant
AKR1B1	3.57961	0.109814	0.0877746	-1.54248	1.54248	0.0877746	1.54248	Non-significant
SUN2	3.58199	0.109754	0.0876834	-2.18406	2.18406	0.0876834	2.18406	Non-significant
SBNO1	3.58741	0.109549	0.0874769	-2.01531	2.01531	0.0874769	2.01531	Non-significant
RPN1	3.59041	0.109459	0.0873627	-1.70339	1.70339	0.0873627	1.70339	Non-significant
RPS15A	3.60437	0.10885	0.0868344	-1.27663	1.27663	0.0868344	1.27663	Non-significant
FKBP5	3.61796	0.108263	0.086324	-1.76033	1.76033	0.086324	1.76033	Non-significant
TUBB	3.61958	0.10824	0.0862633	-1.39119	1.39119	0.0862633	1.39119	Non-significant
KIF23	3.62143	0.108205	0.086194	-2.19565	2.19565	0.086194	2.19565	Non-significant
SIGMAR1	3.63033	0.107842	0.0858624	-2.76174	2.76174	0.0858624	2.76174	Non-significant
RPL35	3.63296	0.107772	0.0857648	3.97552	-3.97552	0.0857648	-3.97552	Non-significant
NCL	3.64497	0.107266	0.0853201	-1.69972	1.69972	0.0853201	1.69972	Non-significant
CCAR1	3.65084	0.107046	0.0851039	-2.00385	2.00385	0.0851039	2.00385	Non-significant
DIDO1	3.65954	0.106697	0.084785	-1.71244	1.71244	0.084785	1.71244	Non-significant
UBE2C	3.66168	0.106651	0.0847067	2.37072	-2.37072	0.0847067	-2.37072	Non-significant
PSMB2	3.67335	0.106167	0.0842815	-1.57992	1.57992	0.0842815	1.57992	Non-significant
SRSF3	3.67437	0.106167	0.0842442	1.58964	-1.58964	0.0842442	-1.58964	Non-significant
SNRNP70	3.7055	0.104811	0.0831234	-1.69212	1.69212	0.0831234	1.69212	Non-significant
H1-3	3.7444	0.103129	0.081749	3.87644	-3.87644	0.081749	-3.87644	Non-significant
NUP85	3.82427	0.0997279	0.0790143	-2.33129	2.33129	0.0790143	2.33129	Non-significant
PABPC4	3.82933	0.0995634	0.0788452	-1.51823	1.51823	0.0788452	1.51823	Non-significant
ASF1A	3.84254	0.0990562	0.0784051	-2.12428	2.12428	0.0784051	2.12428	Non-significant
SARS1	3.84889	0.0988389	0.0781946	-2.57815	2.57815	0.0781946	2.57815	Non-significant
RRP1	3.8628	0.0983078	0.0777362	-1.94897	1.94897	0.0777362	1.94897	Non-significant
HIF1AN	3.86879	0.0981073	0.0775395	-1.99746	1.99746	0.0775395	1.99746	Non-significant
SGTA	3.87095	0.0980662	0.0774688	-2.71615	2.71615	0.0774688	2.71615	Non-significant
ACIN1	3.87671	0.0978765	0.077281	-3.72921	3.72921	0.077281	3.72921	Non-significant
NFRKB	3.89083	0.0973435	0.0768222	-2.97958	2.97958	0.0768222	2.97958	Non-significant
USP36	3.89093	0.0973435	0.0768191	-1.58765	1.58765	0.0768191	1.58765	Non-significant
ALG6	3.92509	0.0960459	0.0757234	-1.9165	1.9165	0.0757234	1.9165	Non-significant
HNRNPH3	3.93001	0.095895	0.0755672	-2.03744	2.03744	0.0755672	2.03744	Non-significant
HSD17B4	3.94823	0.0952399	0.0749922	-3.03982	3.03982	0.0749922	3.03982	Non-significant
HEMGN	3.94754	0.0952399	0.0750139	-3.84979	3.84979	0.0750139	3.84979	Non-significant
SELENOF	3.95834	0.0949042	0.0746757	-1.60151	1.60151	0.0746757	1.60151	Non-significant
PSMB3	3.98772	0.0937927	0.0737646	-1.29269	1.29269	0.0737646	1.29269	Non-significant
DHX15	3.9928	0.0936407	0.0736087	-2.16091	2.16091	0.0736087	2.16091	Non-significant
BAZ1B	3.99297	0.0936407	0.0736032	-1.83766	1.83766	0.0736032	1.83766	Non-significant
TMX1	4.011	0.0930254	0.0730527	-2.46324	2.46324	0.0730527	2.46324	Non-significant
SNU13	4.02827	0.0924056	0.0725299	-1.6988	1.6988	0.0725299	1.6988	Non-significant
DNAJA2	4.09489	0.0899363	0.0705568	-2.16184	2.16184	0.0705568	2.16184	Non-significant
CUL1	4.09809	0.0898622	0.0704637	-2.62388	2.62388	0.0704637	2.62388	Non-significant
VDAC3	4.13934	0.088393	0.0692773	3.30871	-3.30871	0.0692773	-3.30871	Non-significant
MBP	4.1489	0.0880903	0.0690058	-2.21964	2.21964	0.0690058	2.21964	Non-significant
DDX27	4.14906	0.0880903	0.0690012	-1.82848	1.82848	0.0690012	1.82848	Non-significant
PTGES3	4.15678	0.0878933	0.0687831	-1.77439	1.77439	0.0687831	1.77439	Non-significant
LIG1	4.16715	0.0875642	0.0684915	-2.21718	2.21718	0.0684915	2.21718	Non-significant
ATP6V1A	4.17145	0.0874692	0.0683709	-2.65445	2.65445	0.0683709	2.65445	Non-significant
SEC13	4.17101	0.0874692	0.0683832	-2.64569	2.64569	0.0683832	2.64569	Non-significant
LPGAT1	4.17469	0.0874245	0.0682802	-2.18192	2.18192	0.0682802	2.18192	Non-significant
PDCD11	4.1776	0.0873639	0.0681989	-2.32764	2.32764	0.0681989	2.32764	Non-significant
NOC3L	4.19304	0.0868572	0.0677696	-2.21918	2.21918	0.0677696	2.21918	Non-significant
PSPC1	4.20395	0.0865142	0.0674683	-2.31575	2.31575	0.0674683	2.31575	Non-significant
ZC3H11A	4.21249	0.0862564	0.0672337	-2.62689	2.62689	0.0672337	2.62689	Non-significant
SPTLC1	4.23135	0.0856518	0.066719	-2.11543	2.11543	0.066719	2.11543	Non-significant
PRDX5	4.23097	0.0856518	0.0667291	-1.61085	1.61085	0.0667291	1.61085	Non-significant
LRRC40	4.25587	0.0848739	0.066057	-3.03596	3.03596	0.066057	3.03596	Non-significant
ARHGEF1	4.2591	0.0848048	0.0659703	-2.20598	2.20598	0.0659703	2.20598	Non-significant
ACP1	4.26518	0.0846382	0.0658077	-1.54092	1.54092	0.0658077	1.54092	Non-significant
RPL35A	4.26845	0.0845682	0.0657205	-3.03462	3.03462	0.0657205	3.03462	Non-significant
GALE	4.28745	0.0839617	0.0652165	-1.7334	1.7334	0.0652165	1.7334	Non-significant
WDR77	4.34946	0.0819269	0.0636041	-2.92089	2.92089	0.0636041	2.92089	Non-significant
CDK9	4.35779	0.0816937	0.0633912	-2.27209	2.27209	0.0633912	2.27209	Non-significant
THEM6	4.38565	0.0808252	0.0626859	-3.25445	3.25445	0.0626859	3.25445	Non-significant
TPX2	4.40848	0.0801292	0.0621149	-2.43203	2.43203	0.0621149	2.43203	Non-significant
CCNT1	4.41477	0.0799679	0.0619588	-1.86512	1.86512	0.0619588	1.86512	Non-significant
PPP2CA	4.42701	0.0796176	0.0616564	-1.58104	1.58104	0.0616564	1.58104	Non-significant
LRSAM1	4.43522	0.0793968	0.0614546	-0.954777	0.954777	0.0614546	0.954777	Non-significant
MYL1	4.44259	0.0792035	0.0612741	-3.53248	3.53248	0.0612741	3.53248	Non-significant
CPSF6	4.45023	0.0790021	0.0610876	-2.41048	2.41048	0.0610876	2.41048	Non-significant
NSDHL	4.45615	0.0788557	0.0609437	-3.6768	3.6768	0.0609437	3.6768	Non-significant
VDAC1	4.46954	0.0784758	0.0606196	2.67635	-2.67635	0.0606196	-2.67635	Non-significant
MAPK1	4.4759	0.078317	0.0604664	-3.23462	3.23462	0.0604664	3.23462	Non-significant
BUD13	4.4942	0.0777889	0.0600285	-4.49142	4.49142	0.0600285	4.49142	Non-significant
PPP2R1A	4.50733	0.0774235	0.0597164	-2.68369	2.68369	0.0597164	2.68369	Non-significant
TMEM214	4.51264	0.0772996	0.0595908	-3.34179	3.34179	0.0595908	3.34179	Non-significant
PFN1	4.53233	0.0767382	0.0591281	-1.58104	1.58104	0.0591281	1.58104	Non-significant
AMFR	4.54413	0.0764196	0.0588529	-1.55845	1.55845	0.0588529	1.55845	Non-significant
ADPGK	4.55662	0.0760817	0.0585631	-2.33043	2.33043	0.0585631	2.33043	Non-significant
RTN3	4.57525	0.0755631	0.0581345	-3.11432	3.11432	0.0581345	3.11432	Non-significant
HLTF	4.57855	0.0755031	0.0580589	-1.17402	1.17402	0.0580589	1.17402	Non-significant
SEL1L	4.59781	0.0749708	0.0576205	-1.77038	1.77038	0.0576205	1.77038	Non-significant
USP11	4.59802	0.0749708	0.0576157	-2.68078	2.68078	0.0576157	2.68078	Non-significant
TOR1A	4.60544	0.0748221	0.057448	-1.31746	1.31746	0.057448	1.31746	Non-significant
CHAMP1	4.62872	0.0741789	0.0569253	-2.71618	2.71618	0.0569253	2.71618	Non-significant
RPS20	4.63904	0.0739172	0.0566957	-2.25619	2.25619	0.0566957	2.25619	Non-significant
PSMC6	4.64905	0.0736665	0.0564738	-1.93549	1.93549	0.0564738	1.93549	Non-significant
ADNP	4.64901	0.0736665	0.0564748	-2.2189	2.2189	0.0564748	2.2189	Non-significant
ILF3	4.65606	0.0735381	0.0563191	-2.31981	2.31981	0.0563191	2.31981	Non-significant
EXOC6	4.67935	0.072909	0.055809	-1.87811	1.87811	0.055809	1.87811	Non-significant
BMS1	4.68502	0.072785	0.0556857	-1.67419	1.67419	0.0556857	1.67419	Non-significant
ELMO2	4.71001	0.0721163	0.0551461	-2.2372	2.2372	0.0551461	2.2372	Non-significant
CKMT1A	4.73523	0.071449	0.0546081	1.60995	-1.60995	0.0546081	-1.60995	Non-significant
TP53RK	4.76651	0.0706235	0.0539497	-2.14566	2.14566	0.0539497	2.14566	Non-significant
WDR70	4.78997	0.0700213	0.0534624	-2.6475	2.6475	0.0534624	2.6475	Non-significant
MAPK3	4.80218	0.0697275	0.053211	-3.20784	3.20784	0.053211	3.20784	Non-significant
SLC25A5	4.81617	0.0693876	0.0529246	2.62111	-2.62111	0.0529246	-2.62111	Non-significant
UBA1	4.82542	0.0691759	0.0527362	-2.32485	2.32485	0.0527362	2.32485	Non-significant
RCL1	4.85261	0.068491	0.0521874	-1.96978	1.96978	0.0521874	1.96978	Non-significant
GSTO1	4.87637	0.0679342	0.0517137	-1.4306	1.4306	0.0517137	1.4306	Non-significant
HM13	4.87521	0.0679342	0.0517367	-2.78011	2.78011	0.0517367	2.78011	Non-significant
RPS14	4.90629	0.067208	0.0511246	-1.25103	1.25103	0.0511246	1.25103	Non-significant
TUBB6	4.90594	0.067208	0.0511314	1.76322	-1.76322	0.0511314	-1.76322	Non-significant
HNRNPA1	4.91286	0.0671199	0.0509963	-1.99844	1.99844	0.0509963	1.99844	Non-significant
MCCC1	4.91205	0.0671199	0.0510122	1.01898	-1.01898	0.0510122	-1.01898	Non-significant
MMTAG2	4.93725	0.0665452	0.0505236	-1.19705	1.19705	0.0505236	1.19705	Non-significant
SATB1	4.95006	0.0662551	0.0502776	-1.9922	1.9922	0.0502776	1.9922	Non-significant
DDOST	4.98613	0.0653859	0.0495926	-1.97506	1.97506	0.0495926	1.97506	Non-significant
KTN1	4.98691	0.0653859	0.0495779	-4.35886	4.35886	0.0495779	4.35886	Upregulated
MEPCE	4.99793	0.0651604	0.0493709	-2.67665	2.67665	0.0493709	2.67665	Upregulated
TECR	5.00015	0.065139	0.0493293	-3.47721	3.47721	0.0493293	3.47721	Upregulated
ARL6IP4	5.00606	0.0650267	0.049219	-2.40816	2.40816	0.049219	2.40816	Upregulated
PSMD11	5.01891	0.0647442	0.04898	-2.28578	2.28578	0.04898	2.28578	Upregulated
MAPK9	5.01967	0.0647442	0.0489659	-1.94911	1.94911	0.0489659	1.94911	Non-significant
PFN2	5.05258	0.0639909	0.0483603	-2.17164	2.17164	0.0483603	2.17164	Upregulated
STRN4	5.05974	0.0638512	0.0482299	-2.80758	2.80758	0.0482299	2.80758	Upregulated
EXOSC7	5.06824	0.0636796	0.0480755	-2.25376	2.25376	0.0480755	2.25376	Upregulated
DDX23	5.07251	0.0636098	0.0479981	-1.52267	1.52267	0.0479981	1.52267	Non-significant
DNAJB12	5.07297	0.0636098	0.0479898	-2.31063	2.31063	0.0479898	2.31063	Upregulated
PSMA3	5.08071	0.0634792	0.0478501	-1.36146	1.36146	0.0478501	1.36146	Non-significant
EIF4E	5.08386	0.0634549	0.0477934	-2.74327	2.74327	0.0477934	2.74327	Upregulated
CTNNBL1	5.0831	0.0634549	0.0478071	-2.55358	2.55358	0.0478071	2.55358	Upregulated
ITK	5.12979	0.0624157	0.0469756	-2.76334	2.76334	0.0469756	2.76334	Upregulated
SFPQ	5.14115	0.0621932	0.046776	-2.37453	2.37453	0.046776	2.37453	Upregulated
ZNF148	5.14069	0.0621932	0.046784	-3.4268	3.4268	0.046784	3.4268	Upregulated
RPL27	5.15512	0.061922	0.0465319	-1.0587	1.0587	0.0465319	1.0587	Non-significant
HDAC1	5.16665	0.0616875	0.0463316	-2.82942	2.82942	0.0463316	2.82942	Upregulated
ACTL6A	5.18188	0.0613694	0.0460689	-2.75669	2.75669	0.0460689	2.75669	Upregulated
DDX54	5.19364	0.0611322	0.045867	-5.53196	5.53196	0.045867	5.53196	Upregulated
COLGALT1	5.21391	0.0607037	0.0455219	-2.66606	2.66606	0.0455219	2.66606	Upregulated
CORO1A	5.24174	0.0601209	0.0450531	-2.04251	2.04251	0.0450531	2.04251	Upregulated
FAF1	5.24125	0.0601209	0.0450614	-2.12126	2.12126	0.0450614	2.12126	Upregulated
CHERP	5.24663	0.0600631	0.0449714	-3.11086	3.11086	0.0449714	3.11086	Upregulated
IDE	5.26022	0.0597921	0.0447452	-1.22422	1.22422	0.0447452	1.22422	Non-significant
RECQL	5.26113	0.0597921	0.0447302	-2.60727	2.60727	0.0447302	2.60727	Upregulated
ANAPC7	5.27281	0.0595756	0.0445369	-2.37385	2.37385	0.0445369	2.37385	Upregulated
TAP1	5.30196	0.0589671	0.044059	-3.73702	3.73702	0.044059	3.73702	Upregulated
DHFR	5.31052	0.0588115	0.0439199	-2.24232	2.24232	0.0439199	2.24232	Upregulated
CSNK2A1	5.32684	0.0584888	0.0436562	-3.30658	3.30658	0.0436562	3.30658	Upregulated
RABGGTA	5.33351	0.0583756	0.043549	-1.91756	1.91756	0.043549	1.91756	Non-significant
RPA2	5.3435	0.0581915	0.043389	-2.67715	2.67715	0.043389	2.67715	Upregulated
SLC35F2	5.37985	0.0574488	0.0428128	-1.32971	1.32971	0.0428128	1.32971	Non-significant
GBP1	5.43109	0.0564096	0.0420165	2.50259	-2.50259	0.0420165	-2.50259	Downregulated
RAB10	5.43994	0.0562569	0.0418808	-2.06011	2.06011	0.0418808	2.06011	Upregulated
SNRPE	5.44304	0.0562225	0.0418334	-2.53481	2.53481	0.0418334	2.53481	Upregulated
ARHGEF2	5.45628	0.0559807	0.0416317	-3.1108	3.1108	0.0416317	3.1108	Upregulated
RAI1	5.48672	0.0553922	0.0411725	-2.02805	2.02805	0.0411725	2.02805	Upregulated
RARS1.1	5.49396	0.0552754	0.0410642	-2.24089	2.24089	0.0410642	2.24089	Upregulated
PGRMC2	5.50287	0.0551254	0.0409313	-1.65093	1.65093	0.0409313	1.65093	Non-significant
STAT5B	5.5371	0.0544734	0.040426	-1.94607	1.94607	0.040426	1.94607	Non-significant
USP16	5.55528	0.0541444	0.0401607	-2.29185	2.29185	0.0401607	2.29185	Upregulated
JMJD6	5.5697	0.0538909	0.0399518	-1.68325	1.68325	0.0399518	1.68325	Non-significant
N4BP2	5.5723	0.0538686	0.0399143	-2.45893	2.45893	0.0399143	2.45893	Upregulated
UBA2	5.57664	0.0538123	0.0398517	-3.26704	3.26704	0.0398517	3.26704	Upregulated
SACM1L	5.60224	0.0533455	0.0394852	-2.67028	2.67028	0.0394852	2.67028	Upregulated
JMY	5.6124	0.0531786	0.039341	-2.14555	2.14555	0.039341	2.14555	Upregulated
GRAMD4	5.61937	0.053073	0.0392423	-3.29914	3.29914	0.0392423	3.29914	Upregulated
WDHD1	5.64668	0.0525821	0.0388588	-3.22447	3.22447	0.0388588	3.22447	Upregulated
ALG5	5.65444	0.0524635	0.0387507	-4.1776	4.1776	0.0387507	4.1776	Upregulated
PNPLA6	5.66263	0.052337	0.0386369	-2.91089	2.91089	0.0386369	2.91089	Upregulated
DDX46	5.66549	0.0523109	0.0385973	-2.21047	2.21047	0.0385973	2.21047	Upregulated
CHUK	5.68624	0.0519506	0.0383113	-2.42302	2.42302	0.0383113	2.42302	Upregulated
CDK5	5.69608	0.0517954	0.0381767	-2.1625	2.1625	0.0381767	2.1625	Upregulated
RAB5A	5.73026	0.0511937	0.0377133	-1.58348	1.58348	0.0377133	1.58348	Non-significant
TNRC6C	5.74042	0.0510354	0.0375768	-3.95024	3.95024	0.0375768	3.95024	Upregulated
GPRIN1	5.75169	0.0508577	0.0374262	-2.27389	2.27389	0.0374262	2.27389	Upregulated
RPA1	5.75847	0.0507619	0.037336	-1.02518	1.02518	0.037336	1.02518	Non-significant
STT3B	5.77797	0.0504376	0.0370778	-2.85937	2.85937	0.0370778	2.85937	Upregulated
VPS18	5.7791	0.0504376	0.037063	-1.89982	1.89982	0.037063	1.89982	Non-significant
TXNDC17	5.79137	0.0502514	0.0369018	-2.13257	2.13257	0.0369018	2.13257	Upregulated
NUP210	5.79436	0.0502247	0.0368627	-2.3496	2.3496	0.0368627	2.3496	Upregulated
CASP8	5.81429	0.0498973	0.036603	-2.22485	2.22485	0.036603	2.22485	Upregulated
RNMT	5.82027	0.049818	0.0365254	-2.86281	2.86281	0.0365254	2.86281	Upregulated
CCDC47	5.83235	0.0496316	0.0363695	-3.72922	3.72922	0.0363695	3.72922	Upregulated
RAB29	5.83601	0.0496021	0.0363225	-1.79261	1.79261	0.0363225	1.79261	Non-significant
PGM2L1	5.83554	0.0496021	0.0363285	-2.33783	2.33783	0.0363285	2.33783	Upregulated
SF3A1	5.83948	0.0495856	0.0362779	-3.3175	3.3175	0.0362779	3.3175	Upregulated
EIF4A3	5.84666	0.0494862	0.0361859	-2.33932	2.33932	0.0361859	2.33932	Upregulated
ACTN1	5.85721	0.0493283	0.0360513	-2.42023	2.42023	0.0360513	2.42023	Upregulated
RPN2	5.85962	0.0493125	0.0360206	-2.32254	2.32254	0.0360206	2.32254	Upregulated
HMOX2	5.86282	0.0492832	0.03598	-2.8256	2.8256	0.03598	2.8256	Upregulated
DCK	5.87288	0.0491346	0.0358524	-3.18983	3.18983	0.0358524	3.18983	Upregulated
RPS11	5.90408	0.0486233	0.0354604	-1.52714	1.52714	0.0354604	1.52714	Non-significant
AIMP2	5.92524	0.0482944	0.0351975	-2.19479	2.19479	0.0351975	2.19479	Upregulated
ILKAP	5.9249	0.0482944	0.0352018	-2.51604	2.51604	0.0352018	2.51604	Upregulated
SEPTIN1	5.93357	0.0481991	0.0350948	-2.55724	2.55724	0.0350948	2.55724	Upregulated
ARPC4	5.93806	0.0481487	0.0350394	-3.56431	3.56431	0.0350394	3.56431	Upregulated
TRIP13	5.96384	0.0477411	0.0347242	-2.79685	2.79685	0.0347242	2.79685	Upregulated
CRMP1	5.98241	0.0474571	0.0344992	2.66436	-2.66436	0.0344992	-2.66436	Downregulated
HACD3	5.98619	0.0474198	0.0344536	-3.82491	3.82491	0.0344536	3.82491	Upregulated
CDKAL1.1	5.99757	0.0472568	0.0343168	-1.98925	1.98925	0.0343168	1.98925	Non-significant
RAD21	6.00746	0.0471192	0.0341985	-2.31356	2.31356	0.0341985	2.31356	Upregulated
NFKBIE	6.01865	0.0469606	0.0340652	-2.65678	2.65678	0.0340652	2.65678	Upregulated
SQSTM1	6.02741	0.0468426	0.0339614	-3.53973	3.53973	0.0339614	3.53973	Upregulated
TCERG1	6.03051	0.0468171	0.0339246	-2.25429	2.25429	0.0339246	2.25429	Upregulated
FBXL12	6.04249	0.0466471	0.0337833	-1.89766	1.89766	0.0337833	1.89766	Non-significant
RFC4	6.04702	0.0465987	0.0337301	-2.43045	2.43045	0.0337301	2.43045	Upregulated
ATP1A2	6.08787	0.0459667	0.0332548	1.84228	-1.84228	0.0332548	-1.84228	Non-significant
CWF19L1	6.10388	0.0457369	0.0330707	-2.52032	2.52032	0.0330707	2.52032	Upregulated
CDCA2	6.10834	0.0456908	0.0330196	-2.73823	2.73823	0.0330196	2.73823	Upregulated
ANXA6	6.14586	0.0451259	0.0325939	-3.14379	3.14379	0.0325939	3.14379	Upregulated
PSMB4	6.19565	0.0443819	0.0320392	-1.63708	1.63708	0.0320392	1.63708	Non-significant
CMPK1	6.22443	0.0439687	0.0317239	-2.77523	2.77523	0.0317239	2.77523	Upregulated
GANAB	6.23415	0.0438459	0.0316182	-2.31032	2.31032	0.0316182	2.31032	Upregulated
NPM3	6.23731	0.0438221	0.031584	-2.46265	2.46265	0.031584	2.46265	Upregulated
HNRNPK	6.2527	0.043615	0.0314177	-1.68601	1.68601	0.0314177	1.68601	Non-significant
SNX27	6.31949	0.0426539	0.0307088	-2.25632	2.25632	0.0307088	2.25632	Upregulated
HSPA8.1	6.32593	0.0425834	0.0306415	-3.33574	3.33574	0.0306415	3.33574	Upregulated
RRP7A	6.32761	0.042582	0.0306239	-2.28817	2.28817	0.0306239	2.28817	Upregulated
IGF2BP3	6.34425	0.0423644	0.030451	-2.47589	2.47589	0.030451	2.47589	Upregulated
EPN2	6.44727	0.040933	0.0294062	-3.6447	3.6447	0.0294062	3.6447	Upregulated
PAPSS1	6.45352	0.0408961	0.0293442	-2.54244	2.54244	0.0293442	2.54244	Upregulated
CTPS1	6.45247	0.0408961	0.0293545	-2.1203	2.1203	0.0293545	2.1203	Upregulated
PSMD8	6.45154	0.0408961	0.0293637	-2.85372	2.85372	0.0293637	2.85372	Upregulated
ABHD13	6.45494	0.0408961	0.0293301	-2.29508	2.29508	0.0293301	2.29508	Upregulated
TASOR2	6.46701	0.0407716	0.0292109	-2.3467	2.3467	0.0292109	2.3467	Upregulated
MCM5	6.47472	0.0406879	0.0291351	-2.07367	2.07367	0.0291351	2.07367	Upregulated
CLIC4	6.48626	0.0405521	0.0290221	-2.30984	2.30984	0.0290221	2.30984	Upregulated
NIBAN2	6.50419	0.0403301	0.0288476	1.95738	-1.95738	0.0288476	-1.95738	Non-significant
DDX56	6.52037	0.0401333	0.0286911	-2.25584	2.25584	0.0286911	2.25584	Upregulated
PRKAG1	6.52474	0.0400963	0.0286491	-1.94317	1.94317	0.0286491	1.94317	Non-significant
NARS1	6.53946	0.0399205	0.028508	-2.45064	2.45064	0.028508	2.45064	Upregulated
KNTC1	6.54645	0.0398613	0.0284412	-1.98665	1.98665	0.0284412	1.98665	Non-significant
GIGYF2	6.54551	0.0398613	0.0284502	-1.19739	1.19739	0.0284502	1.19739	Non-significant
MCM6	6.55028	0.039841	0.0284047	-2.0331	2.0331	0.0284047	2.0331	Upregulated
RD3	6.55477	0.0398028	0.028362	-3.86312	3.86312	0.028362	3.86312	Upregulated
IP6K1	6.56424	0.0396985	0.0282723	-3.08035	3.08035	0.0282723	3.08035	Upregulated
VPS25	6.59338	0.0393351	0.0279982	-1.7886	1.7886	0.0279982	1.7886	Non-significant
TCF20	6.61499	0.0390737	0.0277969	-1.86944	1.86944	0.0277969	1.86944	Non-significant
CDC45	6.61852	0.0390492	0.0277642	-2.38988	2.38988	0.0277642	2.38988	Upregulated
PRPF6	6.63738	0.0388258	0.0275904	-3.35408	3.35408	0.0275904	3.35408	Upregulated
SLC39A11	6.6564	0.038602	0.0274163	-2.04071	2.04071	0.0274163	2.04071	Upregulated
ALDOA	6.66542	0.0385076	0.0273342	-1.91348	1.91348	0.0273342	1.91348	Non-significant
ATIC	6.67541	0.0384011	0.0272437	-2.46781	2.46781	0.0272437	2.46781	Upregulated
TMEM209	6.68888	0.0382508	0.0271222	-4.00145	4.00145	0.0271222	4.00145	Upregulated
UQCRC1	6.69173	0.0382356	0.0270966	2.19906	-2.19906	0.0270966	-2.19906	Downregulated
ALDH3A2	6.70835	0.0380465	0.0269478	-2.12301	2.12301	0.0269478	2.12301	Upregulated
SGPL1	6.71391	0.0379974	0.0268982	-3.95021	3.95021	0.0268982	3.95021	Upregulated
AP2A2	6.73151	0.0377975	0.026742	-3.29871	3.29871	0.026742	3.29871	Upregulated
TRAF3IP3	6.73279	0.0377975	0.0267306	-3.59195	3.59195	0.0267306	3.59195	Upregulated
EXOSC4	6.74474	0.037674	0.0266253	-3.03237	3.03237	0.0266253	3.03237	Upregulated
RPP30	6.77145	0.0373639	0.0263916	-2.92774	2.92774	0.0263916	2.92774	Upregulated
URB1	6.77959	0.0372991	0.0263209	-2.02427	2.02427	0.0263209	2.02427	Upregulated
DNAJA1	6.77839	0.0372991	0.0263314	-1.9765	1.9765	0.0263314	1.9765	Non-significant
HNRNPM	6.78838	0.0372176	0.0262448	-2.06864	2.06864	0.0262448	2.06864	Upregulated
YWHAQ	6.81271	0.0369815	0.0260356	-2.21528	2.21528	0.0260356	2.21528	Upregulated
IPO11	6.81056	0.0369815	0.0260539	-2.53017	2.53017	0.0260539	2.53017	Upregulated
TMEM184B	6.80939	0.0369815	0.026064	-2.31853	2.31853	0.026064	2.31853	Upregulated
HLA-G	6.81825	0.0369352	0.0259882	-2.28445	2.28445	0.0259882	2.28445	Upregulated
UBLCP1	6.82255	0.0369033	0.0259515	-2.00109	2.00109	0.0259515	2.00109	Upregulated
NOP56	6.82523	0.0368913	0.0259287	-2.14522	2.14522	0.0259287	2.14522	Upregulated
TMED3	6.83118	0.0368397	0.0258781	-3.22102	3.22102	0.0258781	3.22102	Upregulated
SRP72	6.84062	0.0367461	0.025798	-3.56055	3.56055	0.025798	3.56055	Upregulated
EIF4A1	6.88866	0.0361925	0.0253953	-1.80456	1.80456	0.0253953	1.80456	Non-significant
KDSR	6.89816	0.0361137	0.0253166	-2.98699	2.98699	0.0253166	2.98699	Upregulated
CLPTM1L	6.89703	0.0361137	0.0253259	-3.30664	3.30664	0.0253259	3.30664	Upregulated
EHD1.1	6.90517	0.0360578	0.0252587	-1.31533	1.31533	0.0252587	1.31533	Non-significant
SEC61A1	6.91848	0.0359214	0.0251492	-3.00828	3.00828	0.0251492	3.00828	Upregulated
CLPTM1	6.92042	0.0359186	0.0251333	-3.66085	3.66085	0.0251333	3.66085	Upregulated
SEC63	6.92559	0.035878	0.0250909	-4.68474	4.68474	0.0250909	4.68474	Upregulated
DERL2	6.92796	0.0358703	0.0250715	-2.74149	2.74149	0.0250715	2.74149	Upregulated
CDKN2AIP	6.93454	0.0358134	0.0250179	-2.96216	2.96216	0.0250179	2.96216	Upregulated
DYNLL1	6.9518	0.0356325	0.0248776	-1.71231	1.71231	0.0248776	1.71231	Non-significant
PYGB	6.96721	0.035485	0.0247532	-3.0543	3.0543	0.0247532	3.0543	Upregulated
RIPK1	6.96626	0.035485	0.0247609	-3.03018	3.03018	0.0247609	3.03018	Upregulated
AGPAT1	6.9893	0.0352597	0.0245762	-3.66294	3.66294	0.0245762	3.66294	Upregulated
ANP32D	6.99121	0.0352576	0.024561	-1.95271	1.95271	0.024561	1.95271	Non-significant
CNST	7.00901	0.0350741	0.0244195	-2.14501	2.14501	0.0244195	2.14501	Upregulated
SURF4	7.0272	0.0348876	0.0242761	-2.9967	2.9967	0.0242761	2.9967	Upregulated
CPT1A	7.03434	0.0348265	0.02422	-2.36803	2.36803	0.02422	2.36803	Upregulated
YWHAH	7.04332	0.0347449	0.0241498	-3.70573	3.70573	0.0241498	3.70573	Upregulated
SYNJ1	7.10569	0.0340717	0.0236687	-2.17736	2.17736	0.0236687	2.17736	Upregulated
PEX5	7.10677	0.0340717	0.0236604	-2.59784	2.59784	0.0236604	2.59784	Upregulated
SRRM1	7.1345	0.0337953	0.0234503	-1.26558	1.26558	0.0234503	1.26558	Non-significant
SMU1	7.14769	0.0336713	0.0233512	-3.77761	3.77761	0.0233512	3.77761	Upregulated
GTF3C4	7.1778	0.0333664	0.0231268	-2.61737	2.61737	0.0231268	2.61737	Upregulated
BRI3BP	7.18548	0.0333031	0.0230699	-2.67042	2.67042	0.0230699	2.67042	Upregulated
HPRT1	7.18737	0.0333017	0.023056	-2.05855	2.05855	0.023056	2.05855	Upregulated
PSMD13	7.19023	0.0332899	0.0230349	-3.06989	3.06989	0.0230349	3.06989	Upregulated
PGAM1	7.1942	0.0332748	0.0230057	-2.06153	2.06153	0.0230057	2.06153	Upregulated
SRPK2	7.1934	0.0332748	0.0230115	-3.63231	3.63231	0.0230115	3.63231	Upregulated
AKAP8	7.20924	0.033144	0.0228953	-2.52483	2.52483	0.0228953	2.52483	Upregulated
SAFB2	7.22286	0.0330186	0.0227958	-3.58844	3.58844	0.0227958	3.58844	Upregulated
BPTF	7.22964	0.0329659	0.0227466	-3.9285	3.9285	0.0227466	3.9285	Upregulated
RABAC1	7.25707	0.0326972	0.0225484	-1.48906	1.48906	0.0225484	1.48906	Non-significant
UGGT1	7.26729	0.0326092	0.0224751	-4.64448	4.64448	0.0224751	4.64448	Upregulated
OAS2	7.27301	0.0325683	0.0224342	-1.99018	1.99018	0.0224342	1.99018	Non-significant
OGFOD1	7.275	0.0325661	0.0224201	-2.44993	2.44993	0.0224201	2.44993	Upregulated
RPL38	7.2822	0.03251	0.0223688	-1.08623	1.08623	0.0223688	1.08623	Non-significant
VDAC2	7.29574	0.032403	0.0222727	3.22872	-3.22872	0.0222727	-3.22872	Downregulated
PFKP	7.29434	0.032403	0.0222826	-1.86983	1.86983	0.0222826	1.86983	Non-significant
ABHD16A	7.30451	0.0323352	0.0222108	-3.33988	3.33988	0.0222108	3.33988	Upregulated
HSD17B11	7.33531	0.0320389	0.0219948	-3.49115	3.49115	0.0219948	3.49115	Upregulated
RGS14.1	7.36477	0.0317594	0.0217906	-2.68964	2.68964	0.0217906	2.68964	Upregulated
SMC2	7.3829	0.0315959	0.0216661	-2.6459	2.6459	0.0216661	2.6459	Upregulated
EEF1A1	7.38608	0.0315821	0.0216443	-1.59562	1.59562	0.0216443	1.59562	Non-significant
PSMB9	7.39482	0.0315129	0.0215847	-2.58701	2.58701	0.0215847	2.58701	Upregulated
HSD17B12	7.39959	0.0314834	0.0215523	-4.06888	4.06888	0.0215523	4.06888	Upregulated
RAP1B	7.40269	0.0314705	0.0215312	-2.1204	2.1204	0.0215312	2.1204	Upregulated
API5	7.40919	0.031424	0.0214871	-3.75097	3.75097	0.0214871	3.75097	Upregulated
DDX39A	7.41663	0.0313739	0.0214368	-1.73658	1.73658	0.0214368	1.73658	Non-significant
EIF4E2	7.41806	0.0313739	0.0214271	-2.87543	2.87543	0.0214271	2.87543	Upregulated
NCBP1	7.41605	0.0313739	0.0214407	-2.70777	2.70777	0.0214407	2.70777	Upregulated
SF3B2	7.44652	0.0311276	0.021236	-3.71553	3.71553	0.021236	3.71553	Upregulated
DCAKD	7.44757	0.0311276	0.021229	-3.68568	3.68568	0.021229	3.68568	Upregulated
ARPC1A	7.45062	0.0311237	0.0212086	-2.41544	2.41544	0.0212086	2.41544	Upregulated
TMCO1	7.45053	0.0311237	0.0212092	-2.20114	2.20114	0.0212092	2.20114	Upregulated
WDR75	7.47631	0.030908	0.0210381	-2.59689	2.59689	0.0210381	2.59689	Upregulated
PCYT2	7.50168	0.0306894	0.0208714	-2.55098	2.55098	0.0208714	2.55098	Upregulated
MCMBP	7.50077	0.0306894	0.0208774	-3.1718	3.1718	0.0208774	3.1718	Upregulated
BAG2	7.51401	0.0306238	0.020791	-2.71729	2.71729	0.020791	2.71729	Upregulated
EPHX1	7.51126	0.0306238	0.0208089	-2.73781	2.73781	0.0208089	2.73781	Upregulated
RAB43	7.51553	0.0306238	0.0207811	-2.47225	2.47225	0.0207811	2.47225	Upregulated
ALG9	7.51281	0.0306238	0.0207988	-2.95646	2.95646	0.0207988	2.95646	Upregulated
ILVBL	7.52306	0.0305808	0.0207322	-4.49678	4.49678	0.0207322	4.49678	Upregulated
SNCA	7.53977	0.0304389	0.0206241	2.54576	-2.54576	0.0206241	-2.54576	Downregulated
PREB	7.54067	0.0304389	0.0206183	-3.19268	3.19268	0.0206183	3.19268	Upregulated
MTREX	7.56084	0.0302741	0.0204889	-3.17763	3.17763	0.0204889	3.17763	Upregulated
UBIAD1	7.58588	0.0300559	0.0203295	-2.67721	2.67721	0.0203295	2.67721	Upregulated
DDX46.1	7.59636	0.0299752	0.0202633	-3.48601	3.48601	0.0202633	3.48601	Upregulated
KANSL3	7.59965	0.0299617	0.0202425	-1.97873	1.97873	0.0202425	1.97873	Non-significant
RPS7	7.60522	0.0299271	0.0202075	-1.63756	1.63756	0.0202075	1.63756	Non-significant
SEC11A	7.62962	0.029718	0.0200548	-2.76846	2.76846	0.0200548	2.76846	Upregulated
GTF3C1	7.63674	0.0296694	0.0200104	-2.29905	2.29905	0.0200104	2.29905	Upregulated
MAVS	7.67762	0.0293126	0.0197584	-3.66024	3.66024	0.0197584	3.66024	Upregulated
ILF2	7.68721	0.0292427	0.0196999	-2.83464	2.83464	0.0196999	2.83464	Upregulated
PRKCA	7.70868	0.0290659	0.0195695	-2.60435	2.60435	0.0195695	2.60435	Upregulated
ATP6V1B2	7.71176	0.0290551	0.0195509	-1.34913	1.34913	0.0195509	1.34913	Non-significant
RPLP1	7.73821	0.0288355	0.0193919	-2.54811	2.54811	0.0193919	2.54811	Upregulated
HSP90AB2P	7.77997	0.0284834	0.0191441	-2.69802	2.69802	0.0191441	2.69802	Upregulated
DHX30	7.78802	0.0284295	0.0190967	-2.11043	2.11043	0.0190967	2.11043	Upregulated
TUBB3	7.79531	0.0283823	0.019054	2.2519	-2.2519	0.019054	-2.2519	Downregulated
WIPF1	7.86322	0.0278136	0.0186614	-2.18687	2.18687	0.0186614	2.18687	Upregulated
AQR	7.87003	0.0277719	0.0186226	-3.75276	3.75276	0.0186226	3.75276	Upregulated
PPP4R3A	7.87247	0.0277673	0.0186087	-3.44888	3.44888	0.0186087	3.44888	Upregulated
RPA3	7.89448	0.0275972	0.018484	-2.53479	2.53479	0.018484	2.53479	Upregulated
PRKAA1	7.90631	0.0275138	0.0184175	-3.70228	3.70228	0.0184175	3.70228	Upregulated
PIGK	7.913	0.0274737	0.0183799	-3.29143	3.29143	0.0183799	3.29143	Upregulated
UTP15	7.9225	0.0274101	0.0183267	-2.91637	2.91637	0.0183267	2.91637	Upregulated
TBL2	7.9321	0.0273461	0.0182733	-3.76468	3.76468	0.0182733	3.76468	Upregulated
PRPF40A	7.95104	0.0272047	0.0181682	-4.48545	4.48545	0.0181682	4.48545	Upregulated
MKI67	7.95367	0.0271988	0.0181537	-3.34144	3.34144	0.0181537	3.34144	Upregulated
ATL3	7.95498	0.0271988	0.0181464	-3.27327	3.27327	0.0181464	3.27327	Upregulated
HDAC2	7.96354	0.027149	0.0180993	-3.79464	3.79464	0.0180993	3.79464	Upregulated
CDS2	7.98113	0.0270201	0.0180029	-3.64554	3.64554	0.0180029	3.64554	Upregulated
UBR5	8.05622	0.0264281	0.0175982	-2.32899	2.32899	0.0175982	2.32899	Upregulated
ALG1	8.06393	0.026382	0.0175572	-3.74273	3.74273	0.0175572	3.74273	Upregulated
TNPO2	8.08558	0.0262256	0.017443	-3.64353	3.64353	0.017443	3.64353	Upregulated
ATP2A2	8.09	0.026206	0.0174197	-2.84072	2.84072	0.0174197	2.84072	Upregulated
RSL1D1	8.09248	0.0262018	0.0174067	-2.49567	2.49567	0.0174067	2.49567	Upregulated
TAPT1	8.12749	0.0259423	0.0172242	-4.7083	4.7083	0.0172242	4.7083	Upregulated
DNTT	8.13376	0.0259189	0.0171918	-3.64981	3.64981	0.0171918	3.64981	Upregulated
MGA	8.13244	0.0259189	0.0171986	-4.16861	4.16861	0.0171986	4.16861	Upregulated
LYAR	8.13879	0.0258998	0.0171658	-3.04621	3.04621	0.0171658	3.04621	Upregulated
TTN	8.16758	0.025692	0.0170181	-4.39184	4.39184	0.0170181	4.39184	Upregulated
STK39	8.17961	0.0256146	0.0169568	-2.03839	2.03839	0.0169568	2.03839	Upregulated
CDK2	8.18296	0.0256121	0.0169398	-2.86141	2.86141	0.0169398	2.86141	Upregulated
CEP350.1	8.18189	0.0256121	0.0169452	-2.29372	2.29372	0.0169452	2.29372	Upregulated
PKN1	8.18613	0.0256098	0.0169238	-2.67576	2.67576	0.0169238	2.67576	Upregulated
NUP160	8.19267	0.0255747	0.0168906	-1.663	1.663	0.0168906	1.663	Non-significant
TAOK3	8.19815	0.0255478	0.016863	-2.27995	2.27995	0.016863	2.27995	Upregulated
PSME4	8.20574	0.0255049	0.0168247	-2.16402	2.16402	0.0168247	2.16402	Upregulated
STRIP1	8.21703	0.0254339	0.016768	-3.64894	3.64894	0.016768	3.64894	Upregulated
ESD	8.22863	0.0253608	0.0167099	-3.65157	3.65157	0.0167099	3.65157	Upregulated
PTPN2	8.2401	0.0252891	0.0166528	-3.98	3.98	0.0166528	3.98	Upregulated
CBFB	8.26115	0.0251456	0.0165486	-2.37145	2.37145	0.0165486	2.37145	Upregulated
TMED2	8.26499	0.0251414	0.0165296	-3.07293	3.07293	0.0165296	3.07293	Upregulated
FIP1L1	8.2637	0.0251414	0.016536	-3.80216	3.80216	0.016536	3.80216	Upregulated
GRWD1	8.26833	0.0251364	0.0165132	-2.1897	2.1897	0.0165132	2.1897	Upregulated
RIC1	8.28275	0.0250436	0.0164424	-2.68905	2.68905	0.0164424	2.68905	Upregulated
NXF1	8.29908	0.0249369	0.0163627	-3.91435	3.91435	0.0163627	3.91435	Upregulated
DPYSL2	8.35311	0.0245546	0.0161023	-2.12238	2.12238	0.0161023	2.12238	Upregulated
RAB5C	8.3756	0.0244061	0.0159954	-2.1754	2.1754	0.0159954	2.1754	Upregulated
DIS3	8.37687	0.0244061	0.0159894	-4.22792	4.22792	0.0159894	4.22792	Upregulated
UFM1	8.38117	0.0243948	0.0159691	-2.65361	2.65361	0.0159691	2.65361	Upregulated
WDR1	8.3856	0.0243774	0.0159482	-2.17586	2.17586	0.0159482	2.17586	Upregulated
PASK	8.38736	0.0243774	0.0159399	-1.97421	1.97421	0.0159399	1.97421	Non-significant
SLC12A4	8.43567	0.0240482	0.0157141	-1.97668	1.97668	0.0157141	1.97668	Non-significant
CNOT11	8.44534	0.023994	0.0156694	-2.46369	2.46369	0.0156694	2.46369	Upregulated
IGHA1	8.50582	0.023585	0.0153931	2.51928	-2.51928	0.0153931	-2.51928	Downregulated
RIC8A	8.51072	0.0235652	0.015371	-2.67973	2.67973	0.015371	2.67973	Upregulated
MRPS5	8.55334	0.0232877	0.0151802	-2.45245	2.45245	0.0151802	2.45245	Upregulated
TBCE	8.55317	0.0232877	0.015181	-2.52733	2.52733	0.015181	2.52733	Upregulated
HBA2	8.56798	0.0232147	0.0151153	2.62443	-2.62443	0.0151153	-2.62443	Downregulated
TTC4	8.59047	0.0230765	0.0150163	-3.14713	3.14713	0.0150163	3.14713	Upregulated
ADAM10	8.59936	0.0230385	0.0149774	-2.71311	2.71311	0.0149774	2.71311	Upregulated
NUP43	8.59815	0.0230385	0.0149827	-4.38042	4.38042	0.0149827	4.38042	Upregulated
MAN2A1	8.61097	0.02298	0.0149268	-2.82077	2.82077	0.0149268	2.82077	Upregulated
SV2A	8.62975	0.0228683	0.0148453	-3.06007	3.06007	0.0148453	3.06007	Upregulated
TMED5	8.65462	0.0227169	0.0147382	-3.68683	3.68683	0.0147382	3.68683	Upregulated
EIPR1	8.66091	0.0226891	0.0147113	-2.71305	2.71305	0.0147113	2.71305	Upregulated
CARHSP1	8.68382	0.022552	0.0146136	-3.32592	3.32592	0.0146136	3.32592	Upregulated
RPS6KA3	8.69792	0.0224734	0.014554	-2.00932	2.00932	0.014554	2.00932	Upregulated
Nbla03646	8.74479	0.0221837	0.0143577	-4.07048	4.07048	0.0143577	4.07048	Upregulated
NOP58	8.74728	0.0221811	0.0143474	-1.8665	1.8665	0.0143474	1.8665	Non-significant
EMC4	8.78208	0.0219724	0.0142039	-3.83868	3.83868	0.0142039	3.83868	Upregulated
FLNA.1	8.78959	0.021938	0.0141731	-3.22318	3.22318	0.0141731	3.22318	Upregulated
PRPF4B	8.79426	0.0219217	0.0141541	-3.00268	3.00268	0.0141541	3.00268	Upregulated
RPL3	8.80966	0.0218378	0.0140914	-1.38814	1.38814	0.0140914	1.38814	Non-significant
BTF3	8.81346	0.0218271	0.014076	-2.32476	2.32476	0.014076	2.32476	Upregulated
NCAPH	8.84505	0.0216426	0.0139486	-2.92659	2.92659	0.0139486	2.92659	Upregulated
VAV3	8.85421	0.0215988	0.0139119	-2.89359	2.89359	0.0139119	2.89359	Upregulated
KPNA2	8.87605	0.0214767	0.0138249	-3.55546	3.55546	0.0138249	3.55546	Upregulated
RPS6KA5	8.88528	0.0214329	0.0137884	-1.33125	1.33125	0.0137884	1.33125	Non-significant
PDE4D	8.92187	0.0212222	0.0136446	0.465425	-0.465425	0.0136446	-0.465425	Non-significant
UBE2J1	8.9361	0.0211488	0.0135892	-2.38559	2.38559	0.0135892	2.38559	Upregulated
MBOAT7	8.94222	0.0211246	0.0135654	-2.37345	2.37345	0.0135654	2.37345	Upregulated
EPHX2	8.95783	0.0210434	0.0135051	-2.06168	2.06168	0.0135051	2.06168	Upregulated
ENDOD1	8.98786	0.0208811	0.0133899	-3.02247	3.02247	0.0133899	3.02247	Upregulated
PPP1CA	8.9871	0.0208811	0.0133928	-3.49042	3.49042	0.0133928	3.49042	Upregulated
SNX29	9.0081	0.0207817	0.0133129	-2.58948	2.58948	0.0133129	2.58948	Upregulated
C2CD5	9.02996	0.0206655	0.0132304	-2.74121	2.74121	0.0132304	2.74121	Upregulated
ISG15	9.04825	0.0205708	0.0131618	-3.26433	3.26433	0.0131618	3.26433	Upregulated
SRPRB	9.05638	0.0205359	0.0131315	-3.09522	3.09522	0.0131315	3.09522	Upregulated
TANC1	9.05888	0.0205338	0.0131221	-2.40611	2.40611	0.0131221	2.40611	Upregulated
SEC16A.1	9.07159	0.0204724	0.0130749	-4.12632	4.12632	0.0130749	4.12632	Upregulated
EIF2S2	9.09385	0.020356	0.0129927	-2.18758	2.18758	0.0129927	2.18758	Upregulated
GAMT	9.10744	0.0202902	0.0129428	-2.82802	2.82802	0.0129428	2.82802	Upregulated
SPTLC2	9.12226	0.0202177	0.0128887	-3.55165	3.55165	0.0128887	3.55165	Upregulated
CCNK	9.15864	0.0200233	0.012757	-2.24469	2.24469	0.012757	2.24469	Upregulated
TIMELESS	9.16009	0.0200233	0.0127517	-1.86322	1.86322	0.0127517	1.86322	Non-significant
BAG6	9.1654	0.0200096	0.0127327	-3.10134	3.10134	0.0127327	3.10134	Upregulated
TXNRD1	9.16698	0.0200096	0.012727	-3.03596	3.03596	0.012727	3.03596	Upregulated
PSMB1	9.17731	0.0199669	0.01269	-1.83357	1.83357	0.01269	1.83357	Non-significant
ENO1	9.19696	0.0198689	0.0126199	-1.38241	1.38241	0.0126199	1.38241	Non-significant
TMPO	9.2044	0.0198395	0.0125935	-2.91875	2.91875	0.0125935	2.91875	Upregulated
CAD	9.21039	0.0198182	0.0125723	-2.51565	2.51565	0.0125723	2.51565	Upregulated
NAA50	9.22596	0.0197438	0.0125174	-2.96747	2.96747	0.0125174	2.96747	Upregulated
NELFB	9.24785	0.0196348	0.0124407	-3.99124	3.99124	0.0124407	3.99124	Upregulated
RETREG3	9.27723	0.0194857	0.0123387	-2.05849	2.05849	0.0123387	2.05849	Upregulated
ROCK2	9.2963	0.0193939	0.012273	-3.73403	3.73403	0.012273	3.73403	Upregulated
NDC1	9.31387	0.0193107	0.0122128	-4.39962	4.39962	0.0122128	4.39962	Upregulated
GPN1	9.32669	0.0192535	0.0121692	-2.50008	2.50008	0.0121692	2.50008	Upregulated
MCM4	9.33532	0.019219	0.0121399	-3.33863	3.33863	0.0121399	3.33863	Upregulated
EMC1	9.35732	0.0191168	0.0120656	-3.32686	3.32686	0.0120656	3.32686	Upregulated
RBM28	9.35664	0.0191168	0.0120679	-2.51875	2.51875	0.0120679	2.51875	Upregulated
SEC11C	9.36826	0.0190785	0.0120289	-2.32826	2.32826	0.0120289	2.32826	Upregulated
IL2RG	9.3734	0.0190629	0.0120116	-2.2193	2.2193	0.0120116	2.2193	Upregulated
PTPRK	9.37433	0.0190629	0.0120085	-3.02	3.02	0.0120085	3.02	Upregulated
PTPN1	9.4038	0.0189269	0.0119105	-3.23175	3.23175	0.0119105	3.23175	Upregulated
SSR3	9.40356	0.0189269	0.0119112	-4.70034	4.70034	0.0119112	4.70034	Upregulated
SEC61B	9.41216	0.0189051	0.0118828	-3.03946	3.03946	0.0118828	3.03946	Upregulated
IGF2BP1	9.42735	0.0188372	0.0118328	-2.86535	2.86535	0.0118328	2.86535	Upregulated
STT3A	9.45255	0.0187175	0.0117503	-2.74455	2.74455	0.0117503	2.74455	Upregulated
RDH11	9.48887	0.0185417	0.0116327	-3.22788	3.22788	0.0116327	3.22788	Upregulated
RALBP1	9.49929	0.0185089	0.0115992	-2.93528	2.93528	0.0115992	2.93528	Upregulated
MICAL1	9.49751	0.0185089	0.0116049	-2.83634	2.83634	0.0116049	2.83634	Upregulated
ELMOD2	9.5083	0.0184767	0.0115704	-3.13385	3.13385	0.0115704	3.13385	Upregulated
HNRNPA0	9.5174	0.0184418	0.0115413	-2.00064	2.00064	0.0115413	2.00064	Upregulated
NCEH1	9.53817	0.0183477	0.0114754	-2.90875	2.90875	0.0114754	2.90875	Upregulated
TSPAN7	9.55123	0.0182931	0.0114341	-2.31008	2.31008	0.0114341	2.31008	Upregulated
CCT4	9.55648	0.0182781	0.0114176	-2.47322	2.47322	0.0114176	2.47322	Upregulated
ITPR2	9.58202	0.0181613	0.0113376	-4.593	4.593	0.0113376	4.593	Upregulated
CYP20A1	9.59186	0.0181235	0.0113069	-4.7189	4.7189	0.0113069	4.7189	Upregulated
MPDU1	9.60602	0.0180643	0.011263	-4.00592	4.00592	0.011263	4.00592	Upregulated
KARS1	9.60968	0.0180574	0.0112517	-3.32622	3.32622	0.0112517	3.32622	Upregulated
RCC2	9.6234	0.0180007	0.0112093	-2.92077	2.92077	0.0112093	2.92077	Upregulated
HINT1	9.63351	0.0179621	0.0111783	-2.7548	2.7548	0.0111783	2.7548	Upregulated
MOGS	9.6339	0.0179621	0.0111771	-4.24088	4.24088	0.0111771	4.24088	Upregulated
PSMA2	9.68377	0.0177386	0.0110254	-2.43619	2.43619	0.0110254	2.43619	Upregulated
SART1	9.69149	0.0177123	0.0110021	-4.7613	4.7613	0.0110021	4.7613	Upregulated
GSTP1	9.69635	0.0176998	0.0109875	-1.529	1.529	0.0109875	1.529	Non-significant
FLII	9.70732	0.017658	0.0109547	-3.04276	3.04276	0.0109547	3.04276	Upregulated
CD82	9.71437	0.017636	0.0109336	-2.14843	2.14843	0.0109336	2.14843	Upregulated
PREP	9.71417	0.017636	0.0109342	-3.29786	3.29786	0.0109342	3.29786	Upregulated
STX18	9.72994	0.0175823	0.0108872	-2.72907	2.72907	0.0108872	2.72907	Upregulated
UBR1	9.74634	0.0175148	0.0108386	-2.67031	2.67031	0.0108386	2.67031	Upregulated
CCDC117	9.77755	0.0173776	0.0107469	-3.95914	3.95914	0.0107469	3.95914	Upregulated
BOP1	9.79204	0.0173201	0.0107046	-4.48305	4.48305	0.0107046	4.48305	Upregulated
SPTAN1	9.79442	0.0173198	0.0106977	-4.63319	4.63319	0.0106977	4.63319	Upregulated
RPL5	9.80813	0.0172663	0.0106579	-1.70617	1.70617	0.0106579	1.70617	Non-significant
PNO1	9.81147	0.0172615	0.0106483	-1.79573	1.79573	0.0106483	1.79573	Non-significant
RPS23	9.83126	0.0171798	0.0105912	-0.760593	0.760593	0.0105912	0.760593	Non-significant
ATG4B	9.83474	0.0171745	0.0105812	-2.68032	2.68032	0.0105812	2.68032	Upregulated
RNF34	9.84619	0.017132	0.0105484	-2.87618	2.87618	0.0105484	2.87618	Upregulated
GPAT4	9.86837	0.0170402	0.0104852	-3.67682	3.67682	0.0104852	3.67682	Upregulated
CDK13	9.87841	0.017009	0.0104568	-4.19956	4.19956	0.0104568	4.19956	Upregulated
TM7SF3	9.87747	0.017009	0.0104594	-2.76259	2.76259	0.0104594	2.76259	Upregulated
SPEN	9.89164	0.0169654	0.0104195	-4.14789	4.14789	0.0104195	4.14789	Upregulated
ARPC3	9.90493	0.0169153	0.0103821	-2.62574	2.62574	0.0103821	2.62574	Upregulated
LMBRD2	9.91269	0.0168906	0.0103604	-4.16639	4.16639	0.0103604	4.16639	Upregulated
DCPS	9.92695	0.0168364	0.0103206	-4.60828	4.60828	0.0103206	4.60828	Upregulated
APEX1	9.93178	0.0168252	0.0103071	-2.51088	2.51088	0.0103071	2.51088	Upregulated
FAF2	9.95922	0.0167118	0.0102312	-3.32539	3.32539	0.0102312	3.32539	Upregulated
RB1	9.96669	0.0166888	0.0102106	-3.71012	3.71012	0.0102106	3.71012	Upregulated
GLG1	9.99817	0.0165586	0.0101245	-3.70619	3.70619	0.0101245	3.70619	Upregulated
YLPM1	10.0209	0.0164686	0.0100631	-4.12428	4.12428	0.0100631	4.12428	Upregulated
NUDT1	10.038	0.0164034	0.0100169	-3.22589	3.22589	0.0100169	3.22589	Upregulated
YWHAZ	10.054	0.0163435	0.00997391	-1.89982	1.89982	0.00997391	1.89982	Non-significant
PSMA1	10.0741	0.0162731	0.00992043	-1.82015	1.82015	0.00992043	1.82015	Non-significant
VPS13D	10.074	0.0162731	0.00992068	-2.88533	2.88533	0.00992068	2.88533	Upregulated
OSTC	10.0725	0.0162731	0.00992463	-2.82148	2.82148	0.00992463	2.82148	Upregulated
ATP2A3	10.0915	0.0162217	0.00987433	-4.79862	4.79862	0.00987433	4.79862	Upregulated
TIGAR	10.1817	0.0158466	0.00963984	-2.61875	2.61875	0.00963984	2.61875	Upregulated
GOT1	10.2005	0.0157777	0.00959183	-3.05145	3.05145	0.00959183	3.05145	Upregulated
CEP152	10.2114	0.0157419	0.00956395	-2.74134	2.74134	0.00956395	2.74134	Upregulated
MAP4K4	10.2161	0.0157341	0.00955204	-4.47185	4.47185	0.00955204	4.47185	Upregulated
STK26	10.2157	0.0157341	0.00955305	-3.45513	3.45513	0.00955305	3.45513	Upregulated
ITM2B	10.2167	0.0157341	0.00955062	-2.73099	2.73099	0.00955062	2.73099	Upregulated
GMPS	10.2327	0.0156958	0.00951007	-4.11734	4.11734	0.00951007	4.11734	Upregulated
RETREG2	10.2321	0.0156958	0.00951148	-2.28095	2.28095	0.00951148	2.28095	Upregulated
LPCAT3	10.29	0.015477	0.00936689	-3.34674	3.34674	0.00936689	3.34674	Upregulated
PLEKHA1	10.2975	0.0154563	0.00934835	-4.04716	4.04716	0.00934835	4.04716	Upregulated
NCAPD3	10.3108	0.0154119	0.00931547	-3.81329	3.81329	0.00931547	3.81329	Upregulated
SERBP1.1	10.3324	0.0153341	0.00926248	-2.32919	2.32919	0.00926248	2.32919	Upregulated
RUVBL2	10.3469	0.0152855	0.00922717	-3.87257	3.87257	0.00922717	3.87257	Upregulated
LAMTOR3	10.3547	0.015264	0.00920825	-2.14773	2.14773	0.00920825	2.14773	Upregulated
LARS1	10.3806	0.01517	0.00914568	-3.46834	3.46834	0.00914568	3.46834	Upregulated
EPB41L4B	10.4174	0.0150339	0.00905778	-2.68317	2.68317	0.00905778	2.68317	Upregulated
ATP6AP1	10.4215	0.0150272	0.00904786	-2.76434	2.76434	0.00904786	2.76434	Upregulated
TBC1D14	10.4218	0.0150272	0.00904731	-2.73686	2.73686	0.00904731	2.73686	Upregulated
TIAL1	10.4275	0.0150233	0.00903385	-2.32909	2.32909	0.00903385	2.32909	Upregulated
GMIP	10.4304	0.0150233	0.00902684	-3.12799	3.12799	0.00902684	3.12799	Upregulated
DCTN4	10.4282	0.0150233	0.00903205	-3.38697	3.38697	0.00903205	3.38697	Upregulated
RPLP2	10.4496	0.0149674	0.00898154	-1.98168	1.98168	0.00898154	1.98168	Non-significant
RPS21	10.4491	0.0149674	0.00898276	-2.66417	2.66417	0.00898276	2.66417	Upregulated
TACC3	10.4558	0.0149604	0.00896696	-4.16475	4.16475	0.00896696	4.16475	Upregulated
SRM	10.4737	0.0149003	0.00892514	-4.53861	4.53861	0.00892514	4.53861	Upregulated
PCCA	10.4788	0.0148899	0.00891312	1.38512	-1.38512	0.00891312	-1.38512	Non-significant
SPCS3	10.4951	0.0148363	0.00887524	-4.10446	4.10446	0.00887524	4.10446	Upregulated
ABCF3	10.5108	0.014785	0.0088388	-3.39919	3.39919	0.0088388	3.39919	Upregulated
UBE4A	10.5459	0.0146598	0.00875826	-3.11011	3.11011	0.00875826	3.11011	Upregulated
PPM1G	10.5592	0.0146186	0.00872795	-4.07038	4.07038	0.00872795	4.07038	Upregulated
EDC4	10.5689	0.0145911	0.00870587	-3.64349	3.64349	0.00870587	3.64349	Upregulated
OXSR1	10.578	0.0145661	0.00868528	-3.64872	3.64872	0.00868528	3.64872	Upregulated
ITPR1	10.5831	0.0145565	0.00867386	-4.11909	4.11909	0.00867386	4.11909	Upregulated
BCL11B	10.6215	0.0144213	0.00858771	-2.20854	2.20854	0.00858771	2.20854	Upregulated
CD3G	10.6419	0.0143561	0.00854245	-3.21385	3.21385	0.00854245	3.21385	Upregulated
PCNA	10.6436	0.0143561	0.00853865	-3.3113	3.3113	0.00853865	3.3113	Upregulated
ATP1B3	10.6415	0.0143561	0.00854332	-3.85178	3.85178	0.00854332	3.85178	Upregulated
PA2G4	10.6501	0.0143523	0.00852427	-2.20102	2.20102	0.00852427	2.20102	Upregulated
ACACA	10.6603	0.0143262	0.0085017	-1.88621	1.88621	0.0085017	1.88621	Non-significant
TRAM1	10.6596	0.0143262	0.00850323	-3.19295	3.19295	0.00850323	3.19295	Upregulated
ATP6V1H	10.6651	0.0143248	0.00849126	-3.74806	3.74806	0.00849126	3.74806	Upregulated
CYBC1	10.6753	0.0142963	0.00846881	-2.44952	2.44952	0.00846881	2.44952	Upregulated
HNRNPD	10.6964	0.0142278	0.00842267	-1.46047	1.46047	0.00842267	1.46047	Non-significant
GYS1	10.7301	0.0141137	0.00834964	-3.6575	3.6575	0.00834964	3.6575	Upregulated
PRDX6	10.7401	0.0140865	0.00832808	-2.65827	2.65827	0.00832808	2.65827	Upregulated
CERT1	10.767	0.0139986	0.00827068	-2.34598	2.34598	0.00827068	2.34598	Upregulated
SRP14	10.7994	0.0138967	0.00820202	-1.78603	1.78603	0.00820202	1.78603	Non-significant
SND1	10.7979	0.0138967	0.00820506	-2.92642	2.92642	0.00820506	2.92642	Upregulated
RAB18	10.8006	0.0138967	0.00819942	-3.81769	3.81769	0.00819942	3.81769	Upregulated
FAM111A	10.8145	0.0138651	0.00817024	-3.22834	3.22834	0.00817024	3.22834	Upregulated
RIF1	10.8416	0.0137778	0.00811344	-4.30067	4.30067	0.00811344	4.30067	Upregulated
DNAJC9	10.8673	0.0137009	0.00806031	-3.21836	3.21836	0.00806031	3.21836	Upregulated
SCYL1.1	10.866	0.0137009	0.00806282	-3.39134	3.39134	0.00806282	3.39134	Upregulated
ORC3	10.8694	0.0137009	0.00805589	-3.36846	3.36846	0.00805589	3.36846	Upregulated
GART	10.8855	0.0136597	0.00802263	-2.72131	2.72131	0.00802263	2.72131	Upregulated
PSMD5	10.9272	0.0135241	0.00793769	-2.83057	2.83057	0.00793769	2.83057	Upregulated
HTATSF1	10.9383	0.0135028	0.00791518	-3.15107	3.15107	0.00791518	3.15107	Upregulated
ACSL3	10.9368	0.0135028	0.00791818	-5.10815	5.10815	0.00791818	5.10815	Upregulated
PSME2	10.9359	0.0135028	0.00791994	-3.40072	3.40072	0.00791994	3.40072	Upregulated
SYMPK	10.9475	0.0134898	0.00789661	-5.5669	5.5669	0.00789661	5.5669	Upregulated
BZW2	10.9647	0.0134399	0.00786214	-3.21029	3.21029	0.00786214	3.21029	Upregulated
FAH	10.9801	0.0133961	0.0078313	-2.75436	2.75436	0.0078313	2.75436	Upregulated
IMPDH2	10.9854	0.0133868	0.0078207	-2.94133	2.94133	0.0078207	2.94133	Upregulated
CCT3	10.997	0.0133564	0.00779774	-2.34772	2.34772	0.00779774	2.34772	Upregulated
RSBN1L	10.9989	0.0133564	0.00779381	-3.08076	3.08076	0.00779381	3.08076	Upregulated
POP4	11.0075	0.0133385	0.0077769	-2.58253	2.58253	0.0077769	2.58253	Upregulated
SMAD2	11.0983	0.0130435	0.00759985	-2.90891	2.90891	0.00759985	2.90891	Upregulated
THUMPD3	11.1147	0.0129982	0.00756835	-2.61756	2.61756	0.00756835	2.61756	Upregulated
TMEM109	11.1744	0.0128121	0.00745501	-3.36952	3.36952	0.00745501	3.36952	Upregulated
TMEM97	11.1799	0.0128031	0.00744481	-2.81166	2.81166	0.00744481	2.81166	Upregulated
ENAH	11.1872	0.0127879	0.007431	-3.19169	3.19169	0.007431	3.19169	Upregulated
DNM1	11.2116	0.0127182	0.00738556	3.61174	-3.61174	0.00738556	-3.61174	Downregulated
RPL11	11.2316	0.012663	0.00734855	-2.30796	2.30796	0.00734855	2.30796	Upregulated
DDX18	11.2544	0.0125991	0.00730659	-2.36302	2.36302	0.00730659	2.36302	Upregulated
PDHB	11.2948	0.0124803	0.00723286	2.67515	-2.67515	0.00723286	-2.67515	Downregulated
AARS1	11.3042	0.0124593	0.00721581	-4.18299	4.18299	0.00721581	4.18299	Upregulated
RELCH	11.3194	0.0124204	0.00718847	-2.46559	2.46559	0.00718847	2.46559	Upregulated
NSF	11.3415	0.0123601	0.00714878	-1.90807	1.90807	0.00714878	1.90807	Non-significant
TASOR	11.3479	0.0123489	0.00713748	-2.55921	2.55921	0.00713748	2.55921	Upregulated
UBE2V1	11.3602	0.0123192	0.00711553	-5.46601	5.46601	0.00711553	5.46601	Upregulated
HAT1	11.3639	0.012316	0.00710891	-2.96301	2.96301	0.00710891	2.96301	Upregulated
RASA1	11.4088	0.0121955	0.00702991	-1.7758	1.7758	0.00702991	1.7758	Non-significant
CAPRIN1	11.4061	0.0121955	0.00703457	-2.18796	2.18796	0.00703457	2.18796	Upregulated
ALG11	11.4145	0.0121865	0.0070199	-3.67407	3.67407	0.0070199	3.67407	Upregulated
PRDX3	11.4175	0.0121856	0.00701466	-3.3026	3.3026	0.00701466	3.3026	Upregulated
TNPO3	11.4252	0.0121705	0.00700125	-3.73758	3.73758	0.00700125	3.73758	Upregulated
DNAJC7	11.4787	0.0120179	0.00690876	-5.94901	5.94901	0.00690876	5.94901	Upregulated
HDLBP	11.4928	0.0119839	0.00688458	-2.98168	2.98168	0.00688458	2.98168	Upregulated
PTPN6	11.51	0.0119411	0.00685533	-3.61754	3.61754	0.00685533	3.61754	Upregulated
TUBA1A	11.5124	0.0119411	0.0068512	3.64755	-3.64755	0.0068512	-3.64755	Downregulated
ANKRD27	11.5126	0.0119411	0.00685091	-3.63442	3.63442	0.00685091	3.63442	Upregulated
SMPD4	11.5861	0.0117424	0.00672754	-5.71559	5.71559	0.00672754	5.71559	Upregulated
TXNL1	11.5892	0.0117413	0.00672239	-5.81335	5.81335	0.00672239	5.81335	Upregulated
PSMG1	11.593	0.0117384	0.00671611	-4.00125	4.00125	0.00671611	4.00125	Upregulated
CSRP1	11.7068	0.011422	0.00653067	-2.72039	2.72039	0.00653067	2.72039	Upregulated
LAS1L	11.7362	0.011348	0.00648393	-1.76854	1.76854	0.00648393	1.76854	Non-significant
RNF7	11.7516	0.0113129	0.00645951	-2.39394	2.39394	0.00645951	2.39394	Upregulated
TAF1	11.7658	0.0112813	0.00643707	-3.60641	3.60641	0.00643707	3.60641	Upregulated
USP19	11.7703	0.0112813	0.00642999	-3.09479	3.09479	0.00642999	3.09479	Upregulated
PKM	11.7658	0.0112813	0.00643704	-1.84818	1.84818	0.00643704	1.84818	Non-significant
EXOSC8	11.7914	0.011234	0.00639697	-3.42061	3.42061	0.00639697	3.42061	Upregulated
DHX37	11.8834	0.0109925	0.00625515	-3.92284	3.92284	0.00625515	3.92284	Upregulated
SNRNP40	11.8875	0.010989	0.00624889	-4.12507	4.12507	0.00624889	4.12507	Upregulated
LPCAT4	11.9253	0.0108962	0.00619188	-2.68083	2.68083	0.00619188	2.68083	Upregulated
DHRS7	11.9351	0.0108776	0.00617712	-4.77631	4.77631	0.00617712	4.77631	Upregulated
PRKCSH	11.9536	0.0108365	0.00614952	-3.27691	3.27691	0.00614952	3.27691	Upregulated
FANCI	12.0368	0.0106279	0.00602701	-3.47675	3.47675	0.00602701	3.47675	Upregulated
KDM3B	12.0437	0.0106175	0.00601697	-2.25284	2.25284	0.00601697	2.25284	Upregulated
RACK1	12.0705	0.0105566	0.00597837	-2.10848	2.10848	0.00597837	2.10848	Upregulated
SOAT1	12.1189	0.0104415	0.00590913	-4.02566	4.02566	0.00590913	4.02566	Upregulated
HNRNPF	12.1295	0.010422	0.00589406	-2.4465	2.4465	0.00589406	2.4465	Upregulated
PSMD12	12.1705	0.0103272	0.00583641	-2.7444	2.7444	0.00583641	2.7444	Upregulated
FDFT1	12.2007	0.0102599	0.00579439	-3.34002	3.34002	0.00579439	3.34002	Upregulated
PPP6C	12.2224	0.0102139	0.00576443	-4.17397	4.17397	0.00576443	4.17397	Upregulated
PARG	12.2288	0.0102051	0.00575551	-3.26003	3.26003	0.00575551	3.26003	Upregulated
ANKRD28	12.2336	0.0102045	0.00574903	-3.17989	3.17989	0.00574903	3.17989	Upregulated
RAB2B	12.232	0.0102045	0.0057512	-4.81874	4.81874	0.0057512	4.81874	Upregulated
CHAF1A	12.2632	0.0101496	0.00570847	-2.72054	2.72054	0.00570847	2.72054	Upregulated
DDX1	12.2604	0.0101496	0.00571237	-3.51788	3.51788	0.00571237	3.51788	Upregulated
LGALS9	12.2989	0.0100753	0.0056601	-2.80062	2.80062	0.0056601	2.80062	Upregulated
SYNGR2	12.3009	0.0100753	0.00565749	-3.50134	3.50134	0.00565749	3.50134	Upregulated
LDHA	12.3033	0.0100753	0.00565428	-2.72029	2.72029	0.00565428	2.72029	Upregulated
TTLL12	12.297	0.0100753	0.00566273	-3.07621	3.07621	0.00566273	3.07621	Upregulated
CLGN	12.3113	0.010069	0.00564352	-4.05771	4.05771	0.00564352	4.05771	Upregulated
CAMLG	12.3225	0.010049	0.0056284	-3.49844	3.49844	0.0056284	3.49844	Upregulated
DIMT1	12.3627	0.0099606	0.00557499	-4.13498	4.13498	0.00557499	4.13498	Upregulated
DARS1	12.3863	0.00991356	0.00554384	-2.75778	2.75778	0.00554384	2.75778	Upregulated
RPS27	12.3855	0.00991356	0.00554481	-2.08756	2.08756	0.00554481	2.08756	Upregulated
FAM135A	12.395	0.00990522	0.00553244	-2.87188	2.87188	0.00553244	2.87188	Upregulated
GDI1	12.4238	0.00984469	0.0054948	-3.6352	3.6352	0.0054948	3.6352	Upregulated
SMARCB1	12.4673	0.00975077	0.00543859	-2.04301	2.04301	0.00543859	2.04301	Upregulated
PRPF19	12.4734	0.00974349	0.00543073	-3.6086	3.6086	0.00543073	3.6086	Upregulated
TTI1	12.4915	0.00970868	0.00540756	-2.59455	2.59455	0.00540756	2.59455	Upregulated
ITM2C	12.5049	0.00968486	0.00539052	-2.15984	2.15984	0.00539052	2.15984	Upregulated
APBB2	12.543	0.00960509	0.00534238	-3.47836	3.47836	0.00534238	3.47836	Upregulated
TOR1AIP1	12.5545	0.00958577	0.00532791	-3.35181	3.35181	0.00532791	3.35181	Upregulated
NUP88	12.567	0.00956442	0.00531233	-3.34798	3.34798	0.00531233	3.34798	Upregulated
SAAL1	12.5807	0.00954047	0.00529531	-4.34565	4.34565	0.00529531	4.34565	Upregulated
AASDHPPT	12.5903	0.00952561	0.00528336	-3.79116	3.79116	0.00528336	3.79116	Upregulated
CD1A	12.6142	0.00947893	0.00525378	-3.04235	3.04235	0.00525378	3.04235	Upregulated
ATG2A	12.6688	0.00936519	0.0051871	-2.55317	2.55317	0.0051871	2.55317	Upregulated
PRPSAP2	12.6755	0.00935702	0.00517894	-4.12043	4.12043	0.00517894	4.12043	Upregulated
BCL2	12.7035	0.00930251	0.00514514	-2.78355	2.78355	0.00514514	2.78355	Upregulated
ATL2	12.7134	0.00928768	0.00513333	-3.26718	3.26718	0.00513333	3.26718	Upregulated
NUDT2	12.729	0.00926037	0.00511463	-3.31094	3.31094	0.00511463	3.31094	Upregulated
PDE3B	12.7397	0.00924397	0.00510198	-2.36455	2.36455	0.00510198	2.36455	Upregulated
GFPT1	12.7972	0.00912751	0.00503415	-3.29527	3.29527	0.00503415	3.29527	Upregulated
NR3C1	12.8047	0.009118	0.00502536	-2.47772	2.47772	0.00502536	2.47772	Upregulated
UBE3A	12.8078	0.00911786	0.00502174	-3.58946	3.58946	0.00502174	3.58946	Upregulated
CD81	12.8116	0.0091162	0.00501728	-3.47213	3.47213	0.00501728	3.47213	Upregulated
NAPG	12.8302	0.00908335	0.00499567	-2.16306	2.16306	0.00499567	2.16306	Upregulated
KIF13B	12.9178	0.00890722	0.00489533	-2.91758	2.91758	0.00489533	2.91758	Upregulated
FGD3	12.9731	0.00880065	0.00483334	-2.74916	2.74916	0.00483334	2.74916	Upregulated
RNF114	13.0004	0.00875161	0.004803	-2.62956	2.62956	0.004803	2.62956	Upregulated
RNH1	13.006	0.00874653	0.00479681	-2.57497	2.57497	0.00479681	2.57497	Upregulated
RPL30	13.0189	0.00872674	0.00478256	-1.80714	1.80714	0.00478256	1.80714	Non-significant
ZZEF1	13.0561	0.00865862	0.00474187	-3.28695	3.28695	0.00474187	3.28695	Upregulated
NELFE	13.0708	0.00863565	0.00472593	-2.48946	2.48946	0.00472593	2.48946	Upregulated
RPS27L	13.133	0.0085195	0.00465905	-1.73811	1.73811	0.00465905	1.73811	Non-significant
KIAA2013	13.165	0.00846345	0.0046251	-2.54409	2.54409	0.0046251	2.54409	Upregulated
RPIA	13.172	0.00845604	0.00461777	-2.83688	2.83688	0.00461777	2.83688	Upregulated
LIG3	13.1812	0.00844427	0.00460806	-2.11563	2.11563	0.00460806	2.11563	Upregulated
DHX36	13.2046	0.00840534	0.00458354	-2.40765	2.40765	0.00458354	2.40765	Upregulated
DPY19L1	13.2109	0.00839917	0.00457691	-2.00931	2.00931	0.00457691	2.00931	Upregulated
VAV1	13.2152	0.00839692	0.00457242	-3.81445	3.81445	0.00457242	3.81445	Upregulated
NUDT16L1	13.2251	0.00838401	0.00456213	-3.91745	3.91745	0.00456213	3.91745	Upregulated
RBM10	13.2306	0.00837956	0.00455644	-2.98233	2.98233	0.00455644	2.98233	Upregulated
USE1	13.2394	0.00836872	0.0045473	-2.82911	2.82911	0.0045473	2.82911	Upregulated
TALDO1	13.2556	0.00834392	0.00453057	-3.4535	3.4535	0.00453057	3.4535	Upregulated
INTS3	13.2662	0.0083299	0.00451972	-2.38673	2.38673	0.00451972	2.38673	Upregulated
SHMT1	13.305	0.00826269	0.00448004	-3.4341	3.4341	0.00448004	3.4341	Upregulated
STXBP3	13.3118	0.00825594	0.00447317	-2.02752	2.02752	0.00447317	2.02752	Upregulated
PSMA6	13.32	0.00824653	0.00446486	-1.6246	1.6246	0.00446486	1.6246	Non-significant
ZMPSTE24	13.3696	0.00816015	0.00441492	-3.7361	3.7361	0.00441492	3.7361	Upregulated
STIP1	13.487	0.00795257	0.00429952	-4.85119	4.85119	0.00429952	4.85119	Upregulated
TYMS	13.5263	0.00788841	0.00426177	-2.92277	2.92277	0.00426177	2.92277	Upregulated
RPL21	13.5462	0.00785891	0.00424277	-1.87711	1.87711	0.00424277	1.87711	Non-significant
ACLY	13.5498	0.00785823	0.00423935	-3.54632	3.54632	0.00423935	3.54632	Upregulated
CUL2	13.5508	0.00785823	0.00423837	-3.62549	3.62549	0.00423837	3.62549	Upregulated
EMC3	13.588	0.00780241	0.00420317	-4.78478	4.78478	0.00420317	4.78478	Upregulated
RAB9A	13.64	0.00771786	0.00415462	-3.2278	3.2278	0.00415462	3.2278	Upregulated
RAC2	13.661	0.00768728	0.00413516	-2.33521	2.33521	0.00413516	2.33521	Upregulated
EIF3D	13.7105	0.00760841	0.00408978	-3.85639	3.85639	0.00408978	3.85639	Upregulated
B3GAT3	13.7262	0.00758743	0.00407555	-3.86946	3.86946	0.00407555	3.86946	Upregulated
LCLAT1	13.7267	0.00758743	0.00407506	-3.71273	3.71273	0.00407506	3.71273	Upregulated
SLC10A7	13.7493	0.00755946	0.00405465	-2.49024	2.49024	0.00405465	2.49024	Upregulated
BIRC6	13.7785	0.00751606	0.00402844	-3.12191	3.12191	0.00402844	3.12191	Upregulated
TUBB2A	13.7959	0.00749243	0.00401287	4.70318	-4.70318	0.00401287	-4.70318	Downregulated
BRD4	13.8029	0.0074863	0.00400667	-3.23813	3.23813	0.00400667	3.23813	Upregulated
MIF	13.8144	0.00747266	0.00399646	-2.19888	2.19888	0.00399646	2.19888	Upregulated
USP14	13.8171	0.00747266	0.00399404	-2.84785	2.84785	0.00399404	2.84785	Upregulated
CHTF18	13.894	0.00735293	0.00392671	-2.45559	2.45559	0.00392671	2.45559	Upregulated
NONO	13.9183	0.00731886	0.00390567	-2.67122	2.67122	0.00390567	2.67122	Upregulated
PUM3	13.9459	0.00728259	0.00388204	-4.32721	4.32721	0.00388204	4.32721	Upregulated
NIT2	13.9442	0.00728259	0.00388348	-4.48235	4.48235	0.00388348	4.48235	Upregulated
NIP7	13.993	0.00721524	0.00384195	-3.52522	3.52522	0.00384195	3.52522	Upregulated
ATP13A1	14.0228	0.0071734	0.00381689	-5.26997	5.26997	0.00381689	5.26997	Upregulated
KAT7	14.0321	0.00716783	0.00380916	-3.07062	3.07062	0.00380916	3.07062	Upregulated
CUX1	14.0297	0.00716783	0.00381113	-3.90814	3.90814	0.00381113	3.90814	Upregulated
BZW1	14.0297	0.00716783	0.0038111	-2.68003	2.68003	0.0038111	2.68003	Upregulated
CHD2	14.061	0.00713439	0.00378503	-2.54577	2.54577	0.00378503	2.54577	Upregulated
RAB33B	14.0671	0.00713016	0.00378001	-2.6929	2.6929	0.00378001	2.6929	Upregulated
WDR43	14.1156	0.00705999	0.00374007	-3.16299	3.16299	0.00374007	3.16299	Upregulated
DENND1C	14.132	0.00704002	0.00372674	-2.69891	2.69891	0.00372674	2.69891	Upregulated
XRN2	14.1717	0.00698434	0.00369455	-2.18984	2.18984	0.00369455	2.18984	Upregulated
MAPKAPK3	14.1763	0.00698251	0.00369087	-2.89688	2.89688	0.00369087	2.89688	Upregulated
RFX1	14.1855	0.00697355	0.00368342	-2.95326	2.95326	0.00368342	2.95326	Upregulated
NOC2L	14.1888	0.00697355	0.00368079	-2.81539	2.81539	0.00368079	2.81539	Upregulated
FUBP1	14.2062	0.00695244	0.00366687	-2.50711	2.50711	0.00366687	2.50711	Upregulated
ECHDC1	14.2253	0.00692878	0.00365169	-2.91664	2.91664	0.00365169	2.91664	Upregulated
SORD	14.2485	0.00689894	0.00363328	-3.81617	3.81617	0.00363328	3.81617	Upregulated
SCD	14.2938	0.00685234	0.00359775	-4.54676	4.54676	0.00359775	4.54676	Upregulated
ARPC2	14.2937	0.00685234	0.00359785	-3.0848	3.0848	0.00359785	3.0848	Upregulated
RHOA	14.2841	0.00685234	0.00360528	-1.88493	1.88493	0.00360528	1.88493	Non-significant
COTL1	14.2831	0.00685234	0.00360607	-3.24659	3.24659	0.00360607	3.24659	Upregulated
RRP12	14.2919	0.00685234	0.00359923	-3.14663	3.14663	0.00359923	3.14663	Upregulated
NOC4L	14.2863	0.00685234	0.0036036	-4.20968	4.20968	0.0036036	4.20968	Upregulated
DHCR7	14.2978	0.00685234	0.00359462	-4.16999	4.16999	0.00359462	4.16999	Upregulated
ADAR	14.3145	0.00684131	0.00358164	-3.96413	3.96413	0.00358164	3.96413	Upregulated
GPHN	14.3435	0.00680357	0.00355924	-3.26391	3.26391	0.00355924	3.26391	Upregulated
EXOSC10	14.3833	0.00676198	0.00352868	-4.17815	4.17815	0.00352868	4.17815	Upregulated
TCOF1	14.3835	0.00676198	0.00352853	-4.89859	4.89859	0.00352853	4.89859	Upregulated
TMED7-TICAM2	14.3774	0.00676198	0.00353322	-5.15824	5.15824	0.00353322	5.15824	Upregulated
MAGI1	14.3753	0.00676198	0.00353485	-2.38986	2.38986	0.00353485	2.38986	Upregulated
INCENP	14.3807	0.00676198	0.00353072	-5.08524	5.08524	0.00353072	5.08524	Upregulated
RGS12	14.4338	0.00670203	0.00349048	-2.55653	2.55653	0.00349048	2.55653	Upregulated
SAR1A	14.4581	0.00667195	0.00347222	-2.95032	2.95032	0.00347222	2.95032	Upregulated
CLPTM1L.1	14.5291	0.00657578	0.00341961	-3.95188	3.95188	0.00341961	3.95188	Upregulated
ACTN4	14.5489	0.00655357	0.00340514	-2.71677	2.71677	0.00340514	2.71677	Upregulated
PAG1	14.5484	0.00655357	0.00340551	-2.53872	2.53872	0.00340551	2.53872	Upregulated
PPP1CC	14.5579	0.0065501	0.00339861	-2.98659	2.98659	0.00339861	2.98659	Upregulated
GALNT7	14.5592	0.0065501	0.00339763	-3.95203	3.95203	0.00339763	3.95203	Upregulated
NBN	14.5696	0.00654339	0.00339004	-2.74823	2.74823	0.00339004	2.74823	Upregulated
PSMC4	14.5919	0.00651723	0.00337395	-3.51928	3.51928	0.00337395	3.51928	Upregulated
BRCA2	14.5931	0.00651723	0.00337302	-3.33677	3.33677	0.00337302	3.33677	Upregulated
BRIP1	14.5946	0.00651723	0.00337198	-2.01634	2.01634	0.00337198	2.01634	Upregulated
RRM1	14.6111	0.00650512	0.00336009	-3.81457	3.81457	0.00336009	3.81457	Upregulated
WASF2	14.6419	0.0064673	0.00333804	-3.12398	3.12398	0.00333804	3.12398	Upregulated
RP2	14.6631	0.00644294	0.00332296	-3.12687	3.12687	0.00332296	3.12687	Upregulated
NUDCD2	14.6661	0.00644294	0.00332085	-6.22627	6.22627	0.00332085	6.22627	Upregulated
POLR2A	14.7089	0.00639006	0.00329072	-3.66508	3.66508	0.00329072	3.66508	Upregulated
PHKB	14.7331	0.00636192	0.00327375	-1.97556	1.97556	0.00327375	1.97556	Non-significant
RUSF1	14.7543	0.00633818	0.00325907	-4.09577	4.09577	0.00325907	4.09577	Upregulated
TELO2	14.7799	0.00630853	0.00324137	-3.38095	3.38095	0.00324137	3.38095	Upregulated
EIF4A2	14.7875	0.00630312	0.00323614	-4.75265	4.75265	0.00323614	4.75265	Upregulated
DHX9	14.7912	0.00630303	0.00323364	-2.61308	2.61308	0.00323364	2.61308	Upregulated
CIT	14.7959	0.00630146	0.00323039	-2.7395	2.7395	0.00323039	2.7395	Upregulated
PSMA4	14.814	0.00628205	0.00321799	-2.27786	2.27786	0.00321799	2.27786	Upregulated
ARPC1B	14.819	0.00628019	0.0032146	-2.97571	2.97571	0.0032146	2.97571	Upregulated
ATP5F1C	14.8247	0.00627739	0.00321072	-3.18983	3.18983	0.00321072	3.18983	Upregulated
XRCC6	14.8389	0.00626328	0.00320107	-3.11184	3.11184	0.00320107	3.11184	Upregulated
APOBR	14.8603	0.00623968	0.00318658	-3.54542	3.54542	0.00318658	3.54542	Upregulated
PPP1R13L	14.8654	0.00623783	0.00318321	-3.28679	3.28679	0.00318321	3.28679	Upregulated
METTL21A	14.867	0.00623783	0.00318208	-3.08672	3.08672	0.00318208	3.08672	Upregulated
OLA1	14.891	0.00621588	0.00316602	-2.62549	2.62549	0.00316602	2.62549	Upregulated
MGAT4A	14.8892	0.00621588	0.00316717	-2.04165	2.04165	0.00316717	2.04165	Upregulated
RTN4.1	14.8982	0.00621359	0.00316117	-3.9657	3.9657	0.00316117	3.9657	Upregulated
EXOC7	14.9324	0.00617371	0.00313848	-2.78612	2.78612	0.00313848	2.78612	Upregulated
CDC27	14.9563	0.00614734	0.00312268	-3.28985	3.28985	0.00312268	3.28985	Upregulated
KIAA0319L	14.9632	0.00614306	0.00311812	-2.72295	2.72295	0.00311812	2.72295	Upregulated
C2CD2L	14.9871	0.00611698	0.00310251	-4.59247	4.59247	0.00310251	4.59247	Upregulated
RNF213	15.0287	0.00606834	0.00307548	-3.0801	3.0801	0.00307548	3.0801	Upregulated
STK38	15.0412	0.00606154	0.00306739	-2.88083	2.88083	0.00306739	2.88083	Upregulated
HS2ST1	15.0377	0.00606154	0.00306967	-3.45671	3.45671	0.00306967	3.45671	Upregulated
CMAS	15.0954	0.00599789	0.00303277	-3.7427	3.7427	0.00303277	3.7427	Upregulated
SPRR1A	15.1703	0.00590918	0.00298562	-3.04946	3.04946	0.00298562	3.04946	Upregulated
SUN1	15.1964	0.00588163	0.00296941	-3.52237	3.52237	0.00296941	3.52237	Upregulated
PRIM1	15.2329	0.00584207	0.00294694	-3.08887	3.08887	0.00294694	3.08887	Upregulated
ZDHHC13	15.2325	0.00584207	0.00294717	-1.54941	1.54941	0.00294717	1.54941	Non-significant
WARS1	15.2407	0.00584117	0.00294217	-4.56908	4.56908	0.00294217	4.56908	Upregulated
CPSF7	15.2499	0.00583449	0.00293653	-3.34676	3.34676	0.00293653	3.34676	Upregulated
SLC35G3	15.2935	0.00578622	0.00290999	-6.10456	6.10456	0.00290999	6.10456	Upregulated
RAB11FIP2	15.3106	0.00577026	0.00289972	-4.53131	4.53131	0.00289972	4.53131	Upregulated
TBL3	15.3379	0.00574211	0.00288334	-4.35411	4.35411	0.00288334	4.35411	Upregulated
NUP205	15.3516	0.00573025	0.00287515	-3.51467	3.51467	0.00287515	3.51467	Upregulated
SON	15.3867	0.00569321	0.00285435	-3.29567	3.29567	0.00285435	3.29567	Upregulated
TMED10	15.3977	0.00568471	0.00284788	-3.02654	3.02654	0.00284788	3.02654	Upregulated
ERGIC3	15.4095	0.00567517	0.0028409	-3.31047	3.31047	0.0028409	3.31047	Upregulated
CCDC138	15.4215	0.00566558	0.00283389	-3.48353	3.48353	0.00283389	3.48353	Upregulated
MEN1	15.4438	0.00564393	0.00282087	-2.7937	2.7937	0.00282087	2.7937	Upregulated
GARS1	15.4677	0.00562061	0.00280703	-4.19005	4.19005	0.00280703	4.19005	Upregulated
NUP133	15.4915	0.00559828	0.00279327	-4.83837	4.83837	0.00279327	4.83837	Upregulated
ESYT1	15.4908	0.00559828	0.0027937	-4.8858	4.8858	0.0027937	4.8858	Upregulated
BNIP1	15.527	0.00556538	0.00277295	-2.46812	2.46812	0.00277295	2.46812	Upregulated
ELMO1	15.5531	0.00553986	0.00275808	-4.66861	4.66861	0.00275808	4.66861	Upregulated
ERAP1	15.5564	0.00553986	0.00275622	-5.68731	5.68731	0.00275622	5.68731	Upregulated
CAPN1	15.6118	0.00548442	0.00272506	-2.20961	2.20961	0.00272506	2.20961	Upregulated
TAF15	15.6098	0.00548442	0.00272621	-2.25617	2.25617	0.00272621	2.25617	Upregulated
XXYLT1	15.6187	0.00548301	0.00272124	-2.18047	2.18047	0.00272124	2.18047	Upregulated
GMDS	15.661	0.00544814	0.00269779	-3.65913	3.65913	0.00269779	3.65913	Upregulated
ZNF598	15.6537	0.00544814	0.00270182	-2.50885	2.50885	0.00270182	2.50885	Upregulated
TUBGCP4	15.6571	0.00544814	0.00269992	-3.90482	3.90482	0.00269992	3.90482	Upregulated
LRRC59	15.6823	0.00542913	0.00268606	-5.41619	5.41619	0.00268606	5.41619	Upregulated
PIP4K2A	15.7024	0.00541111	0.00267504	-2.94947	2.94947	0.00267504	2.94947	Upregulated
PES1	15.7175	0.0053988	0.00266685	-3.18617	3.18617	0.00266685	3.18617	Upregulated
AUP1	15.7318	0.00538729	0.00265907	-4.98735	4.98735	0.00265907	4.98735	Upregulated
HTT	15.7474	0.00537442	0.00265063	-2.95315	2.95315	0.00265063	2.95315	Upregulated
PSIP1	15.7563	0.00536892	0.00264583	-4.19483	4.19483	0.00264583	4.19483	Upregulated
ISOC1	15.7607	0.00536831	0.00264344	-2.83118	2.83118	0.00264344	2.83118	Upregulated
VEZT	15.7694	0.00536311	0.00263879	-3.98233	3.98233	0.00263879	3.98233	Upregulated
CD3D	15.7902	0.00534466	0.00262763	-3.24806	3.24806	0.00262763	3.24806	Upregulated
ABCF1	15.8148	0.00532214	0.0026145	-3.36616	3.36616	0.0026145	3.36616	Upregulated
NAT10	15.8231	0.00531749	0.00261014	-3.4287	3.4287	0.00261014	3.4287	Upregulated
NME2	15.8363	0.00530738	0.00260311	-2.46298	2.46298	0.00260311	2.46298	Upregulated
RPLP0	15.8499	0.00529695	0.00259594	-3.1935	3.1935	0.00259594	3.1935	Upregulated
NCAPD2	16.0598	0.00508108	0.00248817	-4.41595	4.41595	0.00248817	4.41595	Upregulated
EBAG9	16.105	0.0050392	0.0024657	-2.21173	2.21173	0.0024657	2.21173	Upregulated
PDCD6	16.1171	0.00503098	0.00245972	-4.25685	4.25685	0.00245972	4.25685	Upregulated
AP2M1	16.1501	0.00500177	0.0024435	-4.08137	4.08137	0.0024435	4.08137	Upregulated
ZFPL1	16.2276	0.00492874	0.0024059	-3.63	3.63	0.0024059	3.63	Upregulated
EEF2	16.2327	0.00492767	0.00240346	-2.67518	2.67518	0.00240346	2.67518	Upregulated
SLC9A1	16.2455	0.00491896	0.0023973	-3.23793	3.23793	0.0023973	3.23793	Upregulated
APEH	16.2682	0.00490065	0.00238647	-3.78776	3.78776	0.00238647	3.78776	Upregulated
YWHAE	16.275	0.00489789	0.00238322	-2.39411	2.39411	0.00238322	2.39411	Upregulated
ACAT2	16.2819	0.0048951	0.00237996	-4.0179	4.0179	0.00237996	4.0179	Upregulated
ZFP91-CNTF	16.3022	0.00487924	0.00237035	-4.96309	4.96309	0.00237035	4.96309	Upregulated
SEPTIN6	16.3117	0.00487393	0.00236587	-3.38074	3.38074	0.00236587	3.38074	Upregulated
CRNKL1	16.3135	0.00487393	0.00236503	-3.47525	3.47525	0.00236503	3.47525	Upregulated
PPFIA1	16.3641	0.00483116	0.00234136	-3.55831	3.55831	0.00234136	3.55831	Upregulated
SPCS1	16.3764	0.00482328	0.00233566	-4.13149	4.13149	0.00233566	4.13149	Upregulated
RCC1	16.393	0.00481397	0.00232795	-4.71469	4.71469	0.00232795	4.71469	Upregulated
USP47	16.3901	0.00481397	0.00232928	-4.74221	4.74221	0.00232928	4.74221	Upregulated
IPO4	16.4095	0.00480325	0.00232036	-2.9833	2.9833	0.00232036	2.9833	Upregulated
TANC2	16.4097	0.00480325	0.00232024	-4.34554	4.34554	0.00232024	4.34554	Upregulated
DDHD1	16.4492	0.00477348	0.00230217	-2.95703	2.95703	0.00230217	2.95703	Upregulated
TNPO1	16.449	0.00477348	0.00230226	-3.78712	3.78712	0.00230226	3.78712	Upregulated
MOSPD2	16.4761	0.00475563	0.00228995	-4.58374	4.58374	0.00228995	4.58374	Upregulated
PFAS	16.4845	0.00475159	0.00228616	-3.58634	3.58634	0.00228616	3.58634	Upregulated
EFTUD2	16.4849	0.00475159	0.00228595	-5.05603	5.05603	0.00228595	5.05603	Upregulated
TAF6	16.5174	0.0047284	0.00227132	-2.19219	2.19219	0.00227132	2.19219	Upregulated
BCAP31	16.5521	0.00469999	0.00225585	-6.45227	6.45227	0.00225585	6.45227	Upregulated
GPS1	16.5538	0.00469999	0.0022551	-3.93269	3.93269	0.0022551	3.93269	Upregulated
QARS1	16.6518	0.00461702	0.00221201	-3.34098	3.34098	0.00221201	3.34098	Upregulated
ABHD12	16.6509	0.00461702	0.00221243	-3.7138	3.7138	0.00221243	3.7138	Upregulated
MDH1	16.6611	0.00461522	0.00220798	-2.63364	2.63364	0.00220798	2.63364	Upregulated
PI4KA	16.6692	0.00461163	0.00220447	-3.50616	3.50616	0.00220447	3.50616	Upregulated
PSMD14	16.6806	0.00460513	0.00219957	-3.82166	3.82166	0.00219957	3.82166	Upregulated
INPP4A	16.7099	0.00458248	0.00218697	-2.75798	2.75798	0.00218697	2.75798	Upregulated
NCOR1	16.8286	0.00448105	0.00213682	-5.13368	5.13368	0.00213682	5.13368	Upregulated
BPNT2	16.8687	0.0044498	0.00212019	-3.69941	3.69941	0.00212019	3.69941	Upregulated
STX12	16.887	0.00443755	0.00211263	-3.06357	3.06357	0.00211263	3.06357	Upregulated
SRRM2	16.8907	0.00443755	0.00211113	-5.52596	5.52596	0.00211113	5.52596	Upregulated
TMEM106C	16.9035	0.00443062	0.00210588	-3.20298	3.20298	0.00210588	3.20298	Upregulated
ABCE1	16.9166	0.00442299	0.00210053	-4.21375	4.21375	0.00210053	4.21375	Upregulated
RAP2B	16.9376	0.00440859	0.00209198	-3.52652	3.52652	0.00209198	3.52652	Upregulated
LIMD2	16.9543	0.00439793	0.00208521	-2.43452	2.43452	0.00208521	2.43452	Upregulated
RBM17	16.9666	0.00439103	0.00208023	-4.11417	4.11417	0.00208023	4.11417	Upregulated
MAGED2	17.0219	0.00434785	0.00205808	-1.88787	1.88787	0.00205808	1.88787	Non-significant
POLR1G	17.0588	0.00432042	0.00204342	-3.98851	3.98851	0.00204342	3.98851	Upregulated
DENND11	17.1161	0.00428216	0.00202096	-2.51385	2.51385	0.00202096	2.51385	Upregulated
POLR2B	17.1111	0.00428216	0.00202293	-5.51252	5.51252	0.00202293	5.51252	Upregulated
AP1B1	17.1092	0.00428216	0.00202366	-3.71981	3.71981	0.00202366	3.71981	Upregulated
PTPN23	17.13	0.00427561	0.00201557	-4.18336	4.18336	0.00201557	4.18336	Upregulated
CCT6A	17.1357	0.00427465	0.00201333	-5.51504	5.51504	0.00201333	5.51504	Upregulated
PDS5B	17.1354	0.00427465	0.00201346	-4.36274	4.36274	0.00201346	4.36274	Upregulated
MYG1	17.1811	0.00424426	0.00199584	-2.42382	2.42382	0.00199584	2.42382	Upregulated
NEK1	17.2059	0.00422752	0.00198633	-4.23342	4.23342	0.00198633	4.23342	Upregulated
GCN1	17.2339	0.00420841	0.00197571	-6.39352	6.39352	0.00197571	6.39352	Upregulated
CCT2	17.2418	0.00420545	0.00197269	-3.67871	3.67871	0.00197269	3.67871	Upregulated
UPF2	17.2435	0.00420545	0.00197205	-3.86126	3.86126	0.00197205	3.86126	Upregulated
SPATA5	17.2635	0.00419495	0.0019645	-4.50584	4.50584	0.0019645	4.50584	Upregulated
PSME1	17.3205	0.00415328	0.00194318	-4.56358	4.56358	0.00194318	4.56358	Upregulated
PRDX1	17.32	0.00415328	0.00194337	-2.11716	2.11716	0.00194337	2.11716	Upregulated
RASA3	17.3258	0.00415328	0.00194122	-4.56328	4.56328	0.00194122	4.56328	Upregulated
ESYT2	17.3515	0.00413865	0.00193169	-4.38914	4.38914	0.00193169	4.38914	Upregulated
C1orf52	17.3581	0.00413688	0.00192926	-3.59498	3.59498	0.00192926	3.59498	Upregulated
TMEM222	17.3761	0.00412617	0.00192266	-3.6152	3.6152	0.00192266	3.6152	Upregulated
HSPA6	17.4377	0.00408138	0.0019002	-5.40766	5.40766	0.0019002	5.40766	Upregulated
PGM2	17.4656	0.00406317	0.00189014	-4.72784	4.72784	0.00189014	4.72784	Upregulated
NUP155	17.5107	0.00403191	0.00187403	-3.00841	3.00841	0.00187403	3.00841	Upregulated
LRP8	17.5538	0.00400239	0.00185875	-4.69462	4.69462	0.00185875	4.69462	Upregulated
PPIP5K2	17.58	0.00398594	0.00184956	-3.06267	3.06267	0.00184956	3.06267	Upregulated
GNL1	17.5956	0.00397754	0.00184412	-4.72793	4.72793	0.00184412	4.72793	Upregulated
CKB	17.63	0.00395502	0.00183214	3.90461	-3.90461	0.00183214	-3.90461	Downregulated
SQLE	17.6346	0.00395491	0.00183055	-2.73441	2.73441	0.00183055	2.73441	Upregulated
TMEM30A	17.6603	0.00393912	0.00182171	-4.5731	4.5731	0.00182171	4.5731	Upregulated
PAICS	17.6753	0.00393127	0.00181655	-3.04123	3.04123	0.00181655	3.04123	Upregulated
GNPDA1	17.6764	0.00393127	0.00181618	-4.99313	4.99313	0.00181618	4.99313	Upregulated
UTS2	17.6873	0.00393118	0.00181246	-3.4823	3.4823	0.00181246	3.4823	Upregulated
LDAH	17.6844	0.00393118	0.00181345	-3.69892	3.69892	0.00181345	3.69892	Upregulated
IPO9	17.8334	0.003829	0.00176333	-2.78073	2.78073	0.00176333	2.78073	Upregulated
SLC1A2	17.8964	0.00378729	0.00174266	2.05109	-2.05109	0.00174266	-2.05109	Downregulated
SMARCD3	17.906	0.00378588	0.00173953	-3.38873	3.38873	0.00173953	3.38873	Upregulated
OSBPL8	17.9029	0.00378588	0.00174053	-6.28863	6.28863	0.00174053	6.28863	Upregulated
GTF3C5	17.9113	0.00378588	0.00173781	-2.98005	2.98005	0.00173781	2.98005	Upregulated
MAD2L1	17.9177	0.00378503	0.00173573	-3.97704	3.97704	0.00173573	3.97704	Upregulated
ARHGAP39	17.9195	0.00378503	0.00173513	-2.81871	2.81871	0.00173513	2.81871	Upregulated
PAFAH1B1	17.9418	0.00377661	0.00172794	-2.18939	2.18939	0.00172794	2.18939	Upregulated
PPP2R2A	17.9497	0.00377661	0.00172537	-4.3516	4.3516	0.00172537	4.3516	Upregulated
AVL9	17.9387	0.00377661	0.00172893	-3.08589	3.08589	0.00172893	3.08589	Upregulated
ARMT1	17.9477	0.00377661	0.00172603	-4.70731	4.70731	0.00172603	4.70731	Upregulated
HSP90AB1	17.9635	0.00377198	0.00172094	-2.93713	2.93713	0.00172094	2.93713	Upregulated
PRAG1	17.9664	0.00377198	0.00172002	-3.57524	3.57524	0.00172002	3.57524	Upregulated
SLC12A9	17.9858	0.00376278	0.00171381	-2.93388	2.93388	0.00171381	2.93388	Upregulated
NUMBL	18.0464	0.0037237	0.00169456	-4.31048	4.31048	0.00169456	4.31048	Upregulated
VAPB	18.0588	0.00371832	0.00169067	-4.82573	4.82573	0.00169067	4.82573	Upregulated
RUSC2	18.1434	0.00366352	0.00166433	-2.84014	2.84014	0.00166433	2.84014	Upregulated
TDP1	18.1764	0.00364431	0.00165419	-1.94449	1.94449	0.00165419	1.94449	Non-significant
SIPA1L3	18.1848	0.00364176	0.00165161	-3.77648	3.77648	0.00165161	3.77648	Upregulated
ARF6	18.192	0.00364005	0.00164942	-4.05894	4.05894	0.00164942	4.05894	Upregulated
KDM1A	18.2331	0.00361563	0.00163695	-4.24932	4.24932	0.00163695	4.24932	Upregulated
KPNA4	18.2446	0.00361103	0.00163346	-3.84545	3.84545	0.00163346	3.84545	Upregulated
ARL6IP5	18.2862	0.00358652	0.00162098	-3.98424	3.98424	0.00162098	3.98424	Upregulated
RBM25	18.3412	0.00355346	0.00160465	-5.28004	5.28004	0.00160465	5.28004	Upregulated
TBCD	18.4321	0.00349761	0.00157808	-4.47951	4.47951	0.00157808	4.47951	Upregulated
PARD3	18.4659	0.00347906	0.00156835	-3.80815	3.80815	0.00156835	3.80815	Upregulated
RUNX1	18.483	0.00347116	0.00156344	-3.21751	3.21751	0.00156344	3.21751	Upregulated
METTL16	18.5211	0.00345003	0.00155258	-2.88842	2.88842	0.00155258	2.88842	Upregulated
SIPA1L2	18.5281	0.00344864	0.00155061	-2.62407	2.62407	0.00155061	2.62407	Upregulated
IGSF8	18.5933	0.0034108	0.00153227	-3.94438	3.94438	0.00153227	3.94438	Upregulated
HSPB11	18.6275	0.00339254	0.00152275	-5.44561	5.44561	0.00152275	5.44561	Upregulated
NAA15	18.6866	0.00335923	0.00150649	-4.79508	4.79508	0.00150649	4.79508	Upregulated
RRP1B	18.7426	0.00332816	0.00149127	-5.4254	5.4254	0.00149127	5.4254	Upregulated
MYBBP1A	18.785	0.00330557	0.00147986	-3.742	3.742	0.00147986	3.742	Upregulated
PFKL	18.7923	0.00330405	0.00147789	-5.59419	5.59419	0.00147789	5.59419	Upregulated
HMGCS1	18.8101	0.00329629	0.00147314	-2.50727	2.50727	0.00147314	2.50727	Upregulated
HSPA8	18.8436	0.00328061	0.00146427	-5.4666	5.4666	0.00146427	5.4666	Upregulated
OSBPL5	18.8413	0.00328061	0.00146485	-2.63438	2.63438	0.00146485	2.63438	Upregulated
SEC16A	18.8627	0.00327439	0.00145921	-4.45648	4.45648	0.00145921	4.45648	Upregulated
ZC3HAV1L	18.8615	0.00327439	0.00145953	-5.19112	5.19112	0.00145953	5.19112	Upregulated
WASF1	18.8984	0.00325839	0.00144986	-3.25809	3.25809	0.00144986	3.25809	Upregulated
USP7	18.9275	0.00324417	0.00144227	-4.53291	4.53291	0.00144227	4.53291	Upregulated
NIFK	18.9797	0.0032167	0.00142881	-3.81685	3.81685	0.00142881	3.81685	Upregulated
KPNB1	19.0539	0.00317936	0.0014099	-4.48156	4.48156	0.0014099	4.48156	Upregulated
RAB11B	19.0496	0.00317936	0.00141099	-4.94449	4.94449	0.00141099	4.94449	Upregulated
ST13	19.0639	0.00317746	0.00140739	-5.95708	5.95708	0.00140739	5.95708	Upregulated
PSMD7	19.0628	0.00317746	0.00140767	-1.98463	1.98463	0.00140767	1.98463	Non-significant
RPS6KA1	19.0772	0.00317485	0.00140405	-4.92716	4.92716	0.00140405	4.92716	Upregulated
RHOG	19.1678	0.00312656	0.00138147	-3.24644	3.24644	0.00138147	3.24644	Upregulated
RAB21	19.2377	0.00309058	0.00136437	-1.84831	1.84831	0.00136437	1.84831	Non-significant
SMARCA5	19.2794	0.00307046	0.0013543	-4.62951	4.62951	0.0013543	4.62951	Upregulated
CUL3	19.2819	0.00307046	0.00135369	-2.56175	2.56175	0.00135369	2.56175	Upregulated
AFDN	19.3005	0.00306437	0.00134923	-2.46101	2.46101	0.00134923	2.46101	Upregulated
XPO5	19.3136	0.00306072	0.0013461	-5.23736	5.23736	0.0013461	5.23736	Upregulated
RUVBL1	19.3122	0.00306072	0.00134643	-4.53095	4.53095	0.00134643	4.53095	Upregulated
CDK1	19.3223	0.00306067	0.00134403	-4.76167	4.76167	0.00134403	4.76167	Upregulated
PHIP	19.3358	0.00305607	0.00134082	-4.22948	4.22948	0.00134082	4.22948	Upregulated
SLC30A1	19.3451	0.00305371	0.0013386	-3.75494	3.75494	0.0013386	3.75494	Upregulated
USP9X	19.3558	0.00305062	0.00133606	-4.2496	4.2496	0.00133606	4.2496	Upregulated
RNASEH2A	19.3753	0.00304281	0.00133145	-3.49612	3.49612	0.00133145	3.49612	Upregulated
CCDC102A	19.4591	0.00300073	0.00131187	-3.62267	3.62267	0.00131187	3.62267	Upregulated
SLC20A2	19.4677	0.00299886	0.00130989	-4.70533	4.70533	0.00130989	4.70533	Upregulated
MAN1A2	19.4999	0.00298453	0.00130246	-4.18359	4.18359	0.00130246	4.18359	Upregulated
TARDBP	19.5307	0.002971	0.00129541	-3.28021	3.28021	0.00129541	3.28021	Upregulated
USP39	19.5706	0.00295285	0.00128634	-5.17298	5.17298	0.00128634	5.17298	Upregulated
ERO1A	19.5761	0.00295266	0.00128511	-4.84257	4.84257	0.00128511	4.84257	Upregulated
NUMA1	19.5873	0.00294948	0.00128258	-4.4956	4.4956	0.00128258	4.4956	Upregulated
NOL10	19.5975	0.00294681	0.00128028	-3.00103	3.00103	0.00128028	3.00103	Upregulated
MARS1	19.6212	0.00293722	0.00127497	-3.08009	3.08009	0.00127497	3.08009	Upregulated
NOP2	19.6595	0.00292015	0.00126642	-3.97557	3.97557	0.00126642	3.97557	Upregulated
DDX19A	19.6679	0.0029185	0.00126457	-3.40442	3.40442	0.00126457	3.40442	Upregulated
UNC13D	19.6801	0.00291485	0.00126185	-4.79762	4.79762	0.00126185	4.79762	Upregulated
ORC5	19.7245	0.00289489	0.00125209	-2.71087	2.71087	0.00125209	2.71087	Upregulated
CD5	19.7266	0.00289489	0.00125162	-4.17027	4.17027	0.00125162	4.17027	Upregulated
TMEM201	19.7803	0.00287195	0.00123993	-3.50101	3.50101	0.00123993	3.50101	Upregulated
PSME3IP1	19.7921	0.00286867	0.0012374	-3.34781	3.34781	0.0012374	3.34781	Upregulated
[truncated: 574 more rows]

## Sheet: Sheet3_GO AP increase
Supplementary Datasheet 3. Differentially expressed protein and GO pathway analysis of Kv1.3 associated proteins in AP and Bulk proteome in Jurkat T cells.
Sheet 3: GO pathway enrichment of Kv1.3 interactors (vs. control) in AP proteome. GO term significantly enriched among Kv1.3 associated proteins are listed along with gene symbols
GO Enrichment pathways of DEPs in AP Proteome
	ONTOLOGY	ID	Description	GeneRatio	BgRatio	pvalue	p.adjust	qvalue	geneID	Count
GO:0016192	BP	GO:0016192	vesicle-mediated transport	348/1760	408/2452	2.11707900379095e-12	5.27364379844325e-09	4.84922517078853e-09	RAP1B/MYO1G/SNAP23/LGALS9/STXBP3/AP3B1/PIK3C2A/PPP6C/AP3D1/SCAMP3/HGS/GAK/SEC16A/SYNJ2/NPC1/SCAMP1/SCAMP2/BET1/RER1/SURF4/STX7/YKT6/ZW10/SYNJ1/AP1G1/SYNGR2/MYO1B/SPAG9/SNX3/STX10/PLIN3/SNX2/USO1/TOM1/DNAJC13/PDCD6/SEC22B/VPS26A/LRP6/RP2/FLOT1/SEC24D/AP2A2/SEC31A/ZFPL1/VAMP5/EPN2/GOSR1/VAPB/ZFYVE9/SEC24A/SEC24B/ACSL3/SNAP29/TFRC/ANXA1/GNAI2/ITGB1/PRKCB/HSPA8/BCR/IGF2R/ITGA4/BRAF/RAC2/VAV1/PECAM1/P…	348
GO:0048193	BP	GO:0048193	Golgi vesicle transport	118/1760	130/2452	5.23232025976793e-08	5.62406265017425e-05	5.17144259408784e-05	SNAP23/PPP6C/AP3D1/SCAMP3/GAK/SEC16A/SCAMP1/SCAMP2/BET1/RER1/YKT6/ZW10/AP1G1/MYO1B/SNX3/SNX2/USO1/PDCD6/SEC22B/RP2/SEC24D/SEC31A/VAMP5/GOSR1/VAPB/SEC24A/SEC24B/ACSL3/ARF4/RAB6A/COPB2/ARL3/CSK/EPS15/HTT/ARCN1/LMAN1/TMED10/BCAP31/VAMP7/COPB1/COPA/SEC24C/VCP/CORO7/RAB8A/RAB10/RAB14/COPZ1/RACK1/ARF5/ATP2C1/SPTBN1/SLC10A7/LMAN2/BNIP1/STX5/GOLGA4/SNX1/CUL3/LLGL1/TMED2/SEC23A/SEC23B/YIF1B/RINT1/CNST/VPS…	118
GO:0016197	BP	GO:0016197	endosomal transport	88/1760	94/2452	6.77325891229336e-08	5.62406265017425e-05	5.17144259408784e-05	AP3D1/HGS/YKT6/AP1G1/SPAG9/SNX3/STX10/SNX2/TOM1/VPS26A/GOSR1/ZFYVE9/RAB6A/ARL1/EPS15/RAB7A/RAB9A/ARFIP1/VCP/RAB8A/RAB10/RAB14/ARF6/CLTC/ARHGAP1/WASHC5/STX5/PICALM/SQSTM1/SNX1/SCRIB/DCTN1/SNX17/RAB35/ATP6AP1/RAB11B/CLEC16A/RIC1/TBC1D10B/GRIPAP1/EIPR1/VPS53/WASHC2A/LAMTOR1/RCSD1/ZFYVE16/STX12/DENND1C/LMTK2/TMEM87A/VPS37A/ALMS1/CHMP7/GBF1/TBC1D5/SORL1/STAM/USP7/REPS1/MVB12A/SNX27/ANKRD27/VPS35/AGAP2…	88
GO:0007264	BP	GO:0007264	small GTPase mediated signal transduction	109/1760	120/2452	1.61567685869559e-07	0.000100616	9.25187590663582e-05	SHTN1/RAP1B/ARHGAP32/CHUK/SIPA1L1/SIPA1L3/DOK2/USO1/ROCK2/GRAP2/FLOT1/STAMBP/MAP4K4/RAF1/ITGB1/RB1/BCR/RAC2/VAV1/STMN1/NF1/CBL/CDK2/YWHAQ/GDI1/ARL3/NUP62/USP8/ARHGAP25/ABL2/TSC2/GDI2/RAB9A/ARHGDIA/ARHGDIB/ARFIP2/CDC42/RAP2B/ARF6/RAC1/RHOG/ARHGAP4/ARHGAP1/AKAP13/ABR/G3BP1/ROCK1/SQSTM1/CUL3/GIT2/GNA13/RASA3/KPNB1/RASA2/RAB35/RALBP1/RHEB/MAPRE2/CCDC88A/AMOT/ARHGAP15/RABL3/FGD3/KANK2/RALGAPA1/DNMBP/A…	109
GO:0015031	BP	GO:0015031	protein transport	356/1760	437/2452	2.05740031118321e-07	0.0001025	9.42505910975717e-05	POM121/SNAP23/STXBP3/AP3B1/IPO5/KPNA3/KPNA4/C2CD2L/AP3D1/TNPO2/SCAMP3/HGS/XPO1/SEC16A/SCAMP1/SCAMP2/BET1/SURF4/IPO8/STX7/YKT6/NUP42/ZW10/XPOT/ACTN4/AP1G1/ENSA/AKAP8/AHCYL1/ACSL4/SNX3/STX10/SNX2/USO1/TOM1/DNAJC13/PDCD6/SEC22B/VPS26A/NUP155/RP2/ARL6IP5/SRP72/B3GAT3/SEC24D/AP2A2/SEC31A/UBR5/VAMP5/GOSR1/IPO7/SEC24A/SEC24B/ACSL3/SNAP29/TFRC/RAF1/ANXA1/PRKCB/CDK1/HSP90AA1/SRPRA/CD3G/TXN/HSPA8/BCR/LCP1/…	356
GO:0045184	BP	GO:0045184	establishment of protein localization	385/1760	476/2452	2.84526126185648e-07	0.000111651	0.000102666	POM121/SNAP23/STXBP3/AP3B1/IPO5/KPNA3/KPNA4/C2CD2L/AP3D1/TNPO2/SCAMP3/HGS/XPO1/SEC16A/NPC1/SCAMP1/SCAMP2/BET1/SURF4/IPO8/STX7/YKT6/NUP42/ZW10/EMC8/XPOT/ACTN4/AP1G1/ENSA/AKAP8/AHCYL1/ACSL4/SNX3/STX10/SNX2/USO1/TOM1/DKC1/DNAJC13/PDCD6/SEC22B/VPS26A/NUP155/RP2/ARL6IP5/SRP72/B3GAT3/SEC24D/AP2A2/SEC31A/UBR5/VAMP5/GOSR1/IPO7/SEC24A/SEC24B/ACSL3/SNAP29/TFRC/RAF1/ANXA1/PRKCB/CDK1/HSP90AA1/SRPRA/CD3G/TXN/…	385
GO:0051056	BP	GO:0051056	regulation of small GTPase mediated signal transduction	66/1760	69/2452	3.13753210331102e-07	0.000111651	0.000102666	ARHGAP32/SIPA1L1/SIPA1L3/FLOT1/STAMBP/MAP4K4/RAF1/ITGB1/BCR/VAV1/STMN1/NF1/CBL/NUP62/ARHGAP25/ABL2/TSC2/ARHGDIA/ARHGDIB/ARF6/RAC1/ARHGAP4/ARHGAP1/AKAP13/ABR/SQSTM1/CUL3/GIT2/GNA13/RASA3/RASA2/RALBP1/MAPRE2/AMOT/ARHGAP15/RABL3/FGD3/KANK2/RALGAPA1/DNMBP/ARHGEF18/ARHGAP30/RALGAPB/RASAL3/PRAG1/ARFGAP1/PSD4/MADD/GBF1/DOCK2/ARHGAP45/ARHGEF2/MAPKAP1/ARHGAP39/DEF6/ARHGAP35/CYRIB/GMIP/SIPA1L2/SWAP70/VAV3/…	66
GO:0006888	BP	GO:0006888	endoplasmic reticulum to Golgi vesicle-mediated transport	59/1760	62/2452	2.49114154918889e-06	0.000775679	0.000713253	PPP6C/SEC16A/BET1/YKT6/ZW10/USO1/PDCD6/SEC22B/SEC24D/SEC31A/GOSR1/VAPB/SEC24A/SEC24B/ARF4/COPB2/ARCN1/LMAN1/TMED10/BCAP31/VAMP7/COPB1/COPA/SEC24C/VCP/LMAN2/STX5/CUL3/TMED2/SEC23A/SEC23B/YIF1B/RINT1/TMED4/SCFD1/TRAPPC12/GBF1/SORL1/TFG/YIPF5/ERGIC1/SEC22A/TRAPPC9/ERGIC2/TMED9/RAB1B/PREB/GOPC/SAR1A/VAPA/STX18/COPG2/ERGIC3/TRAPPC8/TMED5/TMED3/COPG1/SAR1B/SEC23IP	59
GO:0006886	BP	GO:0006886	intracellular protein transport	231/1760	283/2452	3.46580426805247e-05	0.00959258	0.00882057	POM121/STXBP3/AP3B1/IPO5/KPNA3/KPNA4/AP3D1/TNPO2/HGS/XPO1/SEC16A/IPO8/STX7/NUP42/XPOT/AP1G1/AHCYL1/STX10/SNX2/USO1/PDCD6/VPS26A/NUP155/SRP72/B3GAT3/SEC24D/AP2A2/SEC31A/UBR5/IPO7/SEC24A/SEC24B/CDK1/HSP90AA1/SRPRA/TXN/HSPA8/BCR/LCP1/HCLS1/RAC2/PRKACA/PTPN1/ARF4/RAB6A/M6PR/FLNA/NF1/STOM/YWHAQ/NMT1/GDI1/KIF5B/HSPA4/COPB2/NUP214/PPM1A/TRIM23/NUP62/ARL1/STAT3/RANGAP1/BAG6/NEDD4/ARCN1/LMAN1/ARL4D/TMED10…	231
GO:0032880	BP	GO:0032880	regulation of protein localization	172/1760	207/2452	5.68499598360301e-05	0.0133418	0.0122681	IPO5/C2CD2L/ADAM10/XPO1/RER1/STX7/EPB41L2/ENSA/KDM1A/ACSL4/SNX3/STX10/DKC1/ROCK2/RSL1D1/B3GAT3/UBR5/KAT7/IPO7/SEC24A/ACSL3/TFRC/ITGB1/PRKCB/CDK1/HSP90AA1/HSP90AB1/PARP1/BCL2/TXN/MAPT/HSPA8/EPB41/LCP1/HCLS1/RAC2/PECAM1/PPP3CB/PRKACA/PFKL/TCP1/PTPN1/BTF3/CD247/FLNA/NF1/OSBP/ATP2B4/MSN/STOM/MARK3/NMT1/GDI1/KIF5B/NF2/MYH10/PPM1A/NUP62/CCT6A/USP8/CSK/MTOR/RANGAP1/CCT5/LMAN1/CCT3/TMED10/NUMB/GSK3A/GSK3…	172
GO:0046907	BP	GO:0046907	intracellular transport	379/1760	481/2452	6.30415868628594e-05	0.0133418	0.0122681	POM121/MYO1G/STXBP3/AP3B1/IPO5/KPNA3/KPNA4/PPP6C/AP3D1/TNPO2/HGS/PPP1R12A/GAK/XPO1/SEC16A/NPC1/BET1/IPO8/STX7/YKT6/NUP42/ZW10/RGS14/XPOT/ACTN4/AP1G1/MYO1B/AHCYL1/SPAG9/SNX3/STX10/NEMF/SNX2/USO1/TOM1/DNAJC13/PDCD6/SEC22B/VPS26A/LRP6/NUP155/ZMPSTE24/SRP72/B3GAT3/SEC24D/SUN1/AP2A2/SEC31A/UBR5/GOSR1/VAPB/IPO7/ZFYVE9/SEC24A/SEC24B/CDK1/EIF4E/HSP90AA1/SRPRA/CNP/BCL2/TXN/MAPT/HSPA8/BCR/IGF2R/LCP1/HCLS1/…	379
GO:1902903	BP	GO:1902903	regulation of supramolecular fiber organization	88/1760	100/2452	6.42720893777838e-05	0.0133418	0.0122681	ARPC2/ARPC3/ARPC5/NCK2/WDR1/ROCK2/RB1/MAPT/HSPA8/RNH1/HCLS1/BRAF/NCK1/FER/STMN1/SLC9A1/FLNA/RPS3/CORO1A/PFN2/NF2/ADD1/CAPG/USP8/MTOR/CAPZA2/CAPZB/CAPZA1/ARFIP2/ARFIP1/NCKAP1L/CDC42/ARF1/VBP1/TMSB4X/ARF6/RAC1/SPTBN1/WASHC5/AKAP13/DLG1/FLII/PPFIA1/PAK2/ROCK1/SPTAN1/CKAP5/COTL1/ARHGEF7/DCTN1/CTTN/PTK2B/NUMA1/MAPRE1/CCDC88A/CAMSAP1/KANK2/WASHC2A/CARMIL2/TWF2/RICTOR/ARHGEF18/SSH2/HAUS6/COLGALT1/ALMS1/…	88
GO:0051668	BP	GO:0051668	localization within membrane	146/1760	174/2452	8.04759641914691e-05	0.0154204	0.0141794	AP3B1/AP3D1/ADAM10/HGS/GAK/SEC16A/FYB1/NPC1/RER1/STX7/EMC8/SNX3/ROCK2/VPS26A/LRP6/NUP155/ARL6IP5/FLOT1/SRP72/VAMP5/ACSL3/ITGB1/CD2/HSP90AA1/SRPRA/ITGA4/BRAF/RAB6A/LMNB1/ITGAL/FLNA/ATP2B4/STOM/NMT1/GDI1/KIF5B/HSPA4/BSG/ARL3/CSK/EPS15/BAG6/CAMLG/NUMB/PEX5/FXR1/RAB7A/ATP1B3/AFDN/CD81/SEC61B/RAB8A/SRP54/RAB10/RAB14/SEC61A1/ARF6/RAC1/RACK1/NOMO2/RHOG/ATP2C1/CDK5/CLTC/SPTBN1/ARHGAP1/DLG1/PPFIA1/GOLGA4/…	146
GO:0035556	BP	GO:0035556	intracellular signal transduction	381/1760	485/2452	0.000100272	0.0178413	0.0164054	TAF1/SHTN1/DDT/RAP1B/ARHGAP32/LGALS9/MEN1/PIK3C2A/DDX3X/PIK3C2B/CIT/DVL2/PRMT5/CHUK/NPC1/TTI1/SIPA1L1/ZW10/RGS14/NCK2/ZNF207/BUB1/BUB3/ACTN4/SPAG9/SIPA1L3/KDM1A/DOK2/BUB1B/USO1/BRD4/NBN/ROCK2/ANKRD17/PDCD6/ALOX12B/NCOR1/CDC45/TIPRL/GRAP2/ZMPSTE24/ARL6IP5/FLOT1/KAT7/STAMBP/OXSR1/MAP4K4/PAK4/ADA/TFRC/RAF1/GAPDH/GNAI2/ITGB1/PRKCB/LCK/RB1/CDK1/CD3E/HSP90AA1/HSP90AB1/VIM/PARP1/POLR2M/ARAF/BCL2/TXN/MAP…	381
GO:0007346	BP	GO:0007346	regulation of mitotic cell cycle	97/1760	112/2452	0.000115052	0.0191063	0.0175686	DDX3X/ARID1A/PRMT5/ZW10/PLRG1/ZNF207/BUB1/BUB3/RAD21/BUB1B/BRD4/NBN/ANKRD17/ZMPSTE24/ACTL6A/ANXA1/RB1/CDK1/EIF4E/BCL2/CCNB1/RPA2/PRKCA/RCC1/RRM1/CDK2/PTPN6/CDC27/RRM2/TTK/RPA3/NUP62/BRCA1/PAFAH1B1/MKI67/BRCC3/IQGAP1/MRE11/SMARCA4/BRCA2/PLK1/CDC42/YWHAE/PRKDC/CDK6/EIF4G1/PTPN11/PSME1/SMARCB1/DLG1/MAD2L1/NAE1/CUL3/CUL4B/FHL1/SCRIB/TTLL12/MDC1/TRIP13/PKN2/DDB1/GEN1/PCID2/RNASEH2B/KANK2/INTS3/CDCA2/R…	97
GO:0030036	BP	GO:0030036	actin cytoskeleton organization	149/1760	179/2452	0.000156268	0.024329	0.022371	SHTN1/MYO1G/PDLIM1/ARPC1B/ARPC2/ARPC3/ARPC5/SIPA1L1/EPB41L2/WIPF1/NCK2/ACTN4/MYO1B/DIAPH1/GAS7/WDR1/ROCK2/FLNB/FMNL1/ANXA1/ITGB1/BCL2/EPB41/BCR/ACTN1/RNH1/LCP1/HCLS1/BRAF/RAC2/NCK1/FER/STMN1/PTPN1/SLC9A1/CSRP1/FLNA/NF1/SHC1/CORO1A/PFN2/NF2/MYH9/MYH10/ADD1/TAGLN2/CAPG/ARHGAP25/MTOR/ABL2/PAFAH1B1/IQGAP1/CAPZA2/CAPZB/MARCKSL1/CAPZA1/ARFIP2/ARFIP1/MYOM2/NCKAP1L/CORO7/ARPC4/CDC42/ACTR2/ARF1/TMSB4X/ARF…	149
GO:0046578	BP	GO:0046578	regulation of Ras protein signal transduction	38/1760	40/2452	0.000218678	0.0320428	0.029464	FLOT1/STAMBP/MAP4K4/RAF1/ITGB1/BCR/STMN1/NF1/CBL/NUP62/ABL2/ARHGDIA/ARHGDIB/ARF6/RAC1/AKAP13/SQSTM1/CUL3/GIT2/RASA3/RASA2/RALBP1/MAPRE2/RABL3/KANK2/ARHGEF18/RASAL3/PRAG1/ARFGAP1/PSD4/MADD/GBF1/ARHGEF2/MAPKAP1/ARHGAP35/HEG1/GIT1/ARFGEF2	38
GO:0007265	BP	GO:0007265	Ras protein signal transduction	70/1760	79/2452	0.000232661	0.0321977	0.0296064	SHTN1/RAP1B/CHUK/DOK2/ROCK2/GRAP2/FLOT1/STAMBP/MAP4K4/RAF1/ITGB1/RB1/BCR/STMN1/NF1/CBL/CDK2/GDI1/NUP62/USP8/ABL2/RAB9A/ARHGDIA/ARHGDIB/CDC42/RAP2B/ARF6/RAC1/RHOG/ARHGAP4/ARHGAP1/AKAP13/G3BP1/ROCK1/SQSTM1/CUL3/GIT2/GNA13/RASA3/KPNB1/RASA2/RAB35/RALBP1/MAPRE2/RABL3/KANK2/ARHGEF18/RASAL3/PRAG1/PHACTR4/ARFGAP1/PSD4/RAPGEF6/MADD/GBF1/ELMO1/WASF1/ARHGEF2/PARK7/DOK1/MAPKAP1/RAB33B/ARHGAP35/HACD3/DBNL/HE…	70
GO:0110053	BP	GO:0110053	regulation of actin filament organization	65/1760	73/2452	0.000282406	0.0352291	0.0323938	ARPC2/ARPC3/ARPC5/NCK2/WDR1/ROCK2/RNH1/HCLS1/BRAF/NCK1/FER/STMN1/SLC9A1/FLNA/CORO1A/PFN2/NF2/ADD1/CAPG/MTOR/CAPZA2/CAPZB/CAPZA1/ARFIP2/ARFIP1/NCKAP1L/CDC42/ARF1/TMSB4X/ARF6/RAC1/SPTBN1/WASHC5/DLG1/FLII/PPFIA1/PAK2/ROCK1/SPTAN1/COTL1/CTTN/PTK2B/CCDC88A/KANK2/WASHC2A/CARMIL2/TWF2/RICTOR/ARHGEF18/SSH2/ALMS1/WASF1/TSC1/FERMT2/CYFIP2/KIRREL1/ARHGAP35/CYRIB/TMOD3/ADD3/SWAP70/EVL/FHOD1/WASF2/CLASP2	65
GO:0043547	BP	GO:0043547	positive regulation of GTPase activity	47/1760	51/2452	0.000302226	0.0352291	0.0323938	SIPA1L1/SIPA1L3/MAP4K4/ITGB1/BCR/NF1/ARHGAP25/RANGAP1/GSK3B/RACK1/RHOG/ABR/PICALM/ARHGEF7/SCRIB/RAB3GAP1/RALBP1/MAPRE2/RIC1/TBC1D10B/RALGAPA1/RAB11FIP2/RALGAPB/TBC1D15/RAPGEF6/SMCR8/ZC3H15/TBC1D22A/TSC1/TBC1D5/ARHGAP45/USP6NL/FERMT2/DOCK10/DOCK7/AGAP2/PKP4/TBC1D10A/DOCK9/TBC1D22B/GMIP/SIPA1L2/LARS1/TBC1D14/CORO1C/TBC1D2B/ARHGAP27	47
GO:0051726	BP	GO:0051726	regulation of cell cycle	197/1760	243/2452	0.000309181	0.0352291	0.0323938	TAF1/MEN1/IPO5/PES1/DDX3X/ARID1A/CIT/PRMT5/XPO1/PPM1G/TTI1/ZW10/PLRG1/ZNF207/BUB1/BUB3/RAD21/SMARCA5/BUB1B/BRD4/NBN/ROCK2/ANKRD17/PRPF40A/CDC45/LRP6/TIPRL/ZMPSTE24/CCNK/USP19/KAT7/SMC2/IPO7/ACTL6A/ANXA1/ITGB1/RB1/CDK1/EIF4E/HSP90AB1/BCL2/HSPA8/BCR/CCNB1/RPA2/PRKCA/PRKACA/HLA-G/SON/RCC1/ATP2B4/RRM1/CDK2/PTPN6/CDC27/RRM2/TTK/NF2/RPA3/NUP214/PPM1A/NUP62/BRCA1/STAT3/NCAPD3/PAFAH1B1/RANBP1/MKI67/BRCC3…	197
GO:0051495	BP	GO:0051495	positive regulation of cytoskeleton organization	42/1760	45/2452	0.000311136	0.0352291	0.0323938	ARPC2/NCK2/WDR1/ROCK2/MAPT/BRAF/NCK1/FER/FLNA/RPS3/PFN2/NF2/NUP62/MTOR/PLXNA3/NCKAP1L/CDC42/ARF6/RAC1/DLG1/CKAP5/DCTN1/DYNC1H1/CTTN/PTK2B/NUMA1/MAPRE1/CCDC88A/CARMIL2/RICTOR/WASF1/FERMT2/KIRREL1/SLAIN2/ADD3/SWAP70/PFDN2/EVL/DRG1/GIT1/FHOD1/WASF2	42
GO:0007229	BP	GO:0007229	integrin-mediated signaling pathway	24/1760	24/2452	0.000334537	0.0362318	0.0333159	ADAM10/FYB1/ISG15/ITGB1/ITGA4/VAV1/ITGAL/FLNA/NME2/MYH9/CDC42/PTPN11/CUL3/PTK2B/ZYX/FERMT3/PHACTR4/FERMT2/ERBIN/FUT8/RCC2/VAV3/TLN1/ITGB2	24
GO:0007163	BP	GO:0007163	establishment or maintenance of cell polarity	64/1760	72/2452	0.000354968	0.0368428	0.0338777	SHTN1/RAP1B/PDLIM1/ZW10/SIPA1L3/WDR1/ROCK2/ITGB1/HSP90AA1/HSP90AB1/CD3G/SPN/ARF4/SLC9A1/MSN/MAP4/MYH9/ABL2/HTT/PAFAH1B1/GSK3B/PLK1/NCKAP1L/CORO7/CDC42/RAB10/ACTR2/ARF6/RAC1/RACK1/RHOG/CAP1/DLG1/MAD2L1/PTK7/ROCK1/CKAP5/SCRIB/DCTN1/FLOT2/PTK2B/NUMA1/LLGL1/MAPRE1/AMOT/CARMIL2/RICTOR/MARK2/RUFY3/RAB11FIP2/PARD3/PDCD6IP/GBF1/DOCK2/SNX27/DOCK7/ERBIN/JAM3/PARVG/ARHGAP35/CYRIB/NSFL1C/CLIC4/CLASP2	64
GO:0044087	BP	GO:0044087	regulation of cellular component biogenesis	178/1760	219/2452	0.000480258	0.0478529	0.0440017	CNOT1/RAP1B/DDX3X/HGS/ARPC2/ARPC3/ARPC5/NCK2/ROCK2/SEC22B/FLOT1/MAP4K4/TFRC/RAF1/ISG15/RB1/HSP90AA1/MAPT/HSPA8/XRCC5/LCP1/HCLS1/BRAF/RAC2/NCK1/FER/STMN1/PRKCA/PRKACA/ARF4/SLC9A1/FLNA/WARS1/RPS3/CDK2/DNAJB1/MSN/MAP4/CORO1A/PFN2/NF2/ADD1/NUP62/BRCA1/CAPG/MTOR/HTT/BRCC3/CAPZA2/CAPZB/PIP4K2A/CSNK1A1/GSK3B/GDI2/PEX5/FXR1/RAB7A/HCFC1/CAPZA1/PLK1/VCP/NCKAP1L/CDC42/ACTR2/TMSB4X/ARF6/RAC1/RACK1/RHOG/SPTBN…	178
GO:0033043	BP	GO:0033043	regulation of organelle organization	252/1760	317/2452	0.000511257	0.0489824	0.0450403	CNOT1/ARID1A/PRMT5/ARPC2/ARPC3/SURF4/ARPC5/ZW10/SYNJ1/NCK2/ZNF207/BUB1/BUB3/RAD21/SMARCA5/BUB1B/DIAPH1/TOM1/DKC1/NBN/WDR1/ROCK2/SEC22B/SMC2/ACTL6A/TFRC/ANXA1/RB1/CDK1/PARP1/MAPT/TOP2A/XRCC5/RNH1/LCP1/HCLS1/CCNB1/BRAF/PPP3CB/NCK1/FER/STMN1/TCP1/ARF4/RCC1/SLC9A1/FLNA/OSBP/RPS3/CDK2/MSN/MAP4/CDC27/NMT1/CORO1A/TTK/PFN2/NF2/ADD1/NUP62/BRCA1/CAPG/CCT6A/MTOR/ABL2/NCAPD3/HTT/PAFAH1B1/MKI67/CAPZA2/CAPZB/P…	252
GO:1902905	BP	GO:1902905	positive regulation of supramolecular fiber organization	40/1760	43/2452	0.000535711	0.0494243	0.0454466	ARPC2/NCK2/WDR1/ROCK2/RB1/MAPT/BRAF/NCK1/FER/FLNA/RPS3/PFN2/NF2/USP8/MTOR/NCKAP1L/CDC42/ARF6/RAC1/DLG1/CKAP5/DCTN1/CTTN/PTK2B/NUMA1/MAPRE1/CCDC88A/CARMIL2/RICTOR/COLGALT1/WASF1/FERMT2/KIRREL1/SLAIN2/SWAP70/EVL/DRG1/GIT1/FHOD1/WASF2	40
GO:0060341	BP	GO:0060341	regulation of cellular localization	189/1760	234/2452	0.000610658	0.0496561	0.0456598	IPO5/C2CD2L/ADAM10/PPP1R12A/XPO1/RER1/STX7/EPB41L2/ENSA/KDM1A/ACSL4/SNX3/STX10/DKC1/ROCK2/DNAJC13/RSL1D1/B3GAT3/UBR5/KAT7/IPO7/SEC24A/SEC24B/ACSL3/TFRC/ITGB1/PRKCB/CDK1/HSP90AA1/HSP90AB1/PARP1/BCL2/TXN/MAPT/HSPA8/EPB41/LCP1/HCLS1/RAC2/PECAM1/PPP3CB/PRKACA/PFKL/TCP1/PTPN1/BTF3/CD247/FLNA/NF1/OSBP/ATP2B4/MSN/STOM/MARK3/NMT1/GDI1/KIF5B/NF2/MYH10/NUP214/PPM1A/PPP1CC/NUP62/CCT6A/USP8/CSK/MTOR/RANGAP1/…	189
GO:0098657	BP	GO:0098657	import into cell	163/1760	200/2452	0.000656988	0.0496561	0.0456598	MYO1G/PIK3C2A/AP3D1/HGS/GAK/SYNJ2/NPC1/SCAMP1/SURF4/SYNJ1/AP1G1/SNX3/TOM1/DNAJC13/LRP6/ARL6IP5/FLOT1/AP2A2/EPN2/ZFYVE9/ACSL3/TFRC/ANXA1/ATP1A1/ITGB1/EPRS1/SLC3A2/SLC2A1/BCR/IGF2R/ITGA4/VAV1/PECAM1/PPP3CB/PTPN1/SLC9A1/M6PR/ITGAL/CBL/ATP2B4/GRK2/SLC7A1/CORO1A/SLC6A6/IL2RG/ARRB2/ICAM3/MYH9/GRK3/CSK/SLC19A1/ARHGAP25/EPS15/ABL2/SLC1A4/NEDD4/NUMB/TSC2/RAB5C/RAB7A/RAB27A/CLCN3/VAMP7/AP2S1/ATP1B3/SLC12A2…	163
GO:0030010	BP	GO:0030010	establishment of cell polarity	44/1760	48/2452	0.000657415	0.0496561	0.0456598	SHTN1/RAP1B/ZW10/SIPA1L3/ROCK2/ITGB1/HSP90AA1/HSP90AB1/MSN/MAP4/MYH9/ABL2/HTT/PAFAH1B1/GSK3B/PLK1/CORO7/CDC42/RAB10/ARF6/RACK1/MAD2L1/PTK7/ROCK1/SCRIB/DCTN1/FLOT2/PTK2B/NUMA1/LLGL1/MAPRE1/AMOT/RICTOR/MARK2/RUFY3/RAB11FIP2/PARD3/GBF1/DOCK2/SNX27/DOCK7/JAM3/CYRIB/NSFL1C	44
GO:0030041	BP	GO:0030041	actin filament polymerization	44/1760	48/2452	0.000657415	0.0496561	0.0456598	ARPC2/ARPC3/ARPC5/NCK2/DIAPH1/GAS7/HCLS1/NCK1/FER/CORO1A/PFN2/ADD1/CAPG/MTOR/CAPZA2/CAPZB/CAPZA1/NCKAP1L/CORO7/ARPC4/TMSB4X/ARF6/RAC1/SPTBN1/WASHC5/DLG1/FLII/SPTAN1/COTL1/CTTN/PTK2B/INF2/KANK2/CARMIL2/TWF2/RICTOR/SSH2/WASF1/CYFIP2/KIRREL1/CYRIB/TMOD3/ADD3/EVL	44
GO:0000902	BP	GO:0000902	cell morphogenesis	150/1760	183/2452	0.000657829	0.0496561	0.0456598	SHTN1/AP3B1/DVL2/SIPA1L1/SPAG9/SIPA1L3/DIAPH1/SNX2/GAS7/WDR1/FLNB/PRPF40A/ZMPSTE24/FLOT1/FRYL/LYPLA2/FMNL1/SEC24B/MAP4K4/HPRT1/ANXA1/ITGB1/RB1/HSP90AA1/HSP90AB1/CNP/BCL2/MAPT/ACTN1/ITGA4/BRAF/PPP3CB/STMN1/FLNA/MSN/PTPN6/CORO1A/GDI1/KIF5B/NF2/MYH9/MYH10/PAFAH1B1/NEDD4/IQGAP1/CAPZB/NUMB/GSK3B/PLXNA3/IST1/NCKAP1L/CDC42/RAB8A/RAB10/CXCR4/RAC1/EIF4G2/PRKDC/RHOG/ARHGAP4/CDK5/CAP1/TOP2B/YWHAH/PTPN11/DLG…	150
GO:0010256	BP	GO:0010256	endomembrane system organization	150/1760	183/2452	0.000657829	0.0496561	0.0456598	SHTN1/SNAP23/AP3B1/AP3D1/PRMT5/HGS/GAK/SEC16A/BET1/SURF4/ZW10/EMC8/SYNJ1/AP1G1/SYNGR2/SNX3/USO1/TOM1/DNAJC13/SEC22B/NUP155/ZMPSTE24/FLOT1/SEC31A/VAPB/SNAP29/PRKCB/CDK1/ANXA6/POLR2M/ATP2A2/PRKCA/RCC1/LMNB1/OSBP/MYH9/ARL1/USP8/HTT/PAFAH1B1/BAG6/CSNK1A1/CAMLG/LMAN1/TMED10/EMD/PEX5/RAB7A/RAB27A/CLCN3/AGFG1/PLK1/IST1/CORO7/CDC42/RAB8A/RAB2A/RAB10/CXCR4/SEC61A1/AP1S1/NOMO2/SPTBN1/AHNAK/AP1B1/WASHC5/BNI…	150
GO:0016050	BP	GO:0016050	vesicle organization	102/1760	121/2452	0.000728188	0.0533505	0.0490569	SNAP23/AP3B1/PPP6C/AP3D1/HGS/SEC16A/BET1/STX7/SYNJ1/AP1G1/SNX3/STX10/USO1/TOM1/DNAJC13/PDCD6/SEC22B/SEC24D/SEC31A/GOSR1/VAPB/SEC24A/SEC24B/SNAP29/ANXA1/BCL2/OSBP/CORO1A/USP8/EPS15/PAFAH1B1/PIP4K2A/TMED10/RAB7A/RAB27A/CLCN3/VAMP7/AGFG1/IST1/SEC24C/RAB8A/RAB14/AP1S1/AP1B1/WASHC5/STX5/PICALM/SQSTM1/CUL3/TMED2/SEC23A/SEC23B/ATP6AP1/SNAP47/FNBP1L/ZDHHC20/LAMTOR1/ZFYVE16/HOOK3/STX12/C2CD5/VPS8/ARFGAP2/…	102
GO:0051493	BP	GO:0051493	regulation of cytoskeleton organization	112/1760	134/2452	0.000788571	0.0561237	0.0516069	ARPC2/ARPC3/ARPC5/NCK2/DIAPH1/WDR1/ROCK2/MAPT/RNH1/HCLS1/BRAF/NCK1/FER/STMN1/SLC9A1/FLNA/RPS3/CORO1A/PFN2/NF2/ADD1/NUP62/BRCA1/CAPG/MTOR/ABL2/PAFAH1B1/CAPZA2/CAPZB/GSK3B/PLXNA3/CAPZA1/PLK1/ARFIP2/ARFIP1/NCKAP1L/CDC42/ARF1/TMSB4X/ARF6/RAC1/RAE1/RHOG/CLTC/SPTBN1/WASHC5/AKAP13/DLG1/FLII/PRKAA1/PPFIA1/PAK2/ROCK1/SPTAN1/CKAP5/COTL1/ARHGEF7/DCTN1/DYNC1H1/CTTN/PTK2B/NUMA1/MAPRE2/MAPRE1/CCDC88A/CAMSAP1/K…	112
GO:0034605	BP	GO:0034605	cellular response to heat	21/1760	21/2452	0.000914352	0.0627803	0.0577278	PDCD6/EIF2S1/HSP90AA1/HSP90AB1/MAPT/HSPA6/PRKACA/NF1/DNAJB1/MTOR/GSK3B/IRAK1/VCP/YWHAE/RBBP7/HSP90AB4P/HSP90AB2P/HDAC2/DNAJC7/DHX36/CHORDC1	21
GO:0046649	BP	GO:0046649	lymphocyte activation	111/1760	133/2452	0.000933847	0.0627803	0.0577278	LGALS9/AP3B1/MEN1/ARID1A/AP3D1/SART1/NCK2/AP1G1/NBN/SASH3/KAT7/CLPTM1/ACTL6A/PNP/HPRT1/ADA/TFRC/ANXA1/CD3D/HLA-A/ITGB1/PRKCB/CD5/LCK/CD2/CD3E/CD7/CD3G/BCL2/IMPDH2/XRCC6/ITGA4/LCP1/MIF/BRAF/RAC2/VAV1/SPN/PPP3CB/NCK1/HLA-G/PTPN2/CTPS1/ITGAL/CD247/RPS3/MSN/PTPN6/SLC7A1/CORO1A/IL2RG/MYH9/STAT3/CSK/MTOR/ABL2/ZAP70/BAG6/RAB27A/SMARCA4/VAMP7/NCKAP1L/TPD52/CD81/IGBP1/PRKDC/CDK6/PURA/RUNX1/TOP2B/PTPN11/PR…	111
GO:0098876	BP	GO:0098876	vesicle-mediated transport to the plasma membrane	47/1760	52/2452	0.000957708	0.0627803	0.0577278	HGS/SEC16A/SNX3/VPS26A/VAMP5/ACSL3/ARL3/CSK/EPS15/RAB7A/RAB8A/RAB10/RAB14/ARF6/RACK1/ATP2C1/SPTBN1/ARHGAP1/GOLGA4/SCRIB/SNX17/RAB35/LLGL1/ATP6AP1/RAB11B/GRIPAP1/EIPR1/VPS53/CNST/STX12/DENND1C/LMTK2/SORL1/EXOC4/EXOC2/SNX27/ANKRD27/VPS35/OSBPL5/PTPN23/DEF6/EHD1/GOPC/GGA3/GGA1/MACF1/ARFGEF2	47
GO:0032956	BP	GO:0032956	regulation of actin cytoskeleton organization	71/1760	82/2452	0.00102139	0.0641478	0.0589852	ARPC2/ARPC3/ARPC5/NCK2/WDR1/ROCK2/RNH1/HCLS1/BRAF/NCK1/FER/STMN1/SLC9A1/FLNA/CORO1A/PFN2/NF2/ADD1/CAPG/MTOR/ABL2/CAPZA2/CAPZB/CAPZA1/ARFIP2/ARFIP1/NCKAP1L/CDC42/ARF1/TMSB4X/ARF6/RAC1/RHOG/SPTBN1/WASHC5/AKAP13/DLG1/FLII/PPFIA1/PAK2/ROCK1/SPTAN1/COTL1/CTTN/PTK2B/CCDC88A/KANK2/WASHC2A/CARMIL2/TWF2/RICTOR/ARHGEF18/SSH2/ALMS1/WASF1/TSC1/FERMT2/CYFIP2/KIRREL1/JAM3/ARHGAP35/STAU2/CYRIB/TMOD3/ADD3/SWAP70…	71
GO:0008154	BP	GO:0008154	actin polymerization or depolymerization	51/1760	57/2452	0.00103007	0.0641478	0.0589852	ARPC2/ARPC3/ARPC5/WIPF1/NCK2/DIAPH1/GAS7/WDR1/HCLS1/NCK1/FER/CORO1A/PFN2/ADD1/CAPG/MTOR/CAPZA2/CAPZB/CAPZA1/NCKAP1L/CORO7/ARPC4/TMSB4X/ARF6/RAC1/SPTBN1/WASHC5/DLG1/FLII/SPTAN1/COTL1/CTTN/PTK2B/INF2/KANK2/CARMIL2/TWF2/RICTOR/SSH2/ABI1/ENAH/MICAL1/WASF1/CYFIP2/KIRREL1/ARHGAP35/CYRIB/TMOD3/ADD3/SWAP70/EVL	51
GO:0032456	BP	GO:0032456	endocytic recycling	27/1760	28/2452	0.00106387	0.0646367	0.0594347	HGS/SNX3/VPS26A/EPS15/RAB7A/RAB8A/RAB14/ARF6/ARHGAP1/SCRIB/SNX17/RAB35/ATP6AP1/RAB11B/GRIPAP1/EIPR1/VPS53/STX12/DENND1C/LMTK2/SORL1/SNX27/ANKRD27/VPS35/PTPN23/EHD1/GGA3	27
GO:0022411	BP	GO:0022411	cellular component disassembly	110/1760	132/2452	0.00110425	0.0654927	0.0602219	ARID1A/ADAM10/GAK/SYNJ1/PLIN3/TOM1/WDR1/ZMPSTE24/FLOT1/SNAP29/MAP4K4/ITGB1/PRKCB/CDK1/HSPA8/TOP2A/LCP1/APEH/GSPT1/FER/ATP2A2/STMN1/PRKCA/MAP4/KIF5B/ADD1/CAPG/HTT/PAFAH1B1/CAPZA2/CAPZB/TSC2/GSK3A/GSK3B/PEX5/LRBA/SMARCA4/CAPZA1/PLK1/ARFIP2/IST1/VCP/ABCE1/UFM1/PPP1CA/ARF6/ETF1/SPTBN1/KLC1/SSRP1/SMARCB1/FLII/PRKAA1/STX5/SQSTM1/SPTAN1/CKAP5/DCTN1/CTTN/MAPRE2/CDC37/CLEC16A/ATG2A/VPS13D/CARMIL2/TWF2/SMA…	110
GO:0032535	BP	GO:0032535	regulation of cellular component size	77/1760	90/2452	0.00136805	0.0792517	0.0728736	SHTN1/ARPC2/ARPC3/ARPC5/NCK2/KDM1A/WDR1/OXSR1/HSP90AA1/MAPT/HCLS1/VAV1/NCK1/FER/MSN/CORO1A/GDI1/PFN2/ADD1/CAPG/MTOR/PAFAH1B1/CAPZA2/CAPZB/GSK3B/CLCN3/PLXNA3/CAPZA1/IST1/SLC12A2/NCKAP1L/PPP1CA/TMSB4X/ARF6/RAC1/EIF4G2/ARHGAP4/CDK5/SPTBN1/WASHC5/DLG1/FLII/GOLGA4/PICALM/SPTAN1/COTL1/CTTN/PTK2B/ANO6/KANK2/CARMIL2/TWF2/RICTOR/SSH2/RUFY3/SPART/RPTOR/TSC1/AP2M1/CYFIP2/BORCS6/KIRREL1/SIN3A/SLC12A9/RTN4/AR…	77
GO:0007015	BP	GO:0007015	actin filament organization	105/1760	126/2452	0.00143716	0.0796633	0.0732521	SHTN1/MYO1G/PDLIM1/ARPC1B/ARPC2/ARPC3/ARPC5/WIPF1/NCK2/MYO1B/DIAPH1/GAS7/WDR1/ROCK2/BCL2/ACTN1/RNH1/LCP1/HCLS1/BRAF/RAC2/NCK1/FER/STMN1/SLC9A1/FLNA/CORO1A/PFN2/NF2/ADD1/TAGLN2/CAPG/ARHGAP25/MTOR/IQGAP1/CAPZA2/CAPZB/MARCKSL1/CAPZA1/ARFIP2/ARFIP1/NCKAP1L/CORO7/ARPC4/CDC42/ACTR2/ARF1/TMSB4X/ARF6/RAC1/RHOG/SPTBN1/CAP1/WASHC5/DLG1/FLII/PPFIA1/PAK2/ROCK1/CUL3/SPTAN1/COTL1/CTTN/PTK2B/ZYX/DBN1/INF2/CCDC8…	105
GO:0090630	BP	GO:0090630	activation of GTPase activity	26/1760	27/2452	0.00143912	0.0796633	0.0732521	SIPA1L1/SIPA1L3/BCR/ARHGAP25/RANGAP1/RHOG/ABR/SCRIB/TBC1D10B/RALGAPA1/RALGAPB/TBC1D15/TBC1D22A/TSC1/TBC1D5/ARHGAP45/USP6NL/DOCK7/AGAP2/TBC1D10A/TBC1D22B/GMIP/SIPA1L2/TBC1D14/CORO1C/TBC1D2B	26
GO:1901990	BP	GO:1901990	regulation of mitotic cell cycle phase transition	69/1760	80/2452	0.00152736	0.0826208	0.0759715	DDX3X/ARID1A/ZW10/PLRG1/ZNF207/BUB1/BUB3/RAD21/BUB1B/BRD4/NBN/ANKRD17/ACTL6A/ANXA1/RB1/CDK1/BCL2/CCNB1/RPA2/RRM1/CDK2/PTPN6/RRM2/TTK/BRCA1/BRCC3/MRE11/SMARCA4/PLK1/PRKDC/CDK6/EIF4G1/PSME1/SMARCB1/DLG1/MAD2L1/NAE1/CUL3/CUL4B/FHL1/TRIP13/DDB1/GEN1/PCID2/RNASEH2B/KANK2/INTS3/RINT1/SMARCD3/MEPCE/CRLF3/SIRT2/RPTOR/KNL1/CDK5RAP3/USP47/SIN3A/TAOK3/PLCB1/INCENP/BABAM2/TMOD3/GTSE1/RCC2/ANAPC7/CPSF3/APPL1/…	69
GO:0072657	BP	GO:0072657	protein localization to membrane	118/1760	143/2452	0.00155888	0.0826208	0.0759715	AP3B1/AP3D1/ADAM10/HGS/GAK/SEC16A/FYB1/NPC1/RER1/STX7/EMC8/ROCK2/LRP6/NUP155/ARL6IP5/FLOT1/SRP72/VAMP5/ACSL3/ITGB1/HSP90AA1/SRPRA/ITGA4/BRAF/RAB6A/ITGAL/FLNA/ATP2B4/STOM/NMT1/GDI1/KIF5B/HSPA4/BSG/ARL3/CSK/BAG6/CAMLG/NUMB/PEX5/RAB7A/ATP1B3/AFDN/CD81/SEC61B/RAB8A/SRP54/RAB10/SEC61A1/ARF6/RACK1/NOMO2/RHOG/ATP2C1/CDK5/CLTC/SPTBN1/DLG1/PPFIA1/GOLGA4/ROCK1/PICALM/SQSTM1/SCRIB/FLOT2/RFTN1/RAB3GAP1/TMED2…	118
GO:0007166	BP	GO:0007166	cell surface receptor signaling pathway	275/1760	351/2452	0.00160525	0.0833055	0.0766012	SHTN1/MYO1G/MEN1/PIK3C2A/DDX3X/DVL2/ADAM10/HGS/CHUK/FYB1/POLR1G/SIPA1L1/RGS14/NCK2/ACTN4/STRN/SNX3/DOK2/GMDS/EIF4E2/LPXN/PDCD6/LRP6/UBR5/EPN2/MPZL1/ZFYVE9/SGPL1/TDP2/STAMBP/OXSR1/ADA/TRBV12-4/RAF1/ANXA1/CD3D/HLA-A/GNAI2/ISG15/ITGB1/PRKCB/LCK/RB1/CD2/CD3E/HSP90AB1/VIM/CD7/CD3G/PARP1/BCL2/IGF2R/ITGA4/MIF/HCLS1/BRAF/VAV1/SPN/PECAM1/NCK1/FER/STMN1/GOT1/PRKCA/PRKACA/HLA-G/PTPN2/PTPN1/PLCG1/ITGAL/CD247…	275
GO:1902531	BP	GO:1902531	regulation of intracellular signal transduction	260/1760	331/2452	0.00165925	0.0843511	0.0775626	TAF1/DDT/RAP1B/ARHGAP32/LGALS9/MEN1/DDX3X/CIT/DVL2/PRMT5/CHUK/NPC1/TTI1/SIPA1L1/RGS14/NCK2/ACTN4/SPAG9/SIPA1L3/KDM1A/DOK2/BRD4/ROCK2/ANKRD17/PDCD6/ALOX12B/NCOR1/GRAP2/ZMPSTE24/ARL6IP5/FLOT1/STAMBP/MAP4K4/PAK4/ADA/TFRC/RAF1/GAPDH/GNAI2/ITGB1/PRKCB/LCK/CD3E/HSP90AA1/HSP90AB1/PARP1/ARAF/BCL2/TXN/MAPT/BCR/MIF/HCLS1/CCNB1/BRAF/VAV1/RPA2/PPP3CB/NCK1/STMN1/PRKCA/PRKACA/HLA-G/PTPN2/PTPN1/NELFE/SLC9A1/FLN…	260
GO:0045321	BP	GO:0045321	leukocyte activation	124/1760	151/2452	0.00171797	0.0855892	0.078701	SNAP23/LGALS9/STXBP3/AP3B1/MEN1/ARID1A/AP3D1/ADAM10/SART1/NCK2/AP1G1/NBN/SASH3/KAT7/CLPTM1/ACTL6A/PNP/HPRT1/ADA/TFRC/ANXA1/CD3D/HLA-A/ITGB1/PRKCB/CD5/LCK/CD2/CD3E/CD7/CD3G/BCL2/MAPT/BCR/IMPDH2/XRCC6/ITGA4/LCP1/MIF/BRAF/RAC2/VAV1/SPN/PPP3CB/NCK1/FER/HLA-G/PTPN2/CTPS1/ITGAL/CD247/CBL/RPS3/MSN/PTPN6/SLC7A1/CORO1A/IL2RG/MYH9/STAT3/CSK/MTOR/ABL2/ZAP70/BAG6/RAB27A/SMARCA4/VAMP7/NCKAP1L/TPD52/CD81/IGBP1…	124
GO:0006901	BP	GO:0006901	vesicle coating	19/1760	19/2452	0.00178596	0.0872318	0.0802115	PPP6C/AP3D1/SEC16A/PDCD6/TMED10/CUL3/TMED2/ARFGAP2/TRAPPC12/GBF1/AP3S1/TFG/TRAPPC9/TMED9/PREB/ARFGAP3/SAR1A/TRAPPC8/SAR1B	19
GO:0072659	BP	GO:0072659	protein localization to plasma membrane	60/1760	69/2452	0.00202563	0.0970355	0.0892262	GAK/SEC16A/FYB1/RER1/STX7/ROCK2/LRP6/ARL6IP5/FLOT1/VAMP5/ACSL3/ITGB1/FLNA/ATP2B4/KIF5B/BSG/CSK/NUMB/RAB7A/ATP1B3/AFDN/CD81/RAB8A/RAB10/ARF6/RACK1/RHOG/ATP2C1/CDK5/CLTC/SPTBN1/DLG1/PPFIA1/GOLGA4/ROCK1/PICALM/SQSTM1/SCRIB/FLOT2/TMED2/SEC23A/ATP6AP1/CCDC88A/GRIPAP1/CNST/RAB11FIP2/SKAP1/C2CD5/RAPGEF6/SORL1/AP2M1/VPS35/ZDHHC5/EHD1/GORASP2/GGA3/GGA1/APPL1/MACF1/CLASP2	60
GO:0016311	BP	GO:0016311	dephosphorylation	56/1760	64/2452	0.00207461	0.0975068	0.0896595	PPP6C/PPP1R12A/SYNJ2/PPM1G/SYNJ1/ENSA/ROCK2/PPP6R2/TIPRL/SBF1/HSP90AB1/PPP3CB/NCK1/PTPN2/PTPN1/PTBP1/PTPN6/INPP5B/EPHX2/PPM1A/PPP1CC/MTOR/HTT/IQGAP1/GSK3B/NCKAP1L/PPP1CA/YWHAE/PPP2R2A/IGBP1/OCRL/PTPN11/ROCK1/MTMR1/PPP2R5D/PTPA/PTPRK/PPP6R3/PPP1R15B/CDCA2/PPP4R3A/SSH2/PIP4P1/ANKLE2/NANP/UBLCP1/SMG7/TSC1/CDK5RAP3/ILKAP/PTPN23/SACM1L/SWAP70/PPP6R1/MTMR6/PTPN22	56
GO:0009966	BP	GO:0009966	regulation of signal transduction	372/1760	483/2452	0.00227291	0.104848	0.0964104	TAF1/CNOT1/DDT/RAP1B/ARHGAP32/LGALS9/MEN1/DDX3X/CIT/DVL2/ADAM10/PRMT5/RGS12/HGS/CHUK/NPC1/TTI1/SIPA1L1/RGS14/NCK2/ACTN4/SPAG9/SIPA1L3/KDM1A/SNX3/DOK2/EIF4E2/LPXN/BRD4/ROCK2/ANKRD17/PDCD6/ALOX12B/NCOR1/GRAP2/ZMPSTE24/CCNK/ARL6IP5/FLOT1/UBR5/EPN2/STAMBP/MAP4K4/PAK4/ADA/TFRC/RAF1/GAPDH/GNAI2/ISG15/ITGB1/PRKCB/LCK/RB1/CAPN1/CD3E/HSP90AA1/HSP90AB1/PARP1/ARAF/BCL2/TXN/MAPT/HSPA8/BCR/MIF/HCLS1/CCNB1/BRA…	372
GO:0008064	BP	GO:0008064	regulation of actin polymerization or depolymerization	39/1760	43/2452	0.00231518	0.104857	0.0964179	ARPC2/ARPC3/ARPC5/NCK2/WDR1/HCLS1/NCK1/FER/CORO1A/PFN2/ADD1/CAPG/MTOR/CAPZA2/CAPZB/CAPZA1/NCKAP1L/TMSB4X/ARF6/SPTBN1/DLG1/FLII/SPTAN1/COTL1/CTTN/PTK2B/KANK2/CARMIL2/TWF2/RICTOR/SSH2/CYFIP2/KIRREL1/ARHGAP35/CYRIB/TMOD3/ADD3/SWAP70/EVL	39
GO:0006897	BP	GO:0006897	endocytosis	138/1760	170/2452	0.00238392	0.106042	0.0975078	MYO1G/PIK3C2A/AP3D1/HGS/GAK/SYNJ2/NPC1/SCAMP1/SURF4/SYNJ1/AP1G1/SNX3/TOM1/DNAJC13/LRP6/FLOT1/AP2A2/EPN2/ZFYVE9/TFRC/ANXA1/ITGB1/BCR/IGF2R/ITGA4/VAV1/PECAM1/PPP3CB/PTPN1/M6PR/ITGAL/CBL/GRK2/CORO1A/IL2RG/ARRB2/ICAM3/MYH9/GRK3/CSK/ARHGAP25/EPS15/ABL2/NEDD4/NUMB/TSC2/RAB5C/RAB7A/RAB27A/CLCN3/VAMP7/AP2S1/NCKAP1L/CD81/CDC42/RAB14/ARF1/AP1S1/ARF6/RAC1/AP2B1/RACK1/CDK5/CLTC/CAP1/UBE3A/APOBR/LMAN2/ROCK1/P…	138
GO:0006892	BP	GO:0006892	post-Golgi vesicle-mediated transport	43/1760	48/2452	0.00249538	0.107174	0.0985487	SNAP23/AP3D1/SCAMP3/GAK/SEC16A/SCAMP1/SCAMP2/AP1G1/MYO1B/RP2/VAMP5/ACSL3/ARL3/CSK/EPS15/CORO7/RAB10/RAB14/RACK1/ATP2C1/SPTBN1/GOLGA4/LLGL1/CNST/VPS13C/MON2/SCFD1/GBF1/AP3S1/SORL1/EXOC4/EXOC2/KIF16B/VPS13A/SORT1/OSBPL5/RBSN/GOPC/GGA3/ANKFY1/GGA1/MACF1/ARFGEF2	43
GO:0035023	BP	GO:0035023	regulation of Rho protein signal transduction	18/1760	18/2452	0.00249542	0.107174	0.0985487	FLOT1/RAF1/ITGB1/BCR/STMN1/ABL2/ARHGDIA/ARHGDIB/RAC1/AKAP13/CUL3/RALBP1/KANK2/ARHGEF18/PRAG1/ARHGEF2/ARHGAP35/HEG1	18
GO:0022409	BP	GO:0022409	positive regulation of cell-cell adhesion	51/1760	58/2452	0.00260095	0.108891	0.100128	LGALS9/AP3B1/ARID1A/AP3D1/SART1/NCK2/FLOT1/SASH3/ACTL6A/PNP/ADA/TFRC/ANXA1/HLA-A/CD5/LCK/CD3E/ITGA4/VAV1/SPN/NCK1/HLA-G/RPS3/PTPN6/SLC7A1/CORO1A/IL2RG/CSK/MTOR/ABL2/ZAP70/SMARCA4/IRAK1/NCKAP1L/AFDN/CD81/RUNX1/PTPN11/SMARCB1/CBFB/FLOT2/SMARCD3/SKAP1/RASAL3/DENND6A/HSPH1/MAGI1/PTPN23/CYRIB/PTPN22/ITGB2	51
GO:0010389	BP	GO:0010389	regulation of G2/M transition of mitotic cell cycle	24/1760	25/2452	0.00262284	0.108891	0.100128	RAD21/BRD4/NBN/CDK1/CCNB1/RRM1/CDK2/BRCA1/BRCC3/MRE11/PLK1/CDK6/NAE1/FHL1/RNASEH2B/INTS3/RINT1/SMARCD3/CDK5RAP3/USP47/SIN3A/TAOK3/BABAM2/RCC2	24
GO:0043087	BP	GO:0043087	regulation of GTPase activity	58/1760	67/2452	0.00305274	0.124662	0.114629	SIPA1L1/SIPA1L3/MAP4K4/ITGB1/BCR/VAV1/STMN1/NF1/ARHGAP25/RANGAP1/GSK3B/PLXNA3/RACK1/RHOG/ABR/PICALM/ARHGEF7/SCRIB/RRP1B/RAB3GAP1/RALBP1/TMED2/MAPRE2/RIC1/TBC1D10B/ARHGAP15/FGD3/RALGAPA1/RAB11FIP2/RALGAPB/TBC1D15/RAPGEF6/SMCR8/ZC3H15/TBC1D22A/TSC1/TBC1D5/ARHGAP45/USP6NL/FERMT2/DOCK10/DOCK7/AGAP2/PKP4/TBC1D10A/DOCK9/RAB3GAP2/TBC1D22B/GMIP/RCC2/SIPA1L2/LARS1/TBC1D14/VAV3/CORO1C/TBC1D2B/RABGAP1/ARHGA…	58
GO:1902115	BP	GO:1902115	regulation of organelle assembly	54/1760	62/2452	0.00316343	0.127098	0.11687	CNOT1/SEC22B/LCP1/ARF4/MSN/MAP4/NF2/NUP62/BRCA1/MTOR/HTT/PIP4K2A/GSK3B/GDI2/PLK1/PRKAA1/G3BP1/UBAP2L/DYNC1H1/PTK2B/CAPRIN1/USP10/NUMA1/RAB3GAP1/SEPTIN7/ATG2A/CCDC88A/WDR44/CROCC/TAPT1/CEP97/ALMS1/SMCR8/PDCD6IP/CHMP7/SCFD1/TRAPPC12/STAM/RBM14/CHMP4A/RAB1B/RAB3GAP2/CHMP4B/CYLD/ARHGAP35/ATG3/CNOT2/CHMP5/TBC1D14/STX18/SEPTIN9/CHMP2B/DRG1/PIKFYVE	54
GO:0042147	BP	GO:0042147	retrograde transport, endosome to Golgi	37/1760	41/2452	0.00377604	0.147835	0.135937	YKT6/SPAG9/SNX3/STX10/SNX2/VPS26A/GOSR1/RAB6A/ARL1/RAB7A/RAB9A/ARFIP1/CLTC/STX5/SNX1/DCTN1/RIC1/TBC1D10B/EIPR1/VPS53/WASHC2A/RCSD1/TMEM87A/GBF1/TBC1D5/USP7/VPS35/TBC1D10A/UBE2O/RBSN/BET1L/TBC1D14/ANKFY1/GGA1/SNX6/PIKFYVE/SNX5	37
GO:0070201	BP	GO:0070201	regulation of establishment of protein localization	99/1760	120/2452	0.00379824	0.147835	0.135937	IPO5/C2CD2L/XPO1/ENSA/ACSL4/SNX3/DKC1/B3GAT3/UBR5/SEC24A/ACSL3/PRKCB/CDK1/HSP90AA1/TXN/MAPT/HSPA8/LCP1/HCLS1/RAC2/PPP3CB/PRKACA/PFKL/TCP1/PTPN1/FLNA/NF1/OSBP/STOM/NMT1/GDI1/MYH10/PPM1A/CCT6A/CSK/RANGAP1/CCT5/LMAN1/CCT3/TMED10/GSK3A/GSK3B/EMD/CPT1A/CCT8/CCT4/BCAP31/ARFIP1/SLC16A1/SLC12A2/NPEPPS/CD81/RAB8A/UFM1/YWHAE/ARF6/RAN/RACK1/CCT2/ATP2C1/CDK5/PTPN11/PRKAA1/TARDBP/ITPR1/GAPVD1/LLGL1/GRIPAP1/EI…	99
GO:0016032	BP	GO:0016032	viral process	112/1760	137/2452	0.00390299	0.148452	0.136504	LGALS9/EIF3F/KPNA3/DDX3X/CHD1/NPC1/EIF3D/HTATSF1/SNX3/N4BP1/CSDE1/EIF3G/CCNK/VAPB/TFRC/ISG15/ITGB1/CDK1/SLC3A2/HSP90AB1/BCL2/HSPA8/TOP2A/IGF2R/PABPC1/PSMC3/RCC1/GRK2/DDX6/PTBP1/STOM/SLC7A1/BSG/STAT1/EPS15/NEDD4/CSNK1A1/NUP153/GSK3A/GSK3B/RAB7A/SMARCA4/HCFC1/KPNA2/IST1/VCP/ADAR/EIF3B/CD81/SPCS3/CXCR4/RAN/CSNK2B/SRPK2/TOP2B/DHX9/SLC20A2/MGAT2/GALNT1/SMARCB1/TARDBP/IFIT5/HDAC1/SNW1/MOGS/EIF3A/SELPLG…	112
GO:0044089	BP	GO:0044089	positive regulation of cellular component biogenesis	92/1760	111/2452	0.00398095	0.148452	0.136504	CNOT1/RAP1B/DDX3X/HGS/ARPC2/NCK2/ROCK2/FLOT1/MAP4K4/TFRC/ISG15/HSP90AA1/MAPT/LCP1/BRAF/RAC2/NCK1/FER/PRKCA/FLNA/WARS1/RPS3/CDK2/MSN/PFN2/NF2/NUP62/MTOR/HTT/BRCC3/PIP4K2A/GSK3B/RAB7A/VCP/NCKAP1L/CDC42/ACTR2/ARF6/RAC1/RACK1/EIF4G1/DLG1/G3BP1/ROCK1/CKAP5/UBAP2L/DCTN1/DYNC1H1/CTTN/PTK2B/CAPRIN1/NUMA1/RAB3GAP1/MAPRE1/SEPTIN7/ATG2A/CCDC88A/FNBP1L/CROCC/CARMIL2/TWF2/TAPT1/RICTOR/MAVS/CAND1/SKAP1/PDCD6IP…	92
GO:1903829	BP	GO:1903829	positive regulation of protein localization	102/1760	124/2452	0.00399288	0.148452	0.136504	IPO5/C2CD2L/RER1/EPB41L2/ACSL4/DKC1/ROCK2/B3GAT3/UBR5/KAT7/IPO7/SEC24A/ACSL3/TFRC/ITGB1/PRKCB/CDK1/HSP90AA1/HSP90AB1/PARP1/MAPT/EPB41/HCLS1/RAC2/PECAM1/PPP3CB/PRKACA/TCP1/CD247/FLNA/OSBP/ATP2B4/MSN/STOM/NMT1/KIF5B/NF2/MYH10/PPM1A/NUP62/CCT6A/CCT5/CCT3/TMED10/GSK3A/GSK3B/EMD/CCT8/CCT4/BCAP31/PLK1/NPEPPS/CD81/YWHAE/ARF6/RAN/RACK1/CCT2/RHOG/ATP2C1/CDK5/SPTBN1/EIF4G1/DLG1/PRKAA1/TARDBP/SQSTM1/ITPR1/N…	102
GO:0019080	BP	GO:0019080	viral gene expression	32/1760	35/2452	0.00438399	0.155128	0.142644	EIF3F/CHD1/EIF3D/CSDE1/EIF3G/PSMC3/PTBP1/CSNK1A1/GSK3A/GSK3B/SMARCA4/EIF3B/SPCS3/DHX9/MGAT2/GALNT1/SMARCB1/TARDBP/HDAC1/SNW1/MOGS/EIF3A/RRP1B/PCBP2/MAN2A1/PARP10/PARP16/FUT8/MAN1B1/MGAT4A/EIF3L/SPCS1	32
GO:0071559	BP	GO:0071559	response to transforming growth factor beta	32/1760	35/2452	0.00438399	0.155128	0.142644	MEN1/LPXN/ROCK2/ZFYVE9/NR3C1/HSP90AB1/PARP1/ARRB2/PPM1A/STAT3/PAK2/ROCK1/HDAC1/SNW1/PTPRK/TAB1/SMAD2/ZYX/RBBP7/HDAC2/GLG1/USP9X/FERMT2/SIN3A/FUT8/EPB41L5/WWOX/APPL1/SNX6/LEMD3/STRAP/USP15	32
GO:0051249	BP	GO:0051249	regulation of lymphocyte activation	67/1760	79/2452	0.00452472	0.155128	0.142644	LGALS9/AP3B1/ARID1A/AP3D1/SART1/NCK2/AP1G1/SASH3/CLPTM1/ACTL6A/PNP/ADA/TFRC/ANXA1/HLA-A/CD5/LCK/CD2/CD3E/BCL2/XRCC6/MIF/BRAF/RAC2/VAV1/SPN/NCK1/HLA-G/PTPN2/RPS3/PTPN6/SLC7A1/CORO1A/IL2RG/CSK/MTOR/ABL2/ZAP70/SMARCA4/NCKAP1L/CD81/PRKDC/RUNX1/PTPN11/SMARCB1/DLG1/NFATC2/CBFB/SCRIB/FLOT2/PKN1/CAMK4/PCID2/RIF1/SMARCD3/DTX1/RASAL3/RASSF5/HSPH1/SH3KBP1/ITCH/FANCD2/CYRIB/PAG1/VAV3/PTPN22/SIT1	67
GO:0032879	BP	GO:0032879	regulation of localization	311/1760	403/2452	0.00454901	0.155128	0.142644	RAP1B/LGALS9/STXBP3/IPO5/C2CD2L/ADAM10/HGS/PPP1R12A/XPO1/RER1/SURF4/STX7/EPB41L2/ACTN4/AP1G1/ENSA/AHCYL1/KDM1A/ACSL4/SNX3/STX10/DIAPH1/PLIN3/DKC1/ROCK2/DNAJC13/ALOX12B/ARL6IP5/FLOT1/RSL1D1/B3GAT3/UBR5/KAT7/IPO7/SEC24A/SEC24B/ACSL3/OXSR1/ADA/TFRC/ANXA1/GNAI2/ATP1A1/ITGB1/PRKCB/LCK/CDK1/CAPN1/EPRS1/HSP90AA1/ANXA6/HSP90AB1/PARP1/BCL2/TXN/MAPT/HSPA8/EPB41/BCR/G6PD/LCP1/MIF/HCLS1/BRAF/RAC2/PECAM1/PPP3…	311
GO:0051251	BP	GO:0051251	positive regulation of lymphocyte activation	52/1760	60/2452	0.0047821	0.155128	0.142644	LGALS9/AP3B1/ARID1A/AP3D1/SART1/NCK2/AP1G1/SASH3/ACTL6A/PNP/ADA/TFRC/ANXA1/HLA-A/CD5/LCK/CD3E/BCL2/XRCC6/MIF/VAV1/SPN/NCK1/HLA-G/RPS3/PTPN6/SLC7A1/CORO1A/IL2RG/CSK/MTOR/ABL2/ZAP70/SMARCA4/NCKAP1L/CD81/PRKDC/RUNX1/PTPN11/SMARCB1/NFATC2/CBFB/FLOT2/PCID2/RIF1/SMARCD3/RASAL3/HSPH1/SH3KBP1/CYRIB/VAV3/PTPN22	52
GO:0030833	BP	GO:0030833	regulation of actin filament polymerization	36/1760	40/2452	0.00480592	0.155128	0.142644	ARPC2/ARPC3/ARPC5/NCK2/HCLS1/NCK1/FER/CORO1A/PFN2/ADD1/CAPG/MTOR/CAPZA2/CAPZB/CAPZA1/NCKAP1L/TMSB4X/ARF6/SPTBN1/DLG1/FLII/SPTAN1/COTL1/CTTN/PTK2B/KANK2/CARMIL2/TWF2/RICTOR/SSH2/CYFIP2/KIRREL1/CYRIB/TMOD3/ADD3/EVL	36
GO:0032387	BP	GO:0032387	negative regulation of intracellular transport	16/1760	16/2452	0.00486941	0.155128	0.142644	SNX3/TXN/NF1/GDI1/RANGAP1/LMAN1/NUP153/ARFIP1/UFM1/CDK5/ARHGAP1/UBAC2/VPS35/PARK7/DERL2/UBE2J1	16
GO:0048199	BP	GO:0048199	vesicle targeting, to, from or within Golgi	16/1760	16/2452	0.00486941	0.155128	0.142644	PPP6C/SEC16A/PDCD6/TMED10/CUL3/TMED2/ARFGAP2/TRAPPC12/GBF1/TFG/TMED9/PREB/ARFGAP3/SAR1A/TRAPPC8/SAR1B	16
GO:1990089	BP	GO:1990089	response to nerve growth factor	16/1760	16/2452	0.00486941	0.155128	0.142644	ARPC3/PARP1/MAPT/BRAF/CBL/CORO1A/CSTF2/EIF4A3/USP8/ARF6/BPTF/RAB35/WASF1/SORT1/EHD1/KIDINS220	16
GO:1990090	BP	GO:1990090	cellular response to nerve growth factor stimulus	16/1760	16/2452	0.00486941	0.155128	0.142644	ARPC3/PARP1/MAPT/BRAF/CBL/CORO1A/CSTF2/EIF4A3/USP8/ARF6/BPTF/RAB35/WASF1/SORT1/EHD1/KIDINS220	16
GO:0010564	BP	GO:0010564	regulation of cell cycle process	139/1760	173/2452	0.00494034	0.155128	0.142644	TAF1/DDX3X/ARID1A/CIT/PRMT5/XPO1/TTI1/ZW10/PLRG1/ZNF207/BUB1/BUB3/RAD21/SMARCA5/BUB1B/BRD4/NBN/ROCK2/ANKRD17/PRPF40A/CDC45/TIPRL/ZMPSTE24/USP19/SMC2/ACTL6A/ANXA1/RB1/CDK1/BCL2/CCNB1/RPA2/HLA-G/RCC1/ATP2B4/RRM1/CDK2/PTPN6/CDC27/RRM2/TTK/NUP62/BRCA1/NCAPD3/RANBP1/MKI67/BRCC3/MRE11/SMARCA4/BRCA2/KIF11/PLK1/CDC42/CSNK2A1/RAE1/PRKDC/CDK6/CLTC/EIF4G1/PTPN11/PSME1/SMARCB1/DLG1/MAD2L1/NAE1/CUL3/CUL4B/FHL…	139
GO:0002521	BP	GO:0002521	leukocyte differentiation	77/1760	92/2452	0.00498205	0.155128	0.142644	LGALS9/AP3B1/MEN1/ARID1A/AP3D1/SART1/SASH3/KAT7/CLPTM1/ACTL6A/PNP/ADA/TFRC/ANXA1/NR3C1/CD3D/ITGB1/LCK/RB1/CD2/CD3E/CD3G/PARP1/BCL2/XRCC6/ITGA4/HCLS1/BRAF/VAV1/SPN/PPP3CB/PRKCA/HLA-G/PTPN2/NF1/PTPN6/IL2RG/MYH9/STAT3/MTOR/PAFAH1B1/ZAP70/FASN/SMARCA4/NCKAP1L/TPD52/CD81/CDC42/SRP54/PRKDC/CDK6/RUNX1/TOP2B/GLO1/ITK/SMARCB1/RIPK1/CBFB/PTK2B/LBR/CASP8/ATP6AP1/CAMK4/IFI16/RABL3/PCID2/SMARCD3/DTX1/RPTOR/TH…	77
GO:0030031	BP	GO:0030031	cell projection assembly	77/1760	92/2452	0.00498205	0.155128	0.142644	SHTN1/ARPC2/NCK2/RP2/SNAP29/ITGB1/HSP90AA1/RAC2/NCK1/FER/ARF4/FLNA/MAP4/PFN2/ARL3/CAPG/MTOR/HTT/CAPZB/GSK3B/GDI2/FXR1/ARFIP2/NCKAP1L/CDC42/RAB8A/ACTR2/ARF6/RAC1/RHOG/OCRL/SPAG1/ROCK1/SEPTIN6/ARHGEF7/DCTN1/CTTN/SEPTIN2/ARHGEF6/MAPRE1/SEPTIN7/ARL13B/CCDC88A/ANO6/WDR44/FGD3/FNBP1L/CROCC/CEP350/CARMIL2/TWF2/TAPT1/DNMBP/CEP97/RAPGEF6/GBF1/RPGR/CYFIP2/NEK1/PTPN23/EHD1/PARVG/CYLD/ARHGAP35/ATG3/STAU2/RCC…	77
GO:0045785	BP	GO:0045785	positive regulation of cell adhesion	73/1760	87/2452	0.00546074	0.167935	0.154419	LGALS9/AP3B1/ARID1A/AP3D1/ARPC2/SART1/NCK2/FLOT1/SASH3/MAP4K4/ACTL6A/PNP/ADA/TFRC/ANXA1/HLA-A/CD5/LCK/CD3E/ITGA4/BRAF/VAV1/SPN/NCK1/PRKCA/HLA-G/FLNA/RPS3/PTPN6/SLC7A1/CORO1A/IL2RG/CSK/MTOR/ABL2/ZAP70/GSK3B/SMARCA4/IRAK1/NCKAP1L/AFDN/CD81/CDC42/RAC1/CDK6/RUNX1/PTPN11/SMARCB1/STK4/ROCK1/CBFB/ARHGEF7/FLOT2/PTK2B/HSD17B12/SMARCD3/UNC13D/APBB1IP/SKAP1/RASAL3/DENND6A/TSC1/HSPH1/FERMT2/MAGI1/EPB41L4B/PT…	73
GO:0010638	BP	GO:0010638	positive regulation of organelle organization	116/1760	143/2452	0.00556744	0.169128	0.155517	CNOT1/ARPC2/SURF4/SYNJ1/NCK2/BUB1/RAD21/TOM1/DKC1/NBN/WDR1/ROCK2/SMC2/ACTL6A/ANXA1/RB1/CDK1/MAPT/XRCC5/LCP1/BRAF/PPP3CB/NCK1/FER/TCP1/FLNA/OSBP/RPS3/CDK2/MSN/NMT1/PFN2/NF2/NUP62/CCT6A/MTOR/NCAPD3/HTT/PIP4K2A/CCT5/LMAN1/CCT3/GSK3A/GSK3B/MRE11/CCT8/CCT4/PLXNA3/NCKAP1L/CDC42/ARF6/RAC1/CCT2/DLG1/G3BP1/CUL3/CKAP5/UBAP2L/DCTN1/DYNC1H1/CTTN/PTK2B/CAPRIN1/NUMA1/NCAPH/NCAPD2/RAB3GAP1/RALBP1/MAPRE1/SEPTIN7…	116
GO:0090066	BP	GO:0090066	regulation of anatomical structure size	83/1760	100/2452	0.00572942	0.169893	0.15622	SHTN1/PIK3C2A/ARPC2/ARPC3/ARPC5/NCK2/KDM1A/WDR1/ROCK2/UTS2/OXSR1/HSP90AA1/MAPT/HCLS1/VAV1/NCK1/FER/MSN/CORO1A/GDI1/PFN2/ADD1/CAPG/MTOR/PAFAH1B1/CAPZA2/CAPZB/GCLC/GSK3B/CLCN3/PLXNA3/CAPZA1/IST1/SLC12A2/NCKAP1L/PPP1CA/TMSB4X/ARF6/RAC1/EIF4G2/ARHGAP4/CDK5/SPTBN1/WASHC5/DLG1/FLII/GOLGA4/ROCK1/PICALM/SPTAN1/COTL1/CTTN/PTK2B/ANO6/KANK2/CARMIL2/TWF2/RICTOR/SSH2/RUFY3/SPART/RPTOR/TSC1/AP2M1/CYFIP2/BORCS6…	83
GO:0051650	BP	GO:0051650	establishment of vesicle localization	51/1760	59/2452	0.00585966	0.169893	0.15622	MYO1G/SNAP23/AP3B1/PPP6C/AP3D1/HGS/SEC16A/YKT6/SYNJ1/ACTN4/AP1G1/MYO1B/PDCD6/SNAP29/ITGA4/KIF5B/HTT/PAFAH1B1/TMED10/RAB7A/RAB27A/CDK5/PICALM/CUL3/SCRIB/DCTN1/STARD3/TMED2/RAB11B/FNBP1L/ARFGAP2/PDCD6IP/TRAPPC12/GBF1/AP3S1/TFG/STAM/COPS5/EXOC4/EXOC2/TRAPPC9/TMED9/TANC2/PREB/ARFGAP3/SAR1A/EXOC7/TRAPPC8/SAR1B/IKBKG/CLASP2	51
GO:0030832	BP	GO:0030832	regulation of actin filament length	39/1760	44/2452	0.00627922	0.169893	0.15622	ARPC2/ARPC3/ARPC5/NCK2/WDR1/HCLS1/NCK1/FER/CORO1A/PFN2/ADD1/CAPG/MTOR/CAPZA2/CAPZB/CAPZA1/NCKAP1L/TMSB4X/ARF6/SPTBN1/DLG1/FLII/SPTAN1/COTL1/CTTN/PTK2B/KANK2/CARMIL2/TWF2/RICTOR/SSH2/CYFIP2/KIRREL1/ARHGAP35/CYRIB/TMOD3/ADD3/SWAP70/EVL	39
GO:0006890	BP	GO:0006890	retrograde vesicle-mediated transport, Golgi to endoplasmic reticulum	26/1760	28/2452	0.00631736	0.169893	0.15622	RER1/ZW10/SEC22B/ARF4/RAB6A/COPB2/HTT/ARCN1/TMED10/COPA/COPZ1/ARF5/LMAN2/BNIP1/RINT1/SCFD1/GBF1/ERGIC1/SCYL1/ERGIC2/RAB33B/BET1L/USE1/STX18/COPG2/ERGIC3	26
GO:0006903	BP	GO:0006903	vesicle targeting	26/1760	28/2452	0.00631736	0.169893	0.15622	SNAP23/PPP6C/SEC16A/YKT6/PDCD6/SNAP29/TMED10/CUL3/SCRIB/STARD3/TMED2/ARFGAP2/TRAPPC12/GBF1/TFG/EXOC4/EXOC2/TRAPPC9/TMED9/PREB/ARFGAP3/SAR1A/EXOC7/TRAPPC8/SAR1B/CLASP2	26
GO:0007179	BP	GO:0007179	transforming growth factor beta receptor signaling pathway	26/1760	28/2452	0.00631736	0.169893	0.15622	MEN1/LPXN/ZFYVE9/HSP90AB1/PARP1/ARRB2/PPM1A/STAT3/HDAC1/SNW1/PTPRK/TAB1/SMAD2/ZYX/RBBP7/HDAC2/GLG1/USP9X/FERMT2/SIN3A/FUT8/APPL1/SNX6/LEMD3/STRAP/USP15	26
GO:0032273	BP	GO:0032273	positive regulation of protein polymerization	26/1760	28/2452	0.00631736	0.169893	0.15622	ARPC2/NCK2/HSP90AA1/MAPT/NCK1/FER/RPS3/PFN2/MTOR/NCKAP1L/ARF6/RAC1/DLG1/CKAP5/DCTN1/CTTN/PTK2B/NUMA1/MAPRE1/CARMIL2/RICTOR/KIRREL1/SLAIN2/EVL/DRG1/GIT1	26
GO:0050867	BP	GO:0050867	positive regulation of cell activation	58/1760	68/2452	0.00632085	0.169893	0.15622	LGALS9/AP3B1/ARID1A/AP3D1/SART1/NCK2/AP1G1/SASH3/ACTL6A/PNP/ADA/TFRC/ANXA1/HLA-A/CD5/LCK/CD2/CD3E/BCL2/XRCC6/MIF/VAV1/SPN/NCK1/HLA-G/FLNA/RPS3/PTPN6/SLC7A1/CORO1A/IL2RG/CSK/MTOR/ABL2/ZAP70/SMARCA4/VAMP7/NCKAP1L/CD81/PRKDC/RUNX1/PTPN11/SMARCB1/NFATC2/CBFB/FLOT2/KARS1/RPS6KA1/PCID2/RIF1/SMARCD3/RASAL3/HSPH1/SH3KBP1/CYRIB/VAV3/PTPN22/ITGB2	58
GO:0050865	BP	GO:0050865	regulation of cell activation	79/1760	95/2452	0.00633103	0.169893	0.15622	LGALS9/AP3B1/ARID1A/AP3D1/SART1/NCK2/AP1G1/SASH3/CLPTM1/ACTL6A/PNP/ADA/TFRC/ANXA1/HLA-A/CD5/LCK/CD2/CD3E/BCL2/BCR/XRCC6/MIF/BRAF/RAC2/VAV1/SPN/NCK1/FER/PRKCA/HLA-G/PTPN2/FLNA/RPS3/PTPN6/SLC7A1/CORO1A/IL2RG/CSK/MTOR/ABL2/ZAP70/GCLC/GNAQ/SMARCA4/VAMP7/NCKAP1L/CD81/PRKDC/RUNX1/PTPN11/SMARCB1/DLG1/NFATC2/CBFB/SCRIB/FLOT2/KARS1/RPS6KA1/PKN1/CAMK4/PCID2/RIF1/SMARCD3/UNC13D/DTX1/RASAL3/RASSF5/HSPH1/SH3K…	79
GO:0033138	BP	GO:0033138	positive regulation of peptidyl-serine phosphorylation	21/1760	22/2452	0.00638016	0.169893	0.15622	TFRC/RAF1/HSP90AA1/HSP90AB1/ARAF/BCL2/TXN/MIF/HCLS1/BRAF/ATP2B4/PFN2/GSK3A/EIF4G1/STK4/RPTOR/DOCK7/PARK7/MAPKAP1/TNKS1BP1/TBK1	21
GO:0090114	BP	GO:0090114	COPII-coated vesicle budding	21/1760	22/2452	0.00638016	0.169893	0.15622	PPP6C/SEC16A/PDCD6/SEC24D/SEC31A/VAPB/SEC24A/SEC24B/TMED10/SEC24C/CUL3/TMED2/SEC23A/SEC23B/TRAPPC12/TFG/PREB/SAR1A/VAPA/TRAPPC8/SAR1B	21
GO:0051223	BP	GO:0051223	regulation of protein transport	89/1760	108/2452	0.00641106	0.169893	0.15622	IPO5/C2CD2L/XPO1/ENSA/ACSL4/SNX3/B3GAT3/UBR5/SEC24A/ACSL3/PRKCB/CDK1/HSP90AA1/TXN/HSPA8/LCP1/HCLS1/RAC2/PPP3CB/PRKACA/PFKL/PTPN1/FLNA/NF1/OSBP/STOM/NMT1/GDI1/MYH10/PPM1A/CSK/RANGAP1/LMAN1/TMED10/GSK3A/GSK3B/EMD/CPT1A/BCAP31/ARFIP1/SLC16A1/SLC12A2/NPEPPS/CD81/RAB8A/UFM1/YWHAE/ARF6/RAN/RACK1/ATP2C1/CDK5/PTPN11/PRKAA1/TARDBP/ITPR1/GAPVD1/LLGL1/GRIPAP1/EIPR1/STXBP5/CNST/RAB11FIP1/RUFY3/MAVS/HUWE1/C2C…	89
GO:0030097	BP	GO:0030097	hemopoiesis	118/1760	146/2452	0.00656521	0.172147	0.158293	LGALS9/AP3B1/MEN1/ARID1A/AP3D1/CHD2/SART1/NUDT21/SIPA1L3/WDR1/SASH3/KAT7/SGPL1/CLPTM1/ACTL6A/PNP/ADA/TFRC/ANXA1/NR3C1/CD3D/ISG15/ITGB1/LCK/RB1/CD2/CD3E/CD3G/PARP1/BCL2/BCR/TOP2A/G6PD/ACTN1/XRCC6/XRCC5/ITGA4/EEF2/HCLS1/BRAF/VAV1/SPN/PPP3CB/PRKCA/HLA-G/PTPN2/FLNA/NF1/PTPN6/PRDX3/IL2RG/MYH9/STAT3/STAT1/MTOR/PAFAH1B1/ZAP70/PIP4K2A/FASN/SMARCA4/BRCA2/NCKAP1L/ADAR/TPD52/CD81/CDC42/SRP54/PRKDC/CDK6/RUNX…	118
GO:1903078	BP	GO:1903078	positive regulation of protein localization to plasma membrane	15/1760	15/2452	0.00680043	0.176457	0.162256	RER1/ACSL3/ITGB1/ATP2B4/KIF5B/ARF6/RACK1/RHOG/ATP2C1/SPTBN1/DLG1/SQSTM1/CNST/RAB11FIP2/ZDHHC5	15
GO:0032984	BP	GO:0032984	protein-containing complex disassembly	61/1760	72/2452	0.00706162	0.181345	0.166751	ARID1A/GAK/SYNJ1/TOM1/WDR1/ZMPSTE24/SNAP29/HSPA8/APEH/GSPT1/ATP2A2/STMN1/KIF5B/ADD1/CAPG/CAPZA2/CAPZB/GSK3B/PEX5/SMARCA4/CAPZA1/IST1/VCP/ABCE1/PPP1CA/ETF1/SPTBN1/KLC1/SSRP1/SMARCB1/FLII/SPTAN1/CKAP5/CLEC16A/CARMIL2/TWF2/SMARCD3/GSPT2/OGFOD1/MICAL1/SMCR8/CHMP7/RUBCN/UPF1/ARHGEF2/PIK3R4/SH3GL1/GRWD1/CHMP4A/VPS16/CHMP4B/NCKAP5L/VTA1/TMOD3/CHMP5/ADD3/SWAP70/CHMP2B/SUPT16H/CLASP2/MAP1A	61
GO:0071560	BP	GO:0071560	cellular response to transforming growth factor beta stimulus	30/1760	33/2452	0.00725909	0.184514	0.169665	MEN1/LPXN/ZFYVE9/NR3C1/HSP90AB1/PARP1/ARRB2/PPM1A/STAT3/PAK2/HDAC1/SNW1/PTPRK/TAB1/SMAD2/ZYX/RBBP7/HDAC2/GLG1/USP9X/FERMT2/SIN3A/FUT8/EPB41L5/WWOX/APPL1/SNX6/LEMD3/STRAP/USP15	30
GO:0007034	BP	GO:0007034	vacuolar transport	46/1760	53/2452	0.00751161	0.187114	0.172055	AP3B1/AP3D1/HGS/GAK/NPC1/AP1G1/HSPA8/IGF2R/M6PR/NEDD4/RAB7A/VAMP7/VCP/SQSTM1/CLEC16A/VPS13D/VPS53/SCYL2/VPS13C/ZFYVE16/HOOK3/VPS8/VPS37A/CHMP7/AP3S1/SORL1/STAM/MVB12A/SNX27/VPS35/VPS13A/SORT1/PIK3R4/CHMP4A/RBSN/VPS16/PTPN23/CHMP4B/VIPAS39/VTA1/UBAP1/USE1/GGA3/CHMP5/ANKFY1/CHMP2B	46
GO:1903039	BP	GO:1903039	positive regulation of leukocyte cell-cell adhesion	46/1760	53/2452	0.00751161	0.187114	0.172055	LGALS9/AP3B1/ARID1A/AP3D1/SART1/NCK2/SASH3/ACTL6A/PNP/ADA/TFRC/ANXA1/HLA-A/CD5/LCK/CD3E/ITGA4/VAV1/SPN/NCK1/HLA-G/RPS3/PTPN6/SLC7A1/CORO1A/IL2RG/CSK/MTOR/ABL2/ZAP70/SMARCA4/IRAK1/NCKAP1L/CD81/RUNX1/PTPN11/SMARCB1/CBFB/FLOT2/SMARCD3/SKAP1/RASAL3/HSPH1/CYRIB/PTPN22/ITGB2	46
GO:0030029	BP	GO:0030029	actin filament-based process	154/1760	194/2452	0.00766681	0.187737	0.172628	SHTN1/MYO1G/PDLIM1/ARPC1B/ARPC2/ARPC3/ARPC5/SIPA1L1/EPB41L2/WIPF1/NCK2/ACTN4/MYO1B/DIAPH1/GAS7/WDR1/ROCK2/FLNB/NUP155/FMNL1/ANXA1/ATP1A1/ITGB1/BCL2/EPB41/BCR/ACTN1/RNH1/LCP1/HCLS1/BRAF/RAC2/NCK1/FER/ATP2A2/STMN1/PTPN1/SLC9A1/CSRP1/FLNA/NF1/SHC1/CORO1A/PFN2/NF2/MYH9/MYH10/ADD1/TAGLN2/CAPG/ARHGAP25/MTOR/ABL2/PAFAH1B1/IQGAP1/CAPZA2/CAPZB/MARCKSL1/CAPZA1/ARFIP2/ARFIP1/MYOM2/NCKAP1L/CORO7/ARPC4/CDC42/…	154
GO:0007010	BP	GO:0007010	cytoskeleton organization	257/1760	332/2452	0.00768961	0.187737	0.172628	SHTN1/MYO1G/PDLIM1/PPP1R12A/XPO1/ARPC1B/ARPC2/ARPC3/ARPC5/SIPA1L1/ZW10/EPB41L2/WIPF1/RGS14/NCK2/ZNF207/ACTN4/MYO1B/SIPA1L3/DIAPH1/GAS7/WDR1/ROCK2/FLNB/NCOR1/PRPF40A/TACC1/SUN1/CEP152/FMNL1/CEP43/PAK4/RAF1/ANXA1/GAPDH/ITGB1/CDK1/VIM/BCL2/MAPT/EPB41/BCR/ACTN1/RNH1/LCP1/HCLS1/CCNB1/BRAF/RAC2/NCK1/FER/STMN1/PTPN1/SON/RCC1/SLC9A1/LMNB1/CSRP1/FLNA/NF1/RPS3/CDK2/MSN/MAP4/SHC1/CORO1A/TTK/PFN2/NF2/MYH9/MY…	257
GO:0045930	BP	GO:0045930	negative regulation of mitotic cell cycle	42/1760	48/2452	0.0077627	0.187737	0.172628	ZW10/ZNF207/BUB1/BUB3/RAD21/BUB1B/NBN/RB1/CDK1/BCL2/CCNB1/RPA2/CDK2/TTK/BRCA1/BRCC3/MRE11/PLK1/PRKDC/DLG1/MAD2L1/NAE1/FHL1/SCRIB/MDC1/TRIP13/GEN1/PCID2/KANK2/INTS3/RINT1/CRLF3/KNL1/CDK5RAP3/USP47/FANCD2/TAOK3/YTHDC2/INCENP/BABAM2/GTSE1/DYNC1LI1	42
GO:0006900	BP	GO:0006900	vesicle budding from membrane	38/1760	43/2452	0.00786069	0.188279	0.173126	PPP6C/AP3D1/SEC16A/AP1G1/SNX3/PDCD6/SEC24D/SEC31A/VAPB/SEC24A/SEC24B/TMED10/RAB7A/SEC24C/PICALM/CUL3/TMED2/SEC23A/SEC23B/FNBP1L/ARFGAP2/CHMP7/TRAPPC12/GBF1/AP3S1/TFG/AP2M1/TRAPPC9/TMED9/CHMP4A/CHMP4B/PREB/ARFGAP3/SAR1A/CHMP5/VAPA/TRAPPC8/SAR1B	38
GO:0007167	BP	GO:0007167	enzyme-linked receptor protein signaling pathway	107/1760	132/2452	0.00803287	0.19057	0.175233	MEN1/PIK3C2A/HGS/POLR1G/SIPA1L1/RGS14/NCK2/DOK2/LPXN/PDCD6/EPN2/MPZL1/ZFYVE9/SGPL1/RAF1/GNAI2/PRKCB/LCK/CD3E/HSP90AB1/VIM/CD7/PARP1/IGF2R/BRAF/VAV1/NCK1/FER/STMN1/PTPN2/PTPN1/PLCG1/CBL/SHC1/ARRB2/PPM1A/NUP62/STAT3/ZAP70/NEDD4/IQGAP1/PIP4K2A/CAMLG/TSC2/GSK3A/GSK3B/RAB7A/RAB14/RAC1/CSNK2B/XIAP/SPTBN1/PTPN11/LCP2/PRKAA1/PAK2/HDAC1/SNW1/ARHGEF7/PTK2B/NUMA1/SLC39A14/PTPRK/TAB1/SMAD2/ZYX/RBBP7/MAPKAPK3…	107
GO:0051648	BP	GO:0051648	vesicle localization	53/1760	62/2452	0.00819475	0.192139	0.176676	MYO1G/SNAP23/AP3B1/PPP6C/AP3D1/HGS/SEC16A/YKT6/SYNJ1/ACTN4/AP1G1/MYO1B/USO1/PDCD6/SNAP29/ITGA4/KIF5B/HTT/PAFAH1B1/TMED10/RAB7A/RAB27A/CDK5/PICALM/CUL3/SCRIB/DCTN1/STARD3/TMED2/RAB11B/FNBP1L/ARFGAP2/PDCD6IP/TRAPPC12/GBF1/AP3S1/TFG/STAM/COPS5/EXOC4/EXOC2/TRAPPC9/TMED9/VPS33B/TANC2/PREB/ARFGAP3/SAR1A/EXOC7/TRAPPC8/SAR1B/IKBKG/CLASP2	53
GO:0061351	BP	GO:0061351	neural precursor cell proliferation	25/1760	27/2452	0.00825742	0.192139	0.176676	KDM1A/NBN/PSMG1/GNAI2/ITGB1/FLNA/NF1/RRM1/NF2/PAFAH1B1/NUMB/NAP1L1/RAB10/DBN1/SMARCD3/HOOK3/SIRT2/DAGLB/ARHGEF2/DOCK7/BCL11B/MIOS/IGF2BP1/ORC3/NUMBL	25
GO:0044772	BP	GO:0044772	mitotic cell cycle phase transition	84/1760	102/2452	0.00833038	0.192139	0.176676	DDX3X/PPP6C/ARID1A/ZW10/PLRG1/ZNF207/BUB1/BUB3/ENSA/RAD21/BUB1B/BRD4/NBN/ANKRD17/ACTL6A/ANXA1/ITGB1/RB1/CDK1/EIF4E/BCL2/CCNB1/GSPT1/RPA2/RCC1/RRM1/CDK2/PTPN6/CDC27/RRM2/TTK/BRCA1/BRCC3/MRE11/SMARCA4/PLK1/PRKDC/CDK6/CDK5/EIF4G1/PSME1/SMARCB1/DLG1/MAD2L1/NAE1/CUL2/CUL3/CUL4B/FHL1/TRIP13/DDB1/GEN1/PCID2/RNASEH2B/KANK2/INTS3/RINT1/SMARCD3/MEPCE/CRLF3/SIRT2/RPTOR/KNL1/CHMP7/CDK5RAP3/USP47/SIN3A/ANAPC1…	84
GO:0030030	BP	GO:0030030	cell projection organization	195/1760	249/2452	0.00847858	0.193636	0.178052	SHTN1/DVL2/GAK/ARPC2/SIPA1L1/NCK2/STRN/SPAG9/KDM1A/SNX3/SNX2/GAS7/RP2/FLOT1/FRYL/CEP152/LYPLA2/SEC24B/CEP43/SNAP29/MAP4K4/PAK4/DHFR/HPRT1/ITGB1/RB1/CD3E/HSP90AA1/HSP90AB1/VIM/CNP/BCL2/MAPT/ITGA4/BRAF/RAC2/PPP3CB/NCK1/FER/STMN1/ARF4/RAB6A/FLNA/MAP4/CORO1A/GDI1/KIF5B/PFN2/MYH9/ARL3/CAPG/MTOR/ABL2/HTT/PAFAH1B1/NEDD4/IQGAP1/CAPZB/NUMB/GSK3A/GSK3B/GDI2/FXR1/PLXNA3/ARFIP2/IST1/NCKAP1L/CDC42/RAB8A/RAB10…	195
GO:1904377	BP	GO:1904377	positive regulation of protein localization to cell periphery	20/1760	21/2452	0.00855077	0.193636	0.178052	RER1/EPB41L2/ACSL3/ITGB1/EPB41/ATP2B4/KIF5B/ARF6/RACK1/RHOG/ATP2C1/SPTBN1/EIF4G1/DLG1/SQSTM1/NUMA1/CNST/RAB11FIP2/VPS35/ZDHHC5	20
GO:0002696	BP	GO:0002696	positive regulation of leukocyte activation	56/1760	66/2452	0.00918806	0.206193	0.189599	LGALS9/AP3B1/ARID1A/AP3D1/SART1/NCK2/AP1G1/SASH3/ACTL6A/PNP/ADA/TFRC/ANXA1/HLA-A/CD5/LCK/CD2/CD3E/BCL2/XRCC6/MIF/VAV1/SPN/NCK1/HLA-G/RPS3/PTPN6/SLC7A1/CORO1A/IL2RG/CSK/MTOR/ABL2/ZAP70/SMARCA4/VAMP7/NCKAP1L/CD81/PRKDC/RUNX1/PTPN11/SMARCB1/NFATC2/CBFB/FLOT2/KARS1/PCID2/RIF1/SMARCD3/RASAL3/HSPH1/SH3KBP1/CYRIB/VAV3/PTPN22/ITGB2	56
GO:0007266	BP	GO:0007266	Rho protein signal transduction	29/1760	32/2452	0.00930568	0.206968	0.190312	SHTN1/CHUK/ROCK2/FLOT1/RAF1/ITGB1/BCR/STMN1/ABL2/ARHGDIA/ARHGDIB/CDC42/RAC1/RHOG/ARHGAP4/ARHGAP1/AKAP13/ROCK1/CUL3/GNA13/RALBP1/KANK2/ARHGEF18/PRAG1/PHACTR4/ARHGEF2/ARHGAP35/HACD3/HEG1	29
GO:0051130	BP	GO:0051130	positive regulation of cellular component organization	191/1760	244/2452	0.00948998	0.207489	0.19079	SHTN1/CNOT1/RAP1B/DDX3X/DVL2/ARPC2/SURF4/SYNJ1/NCK2/BUB1/RAD21/KDM1A/SNX3/TOM1/DKC1/NBN/WDR1/ROCK2/FLOT1/SMC2/MAP4K4/ACTL6A/TFRC/ANXA1/ISG15/RB1/CDK1/HSP90AA1/MAPT/BCR/XRCC5/LCP1/BRAF/RAC2/PPP3CB/NCK1/FER/TCP1/FLNA/OSBP/CBL/WARS1/RPS3/CDK2/MSN/NMT1/GDI1/IL2RG/ARRB2/PFN2/NF2/ADD1/NUP62/CCT6A/USP8/MTOR/ABL2/NCAPD3/HTT/PAFAH1B1/BRCC3/PIP4K2A/CCT5/LMAN1/CCT3/GSK3A/GSK3B/MRE11/CCT8/CCT4/RAB27A/PLXNA3/…	191
GO:0036010	BP	GO:0036010	protein localization to endosome	14/1760	14/2452	0.00949567	0.207489	0.19079	ROCK2/MSN/NF2/ARF6/SCRIB/RAB35/ABHD17B/WASHC2A/RCSD1/SORL1/VPS35/TOLLIP/TMEM30A/AKAP11	14
GO:0016049	BP	GO:0016049	cell growth	73/1760	88/2452	0.00971503	0.208622	0.191832	SHTN1/EBAG9/DDX3X/ADAM10/SPAG9/KAT7/CEP43/PAK4/ITGB1/RB1/HSP90AA1/HSP90AB1/BCL2/MAPT/G6PD/ITGA4/PPP3CB/SLC9A1/GDI1/BRCA1/MTOR/PAFAH1B1/IQGAP1/GSK3A/GSK3B/SMARCA4/PLXNA3/RPS6KA3/IST1/CDC42/CXCR4/RACK1/CSNK2A1/EIF4G2/ARHGAP4/CDK5/EIF4G1/EXOSC9/NCBP1/SMARCB1/GOLGA4/FHL1/CTTN/PTK2B/RPS6KA1/RBBP7/TMEM97/LAMTOR1/TWF2/RICTOR/RUFY3/CRLF3/SPART/RPTOR/CCAR2/WASF1/USP9X/CYFIP2/PDLIM5/ITCH/USP47/SIN3A/MAPKAP…	73
GO:0120031	BP	GO:0120031	plasma membrane bounded cell projection assembly	73/1760	88/2452	0.00971503	0.208622	0.191832	SHTN1/ARPC2/NCK2/RP2/SNAP29/ITGB1/HSP90AA1/RAC2/NCK1/FER/ARF4/FLNA/MAP4/PFN2/ARL3/MTOR/HTT/CAPZB/GSK3B/GDI2/FXR1/ARFIP2/CDC42/RAB8A/ACTR2/ARF6/RAC1/RHOG/OCRL/SPAG1/ROCK1/SEPTIN6/ARHGEF7/DCTN1/CTTN/SEPTIN2/ARHGEF6/MAPRE1/SEPTIN7/ARL13B/CCDC88A/ANO6/WDR44/FGD3/FNBP1L/CROCC/CEP350/CARMIL2/TWF2/TAPT1/DNMBP/CEP97/RAPGEF6/GBF1/RPGR/NEK1/PTPN23/EHD1/CYLD/ARHGAP35/ATG3/STAU2/RCC2/STK26/ATXN10/SEPTIN9/EVL…	73
GO:0032271	BP	GO:0032271	regulation of protein polymerization	52/1760	61/2452	0.00991463	0.209299	0.192455	ARPC2/ARPC3/ARPC5/NCK2/HSP90AA1/MAPT/HCLS1/NCK1/FER/STMN1/RPS3/CORO1A/PFN2/ADD1/CAPG/MTOR/CAPZA2/CAPZB/CAPZA1/NCKAP1L/TMSB4X/ARF6/RAC1/SPTBN1/DLG1/FLII/SPTAN1/CKAP5/COTL1/ARHGEF7/DCTN1/CTTN/PTK2B/NUMA1/MAPRE1/CAMSAP1/KANK2/CARMIL2/TWF2/RICTOR/SSH2/HAUS6/CYFIP2/KIRREL1/TBCD/CYRIB/TMOD3/SLAIN2/ADD3/EVL/DRG1/GIT1	52
GO:0032886	BP	GO:0032886	regulation of microtubule-based process	52/1760	61/2452	0.00991463	0.209299	0.192455	XPO1/DIAPH1/ROCK2/MAPT/STMN1/RPS3/NUP62/BRCA1/PAFAH1B1/GSK3B/PLK1/RAC1/IGBP1/RAE1/CLTC/PRKAA1/ROCK1/CKAP5/ARHGEF7/DCTN1/DYNC1H1/NUMA1/MAPRE2/MAPRE1/GEN1/CAMSAP1/MARK2/HAUS6/CEP97/SKA3/ALMS1/PDCD6IP/CHMP7/ARHGEF2/BICD1/RBM14/TBCD/CHMP4A/NAT10/CHMP4B/CYLD/CHMP5/SLAIN2/CHORDC1/MACF1/CHMP2B/DRG1/GIT1/CFAP20/TACC3/CLASP2/MAP1A	52
GO:0051345	BP	GO:0051345	positive regulation of hydrolase activity	82/1760	100/2452	0.0113283	0.237134	0.218049	LGALS9/DDX3X/PPP1R12A/SIPA1L1/SIPA1L3/ROCK2/PDCD6/ARL6IP5/MAP4K4/ITGB1/LCK/HSP90AB1/MAPT/BCR/PCNA/ARF4/NF1/RPS3/ARL1/STAT3/ARHGAP25/MTOR/ABL2/RANGAP1/GSK3B/GNAQ/BCAP31/VCP/RACK1/RHOG/PSME1/ITK/ABR/ROCK1/PICALM/ARHGEF7/SCRIB/GNA13/CASP8/RAB3GAP1/PTPA/RALBP1/MAPRE2/IFI16/RIC1/TBC1D10B/PPP1R15B/RALGAPA1/GRAMD4/RAB11FIP2/RALGAPB/TBC1D15/RAPGEF6/SMCR8/ZC3H15/TBC1D22A/TSC1/TBC1D5/ARHGAP45/USP6NL/TANK/A…	82
GO:0006623	BP	GO:0006623	protein targeting to vacuole	19/1760	20/2452	0.0114373	0.23742	0.218312	AP3B1/AP3D1/HGS/HSPA8/M6PR/NEDD4/RAB7A/SQSTM1/VPS13D/VPS53/VPS13C/ZFYVE16/VPS8/VPS37A/SORL1/VPS13A/SORT1/PIK3R4/GGA3	19
GO:0044782	BP	GO:0044782	cilium organization	40/1760	46/2452	0.0118454	0.242917	0.223367	RP2/SNAP29/ARF4/FLNA/MAP4/ARL3/HTT/GSK3B/GDI2/RAB8A/ACTR2/OCRL/SPAG1/SEPTIN6/DCTN1/SEPTIN2/MAPRE1/SEPTIN7/ARL13B/CCDC88A/WDR44/FNBP1L/CROCC/CEP350/TAPT1/DNMBP/CEP97/GBF1/RPGR/NEK1/PTPN23/EHD1/CYLD/ARHGAP35/ATG3/ATXN10/SEPTIN9/NISCH/RRP7A/CFAP20	40
GO:0016579	BP	GO:0016579	protein deubiquitination	28/1760	31/2452	0.0118972	0.242917	0.223367	EIF3F/PSMD14/USP19/STAMBP/USP8/USP5/BRCC3/USP14/VCP/USP10/USP32/TANK/COPS5/USP9X/USP7/STAMBPL1/ITCH/VCPIP1/USP47/PARK7/USP42/CYLD/BABAM2/SPATA2/USP24/USP15/UCHL5/USP16	28
GO:0001775	BP	GO:0001775	cell activation	141/1760	178/2452	0.0121911	0.246895	0.227025	SNAP23/LGALS9/STXBP3/AP3B1/MEN1/ARID1A/AP3D1/ADAM10/PRMT5/SART1/NCK2/AP1G1/NBN/SASH3/KAT7/CLPTM1/ACTL6A/PNP/HPRT1/ADA/TFRC/ANXA1/CD3D/HLA-A/ITGB1/PRKCB/CD5/LCK/CD2/CD3E/CD7/CD3G/BCL2/MAPT/BCR/IMPDH2/XRCC6/ITGA4/LCP1/MIF/BRAF/RAC2/VAV1/SPN/PPP3CB/NCK1/FER/PRKCA/HLA-G/PTPN2/CTPS1/ITGAL/CD247/CSRP1/FLNA/CBL/RPS3/DGKA/MSN/PTPN6/SLC7A1/CORO1A/IL2RG/MYH9/STAT3/CSK/MTOR/ABL2/ZAP70/BAG6/GCLC/GNAQ/RAB27A/…	141
GO:0070646	BP	GO:0070646	protein modification by small protein removal	32/1760	36/2452	0.0122966	0.247023	0.227142	EIF3F/PSMD14/USP19/STAMBP/USP8/USP5/BRCC3/HINT1/USP14/VCP/GPS1/USP10/USP32/TANK/COPS5/USP9X/USP7/STAMBPL1/ITCH/VCPIP1/USP47/PARK7/USP42/CYLD/BABAM2/SENP1/SPATA2/COPS3/USP24/USP15/UCHL5/USP16	32
GO:0010720	BP	GO:0010720	positive regulation of cell development	68/1760	82/2452	0.0126644	0.250175	0.230041	SHTN1/LGALS9/AP3B1/ARID1A/AP3D1/PRMT5/SART1/RGS14/KDM1A/SASH3/ACTL6A/PNP/ADA/ANXA1/ITGB1/RB1/BCL2/MAPT/XRCC6/XRCC5/HCLS1/BRAF/PRKCA/HLA-G/GDI1/IL2RG/ADD1/PPP1CC/MTOR/PAFAH1B1/ZAP70/NUMB/SMARCA4/PLXNA3/IST1/NCKAP1L/NAP1L1/CXCR4/EIF4G2/PRKDC/RUNX1/SLC7A5/SMARCB1/GOLGA4/RIPK1/HDAC1/SNW1/CUX1/CBFB/LRP8/CAPRIN1/CASP8/RHEB/DBN1/MAN2A1/PCID2/TWF2/SMARCD3/RUFY3/SIRT2/RPTOR/HDAC2/ANKRD27/SPEN/DHX36/STAU2/…	68
GO:1990778	BP	GO:1990778	protein localization to cell periphery	68/1760	82/2452	0.0126644	0.250175	0.230041	ADAM10/GAK/SEC16A/FYB1/RER1/STX7/EPB41L2/ROCK2/LRP6/ARL6IP5/FLOT1/VAMP5/ACSL3/ITGB1/EPB41/FLNA/ATP2B4/KIF5B/BSG/ARL3/CSK/NUMB/RAB7A/PLK1/ATP1B3/AFDN/CD81/RAB8A/RAB10/ARF6/RACK1/RHOG/ATP2C1/CDK5/CLTC/SPTBN1/EIF4G1/DLG1/PPFIA1/GOLGA4/ROCK1/PICALM/SQSTM1/SCRIB/FLOT2/NUMA1/TMED2/SEC23A/ATP6AP1/ARL13B/CCDC88A/GRIPAP1/CNST/RAB11FIP2/SKAP1/C2CD5/RAPGEF6/SORL1/AP2M1/VPS35/ZDHHC5/EHD1/GORASP2/GGA3/GGA1/AP…	68
GO:0007127	BP	GO:0007127	meiosis I	13/1760	13/2452	0.013257	0.250175	0.230041	RAD21/SUN1/TOP2A/BAG6/MRE11/BRCA2/PLK1/TOP2B/TRIP13/NDC1/BRIP1/FANCD2/PSMD13	13
GO:0043368	BP	GO:0043368	positive T cell selection	13/1760	13/2452	0.013257	0.250175	0.230041	CD3D/CD3E/CD3G/BCL2/BRAF/SPN/PTPN2/STAT3/MTOR/ZAP70/THEMIS/DOCK2/BCL11B	13
GO:0046931	BP	GO:0046931	pore complex assembly	13/1760	13/2452	0.013257	0.250175	0.230041	ADAM10/NUP153/FXR1/NUP98/AFDN/NUP107/ANO6/PLEKHA7/NUP93/AHCTF1/NUP205/NDC1/RTN4	13
GO:0048659	BP	GO:0048659	smooth muscle cell proliferation	13/1760	13/2452	0.013257	0.250175	0.230041	GNAI2/XRCC6/XRCC5/NF1/DNMT1/STAT1/IRAK1/PRKDC/RBM10/HDAC1/GNA13/SF1/IRAK4	13
GO:0048660	BP	GO:0048660	regulation of smooth muscle cell proliferation	13/1760	13/2452	0.013257	0.250175	0.230041	GNAI2/XRCC6/XRCC5/NF1/DNMT1/STAT1/IRAK1/PRKDC/RBM10/HDAC1/GNA13/SF1/IRAK4	13
GO:0048771	BP	GO:0048771	tissue remodeling	13/1760	13/2452	0.013257	0.250175	0.230041	ROCK2/TFRC/CAPN1/BCR/RAC2/PRKCA/FLNA/NF1/CSK/RAB7A/RUNX1/ROCK1/PTK2B	13
GO:0032946	BP	GO:0032946	positive regulation of mononuclear cell proliferation	23/1760	25/2452	0.0140018	0.254794	0.234288	LGALS9/NCK2/SASH3/PNP/ADA/TFRC/ANXA1/HLA-A/CD3E/BCL2/MIF/SPN/NCK1/RPS3/SLC7A1/CORO1A/ZAP70/NCKAP1L/CD81/NFATC2/RASAL3/VAV3/PTPN22	23
GO:0050671	BP	GO:0050671	positive regulation of lymphocyte proliferation	23/1760	25/2452	0.0140018	0.254794	0.234288	LGALS9/NCK2/SASH3/PNP/ADA/TFRC/ANXA1/HLA-A/CD3E/BCL2/MIF/SPN/NCK1/RPS3/SLC7A1/CORO1A/ZAP70/NCKAP1L/CD81/NFATC2/RASAL3/VAV3/PTPN22	23
GO:0072666	BP	GO:0072666	establishment of protein localization to vacuole	23/1760	25/2452	0.0140018	0.254794	0.234288	AP3B1/AP3D1/HGS/HSPA8/M6PR/NEDD4/RAB7A/SQSTM1/VPS13D/VPS53/VPS13C/ZFYVE16/VPS8/VPS37A/SORL1/STAM/MVB12A/VPS13A/SORT1/PIK3R4/PTPN23/UBAP1/GGA3	23
GO:0032970	BP	GO:0032970	regulation of actin filament-based process	74/1760	90/2452	0.0140788	0.254794	0.234288	ARPC2/ARPC3/ARPC5/NCK2/WDR1/ROCK2/RNH1/HCLS1/BRAF/NCK1/FER/ATP2A2/STMN1/SLC9A1/FLNA/CORO1A/PFN2/NF2/MYH9/ADD1/CAPG/MTOR/ABL2/CAPZA2/CAPZB/CAPZA1/ARFIP2/ARFIP1/NCKAP1L/CDC42/ARF1/TMSB4X/ARF6/RAC1/RHOG/SPTBN1/WASHC5/AKAP13/DLG1/FLII/PPFIA1/PAK2/ROCK1/SPTAN1/COTL1/CTTN/PTK2B/CCDC88A/KANK2/WASHC2A/CARMIL2/TWF2/RICTOR/ARHGEF18/SSH2/ALMS1/WASF1/TSC1/FERMT2/CYFIP2/KIRREL1/CNN2/JAM3/ARHGAP35/STAU2/CYRIB/…	74
GO:0007178	BP	GO:0007178	transmembrane receptor protein serine/threonine kinase signaling pathway	39/1760	45/2452	0.0145727	0.254794	0.234288	MEN1/LPXN/ZFYVE9/HSP90AB1/VIM/PARP1/ARRB2/PPM1A/STAT3/CSNK2B/XIAP/SPTBN1/HDAC1/SNW1/NUMA1/PTPRK/TAB1/SMAD2/ZYX/RBBP7/NCEH1/SPART/NUP93/SORL1/HDAC2/NEO1/GLG1/USP9X/FERMT2/RBM14/SIN3A/FUT8/UBE2O/LNPEP/APPL1/SNX6/LEMD3/STRAP/USP15	39
GO:0060271	BP	GO:0060271	cilium assembly	39/1760	45/2452	0.0145727	0.254794	0.234288	RP2/SNAP29/ARF4/FLNA/MAP4/ARL3/HTT/GSK3B/GDI2/RAB8A/ACTR2/OCRL/SPAG1/SEPTIN6/DCTN1/SEPTIN2/MAPRE1/SEPTIN7/ARL13B/CCDC88A/WDR44/FNBP1L/CROCC/CEP350/TAPT1/DNMBP/CEP97/GBF1/RPGR/NEK1/PTPN23/EHD1/CYLD/ARHGAP35/ATG3/ATXN10/SEPTIN9/NISCH/CFAP20	39
GO:0071363	BP	GO:0071363	cellular response to growth factor stimulus	77/1760	94/2452	0.0147065	0.254794	0.234288	MEN1/HGS/ARPC3/LPXN/PDCD6/EPN2/ZFYVE9/RAF1/ANXA1/NR3C1/PRKCB/HSP90AB1/PARP1/MAPT/BRAF/PTPN1/PLCG1/CBL/ATP2B4/CAD/SHC1/CORO1A/ARRB2/CSTF2/PPM1A/EIF4A3/STAT3/USP8/NEDD4/IQGAP1/GCLC/EMD/MARS1/RAB14/ARF6/RACK1/XIAP/PTPN11/BPTF/PAK2/RIPK1/HDAC1/SNW1/LRP8/NUMA1/PTPRK/RAB35/TAB1/SMAD2/ZYX/RBBP7/TWF2/SPART/WASF1/SORL1/HDAC2/NEO1/GLG1/USP9X/SYAP1/FERMT2/CYFIP2/KIF16B/SIN3A/SORT1/FUT8/UBE2O/EHD1/EPB41L5/WW…	77
GO:0061024	BP	GO:0061024	membrane organization	175/1760	224/2452	0.0148446	0.254794	0.234288	SNAP23/AP3B1/PIK3C2A/PPP6C/C2CD2L/AP3D1/HGS/SEC16A/SYNJ2/NPC1/BET1/RER1/STX7/YKT6/EMC8/SYNJ1/AP1G1/SYNGR2/SNX3/STX10/USO1/TOM1/PDCD6/SEC22B/NUP155/ZMPSTE24/FLOT1/SEC24D/SEC31A/GOSR1/VAPB/SEC24A/SEC24B/SNAP29/ANXA1/PRKCB/CD2/HSP90AA1/ANXA6/CNP/BCL2/HSPA8/ATP2A2/PRKCA/RCC1/SLC9A1/LMNB1/OSBP/NMT1/CORO1A/ABCC1/HSPA4/MYH9/ARHGAP25/PAFAH1B1/BAG6/PIP4K2A/GCLC/CAMLG/TMED10/GSK3A/GSK3B/EMD/PEX5/RAB7A/CLCN…	175
GO:0035303	BP	GO:0035303	regulation of dephosphorylation	27/1760	30/2452	0.0151671	0.254794	0.234288	PPP1R12A/ENSA/ROCK2/PPP6R2/TIPRL/HSP90AB1/PTBP1/MTOR/HTT/IQGAP1/GSK3B/NCKAP1L/YWHAE/IGBP1/ROCK1/MTMR1/PPP2R5D/PTPA/PPP6R3/PPP1R15B/CDCA2/ANKLE2/SMG7/TSC1/CDK5RAP3/SWAP70/PPP6R1	27
GO:0072665	BP	GO:0072665	protein localization to vacuole	27/1760	30/2452	0.0151671	0.254794	0.234288	AP3B1/AP3D1/HGS/ROCK2/HSPA8/M6PR/NEDD4/RAB7A/CD81/SQSTM1/VPS13D/VPS53/LAMTOR1/VPS13C/ZFYVE16/VPS8/VPS37A/SORL1/STAM/MVB12A/VPS13A/SORT1/PIK3R4/PTPN23/RTN4/UBAP1/GGA3	27
GO:0048588	BP	GO:0048588	developmental cell growth	35/1760	40/2452	0.0151742	0.254794	0.234288	SHTN1/SPAG9/ITGB1/HSP90AA1/HSP90AB1/MAPT/G6PD/ITGA4/PPP3CB/GDI1/PAFAH1B1/IQGAP1/GSK3A/GSK3B/PLXNA3/IST1/CXCR4/EIF4G2/ARHGAP4/CDK5/GOLGA4/CTTN/TWF2/RUFY3/SPART/WASF1/USP9X/CYFIP2/PDLIM5/SIN3A/RTN4/ITSN2/DIP2B/MACF1/PLAA	35
GO:0051224	BP	GO:0051224	negative regulation of protein transport	18/1760	19/2452	0.0152657	0.254794	0.234288	SNX3/TXN/PFKL/NF1/GDI1/CSK/RANGAP1/LMAN1/UFM1/CDK5/PTPN11/RAB11FIP1/UBAC2/NEO1/PARK7/RAB11FIP5/DERL2/UBE2J1	18
GO:0051298	BP	GO:0051298	centrosome duplication	18/1760	19/2452	0.0152657	0.254794	0.234288	XPO1/ROCK2/CEP152/CDK2/NUP62/BRCA1/BRCA2/CKAP5/GEN1/CEP85/ALMS1/PDCD6IP/RBM14/NAT10/CHMP4B/CHMP5/CHORDC1/CHMP2B	18
GO:1903531	BP	GO:1903531	negative regulation of secretion by cell	18/1760	19/2452	0.0152657	0.254794	0.234288	RAP1B/LGALS9/STXBP3/ANXA1/GNAI2/BCR/BRAF/PFKL/NF1/RAB7A/NCKAP1L/PTPN11/RAB11FIP1/SMCR8/NEO1/RAB11FIP5/RAB33B/SLC30A1	18
GO:0042110	BP	GO:0042110	T cell activation	80/1760	98/2452	0.0152833	0.254794	0.234288	LGALS9/AP3B1/MEN1/ARID1A/AP3D1/SART1/NCK2/SASH3/CLPTM1/ACTL6A/PNP/ADA/TFRC/ANXA1/CD3D/HLA-A/CD5/LCK/CD2/CD3E/CD7/CD3G/BCL2/LCP1/BRAF/RAC2/VAV1/SPN/PPP3CB/NCK1/HLA-G/PTPN2/CTPS1/ITGAL/CD247/RPS3/MSN/PTPN6/SLC7A1/CORO1A/IL2RG/MYH9/STAT3/CSK/MTOR/ABL2/ZAP70/RAB27A/SMARCA4/NCKAP1L/CD81/PRKDC/CDK6/RUNX1/PTPN11/ITK/SMARCB1/DLG1/CBFB/SCRIB/FLOT2/CASP8/CAMK4/RABL3/SMARCD3/APBB1IP/DTX1/RASAL3/THEMIS/TSC1/…	80
GO:0070848	BP	GO:0070848	response to growth factor	80/1760	98/2452	0.0152833	0.254794	0.234288	MEN1/HGS/ARPC3/LPXN/ROCK2/PDCD6/EPN2/ZFYVE9/RAF1/ANXA1/NR3C1/PRKCB/HSP90AB1/PARP1/MAPT/BRAF/FER/PTPN1/PLCG1/CBL/ATP2B4/CAD/SHC1/CORO1A/ARRB2/CSTF2/PPM1A/EIF4A3/STAT3/USP8/NEDD4/IQGAP1/GCLC/EMD/MARS1/RAB14/ARF6/RACK1/XIAP/PTPN11/BPTF/PAK2/ROCK1/RIPK1/HDAC1/SNW1/LRP8/NUMA1/PTPRK/RAB35/TAB1/SMAD2/ZYX/RBBP7/TWF2/SPART/WASF1/SORL1/HDAC2/NEO1/GLG1/USP9X/SYAP1/FERMT2/CYFIP2/KIF16B/SIN3A/SORT1/FUT8/UBE2O…	80
GO:0007032	BP	GO:0007032	endosome organization	31/1760	35/2452	0.0154452	0.254794	0.234288	HGS/SYNJ1/SNX3/TOM1/DNAJC13/USP8/RAB7A/RAB27A/CLCN3/IST1/WASHC5/SQSTM1/ATP6AP1/LAMTOR1/HOOK3/VPS37A/PDCD6IP/CHMP7/STAM/ATP6V0A1/MVB12A/CHMP4A/VPS33B/CHMP4B/VTA1/UBAP1/CHMP5/ATP6V1H/CORO1C/CHMP2B/ARFGEF2	31
GO:0032944	BP	GO:0032944	regulation of mononuclear cell proliferation	31/1760	35/2452	0.0154452	0.254794	0.234288	LGALS9/NCK2/SASH3/PNP/ADA/TFRC/ANXA1/HLA-A/CD3E/BCL2/MIF/RAC2/SPN/NCK1/HLA-G/RPS3/PTPN6/SLC7A1/CORO1A/ZAP70/NCKAP1L/CD81/DLG1/NFATC2/SCRIB/PKN1/RASAL3/RASSF5/ITCH/VAV3/PTPN22	31
GO:0050670	BP	GO:0050670	regulation of lymphocyte proliferation	31/1760	35/2452	0.0154452	0.254794	0.234288	LGALS9/NCK2/SASH3/PNP/ADA/TFRC/ANXA1/HLA-A/CD3E/BCL2/MIF/RAC2/SPN/NCK1/HLA-G/RPS3/PTPN6/SLC7A1/CORO1A/ZAP70/NCKAP1L/CD81/DLG1/NFATC2/SCRIB/PKN1/RASAL3/RASSF5/ITCH/VAV3/PTPN22	31
GO:1901987	BP	GO:1901987	regulation of cell cycle phase transition	83/1760	102/2452	0.0158113	0.259118	0.238265	TAF1/DDX3X/ARID1A/TTI1/ZW10/PLRG1/ZNF207/BUB1/BUB3/RAD21/BUB1B/BRD4/NBN/ANKRD17/CDC45/TIPRL/ACTL6A/ANXA1/RB1/CDK1/BCL2/CCNB1/RPA2/ATP2B4/RRM1/CDK2/PTPN6/RRM2/TTK/BRCA1/BRCC3/MRE11/SMARCA4/BRCA2/PLK1/PRKDC/CDK6/EIF4G1/PTPN11/PSME1/SMARCB1/DLG1/MAD2L1/NAE1/CUL3/CUL4B/FHL1/MDC1/TRIP13/DDB1/GEN1/PCID2/RNASEH2B/KANK2/INTS3/RINT1/SMARCD3/MEPCE/CRLF3/SIRT2/RPTOR/CCAR2/KNL1/CDK5RAP3/USP47/SIN3A/BRIP1/FAN…	83
GO:0040007	BP	GO:0040007	growth	108/1760	135/2452	0.0163271	0.265532	0.244162	SHTN1/EBAG9/DDX3X/ADAM10/SPAG9/NBN/ZMPSTE24/SASH3/KAT7/SGPL1/CEP43/PAK4/ANXA1/TYMS/ITGB1/PRKCB/RB1/CDK1/HSP90AA1/ANXA6/HSP90AB1/BCL2/MAPT/G6PD/ITGA4/PPP3CB/SLC9A1/TKT/GDI1/BRCA1/STAT3/MTOR/PAFAH1B1/IQGAP1/GSK3A/GSK3B/PEX5/SMARCA4/BRCA2/PLXNA3/RPS6KA3/IST1/CD81/CDC42/CXCR4/GNAS/RACK1/CSNK2A1/EIF4G2/ARHGAP4/CDK5/RUNX1/EIF4G1/UBE3A/PTPN11/EXOSC9/NCBP1/SMARCB1/STK4/PTK7/GOLGA4/FHL1/CTTN/PTK2B/GAMT/RF…	108
GO:0002694	BP	GO:0002694	regulation of leukocyte activation	73/1760	89/2452	0.0164159	0.265532	0.244162	LGALS9/AP3B1/ARID1A/AP3D1/SART1/NCK2/AP1G1/SASH3/CLPTM1/ACTL6A/PNP/ADA/TFRC/ANXA1/HLA-A/CD5/LCK/CD2/CD3E/BCL2/BCR/XRCC6/MIF/BRAF/RAC2/VAV1/SPN/NCK1/FER/HLA-G/PTPN2/RPS3/PTPN6/SLC7A1/CORO1A/IL2RG/CSK/MTOR/ABL2/ZAP70/SMARCA4/VAMP7/NCKAP1L/CD81/PRKDC/RUNX1/PTPN11/SMARCB1/DLG1/NFATC2/CBFB/SCRIB/FLOT2/KARS1/PKN1/CAMK4/PCID2/RIF1/SMARCD3/UNC13D/DTX1/RASAL3/RASSF5/HSPH1/SH3KBP1/ITCH/FANCD2/CYRIB/PAG1/VA…	73
GO:0050870	BP	GO:0050870	positive regulation of T cell activation	42/1760	49/2452	0.0167811	0.269689	0.247984	LGALS9/AP3B1/ARID1A/AP3D1/SART1/NCK2/SASH3/ACTL6A/PNP/ADA/TFRC/ANXA1/HLA-A/CD5/LCK/CD3E/VAV1/SPN/NCK1/HLA-G/RPS3/PTPN6/SLC7A1/CORO1A/IL2RG/CSK/MTOR/ABL2/ZAP70/SMARCA4/NCKAP1L/CD81/RUNX1/PTPN11/SMARCB1/CBFB/FLOT2/SMARCD3/RASAL3/HSPH1/CYRIB/PTPN22	42
GO:0007030	BP	GO:0007030	Golgi organization	49/1760	58/2452	0.0172954	0.276026	0.253812	PRMT5/GAK/SEC16A/BET1/SURF4/ZW10/USO1/SEC22B/CDK1/ARL1/HTT/CSNK1A1/LMAN1/TMED10/PLK1/CORO7/CDC42/RAB8A/RAB2A/STX5/ARHGEF7/GOLGB1/TMED2/ATL3/HUWE1/TMED4/RAB43/ATL2/NPLOC4/GOLGA5/COG1/RAB2B/TRAPPC12/GBF1/USP6NL/YIPF5/VCPIP1/TMED9/RAB33B/RAB1B/RBSN/GORASP2/STX18/NSFL1C/TRAPPC8/TMED5/TMED3/SEC23IP/CLASP2	49
GO:0120036	BP	GO:0120036	plasma membrane bounded cell projection organization	188/1760	242/2452	0.0174827	0.276026	0.253812	SHTN1/DVL2/GAK/ARPC2/SIPA1L1/NCK2/STRN/SPAG9/KDM1A/SNX3/SNX2/GAS7/RP2/FLOT1/FRYL/LYPLA2/SEC24B/SNAP29/MAP4K4/PAK4/DHFR/HPRT1/ITGB1/RB1/CD3E/HSP90AA1/HSP90AB1/VIM/CNP/BCL2/MAPT/ITGA4/BRAF/RAC2/PPP3CB/NCK1/FER/STMN1/ARF4/RAB6A/FLNA/MAP4/CORO1A/GDI1/KIF5B/PFN2/MYH9/ARL3/MTOR/ABL2/HTT/PAFAH1B1/NEDD4/IQGAP1/CAPZB/NUMB/GSK3A/GSK3B/GDI2/FXR1/PLXNA3/ARFIP2/IST1/NCKAP1L/CDC42/RAB8A/RAB10/CXCR4/ACTR2/ARF1/…	188
GO:0050769	BP	GO:0050769	positive regulation of neurogenesis	38/1760	44/2452	0.0178767	0.276026	0.253812	SHTN1/PRMT5/RGS14/KDM1A/ITGB1/MAPT/XRCC5/BRAF/GDI1/PPP1CC/MTOR/PAFAH1B1/NUMB/PLXNA3/IST1/NAP1L1/CXCR4/EIF4G2/SLC7A5/GOLGA4/HDAC1/SNW1/CUX1/LRP8/CAPRIN1/RHEB/DBN1/MAN2A1/TWF2/SMARCD3/RUFY3/HDAC2/ANKRD27/SPEN/DHX36/STAU2/MACF1/NUMBL	38
GO:1901991	BP	GO:1901991	negative regulation of mitotic cell cycle phase transition	38/1760	44/2452	0.0178767	0.276026	0.253812	ZW10/ZNF207/BUB1/BUB3/RAD21/BUB1B/NBN/RB1/CDK1/BCL2/CCNB1/RPA2/CDK2/TTK/BRCA1/BRCC3/MRE11/PLK1/PRKDC/DLG1/MAD2L1/NAE1/FHL1/TRIP13/GEN1/PCID2/KANK2/INTS3/RINT1/CRLF3/KNL1/CDK5RAP3/USP47/TAOK3/INCENP/BABAM2/GTSE1/DYNC1LI1	38
GO:0007405	BP	GO:0007405	neuroblast proliferation	12/1760	2452-12-01	0.0185052	0.276026	0.253812	KDM1A/NBN/ITGB1/NF1/PAFAH1B1/NUMB/RAB10/SMARCD3/DAGLB/ARHGEF2/DOCK7/NUMBL	12
GO:0033363	BP	GO:0033363	secretory granule organization	12/1760	2452-12-01	0.0185052	0.276026	0.253812	AP3B1/AP3D1/AP1G1/OSBP/PAFAH1B1/AGFG1/AP1S1/AP1B1/KNL1/AP3S1/AP1M1/VPS33B	12
GO:0040001	BP	GO:0040001	establishment of mitotic spindle localization	12/1760	2452-12-01	0.0185052	0.276026	0.253812	ZW10/ITGB1/HTT/PAFAH1B1/PLK1/MAD2L1/DCTN1/KPNB1/NUMA1/MAPRE1/NSFL1C/CLASP2	12
GO:0044818	BP	GO:0044818	mitotic G2/M transition checkpoint	12/1760	2452-12-01	0.0185052	0.276026	0.253812	NBN/CDK1/BRCA1/BRCC3/MRE11/PLK1/NAE1/INTS3/RINT1/CDK5RAP3/TAOK3/BABAM2	12
GO:0045123	BP	GO:0045123	cellular extravasation	12/1760	2452-12-01	0.0185052	0.276026	0.253812	ITGB1/BCR/ITGA4/CD99/SPN/PECAM1/FER/ITGAL/ROCK1/SELPLG/JAM3/PLCB1	12
GO:0048207	BP	GO:0048207	vesicle targeting, rough ER to cis-Golgi	12/1760	2452-12-01	0.0185052	0.276026	0.253812	PPP6C/SEC16A/PDCD6/TMED10/CUL3/TMED2/TRAPPC12/TFG/PREB/SAR1A/TRAPPC8/SAR1B	12
GO:0048208	BP	GO:0048208	COPII vesicle coating	12/1760	2452-12-01	0.0185052	0.276026	0.253812	PPP6C/SEC16A/PDCD6/TMED10/CUL3/TMED2/TRAPPC12/TFG/PREB/SAR1A/TRAPPC8/SAR1B	12
GO:0051294	BP	GO:0051294	establishment of spindle orientation	12/1760	2452-12-01	0.0185052	0.276026	0.253812	ZW10/ITGB1/MAP4/HTT/PAFAH1B1/PLK1/MAD2L1/DCTN1/NUMA1/LLGL1/MAPRE1/NSFL1C	12
GO:0033135	BP	GO:0033135	regulation of peptidyl-serine phosphorylation	26/1760	29/2452	0.0192777	0.28301	0.260234	NCK2/TFRC/RAF1/HSP90AA1/HSP90AB1/ARAF/BCL2/TXN/MIF/HCLS1/BRAF/NCK1/ATP2B4/PFN2/GSK3A/RACK1/EIF4G1/STK4/PRKAA1/RICTOR/RPTOR/DOCK7/PARK7/MAPKAP1/TNKS1BP1/TBK1	26
GO:1903076	BP	GO:1903076	regulation of protein localization to plasma membrane	26/1760	29/2452	0.0192777	0.28301	0.260234	RER1/STX7/ACSL3/ITGB1/ATP2B4/KIF5B/CSK/NUMB/ARF6/RACK1/RHOG/ATP2C1/CDK5/CLTC/SPTBN1/DLG1/PPFIA1/PICALM/SQSTM1/TMED2/GRIPAP1/CNST/RAB11FIP2/AP2M1/ZDHHC5/APPL1	26
GO:0031023	BP	GO:0031023	microtubule organizing center organization	30/1760	34/2452	0.0193413	0.28301	0.260234	PPP1R12A/XPO1/ROCK2/CEP152/CDK1/CDK2/NUP62/BRCA1/PAFAH1B1/RANBP1/BRCA2/KIF11/PLK1/SLC16A1/CKAP5/DCTN1/GEN1/CROCC/CEP85/HAUS6/ALMS1/PDCD6IP/RBM14/NAT10/CHMP4B/CHMP5/CHORDC1/NSFL1C/CHMP2B/CLASP2	30
GO:0001558	BP	GO:0001558	regulation of cell growth	62/1760	75/2452	0.0194279	0.28301	0.260234	SHTN1/EBAG9/DDX3X/ADAM10/SPAG9/KAT7/CEP43/PAK4/RB1/BCL2/MAPT/G6PD/SLC9A1/GDI1/BRCA1/MTOR/PAFAH1B1/GSK3A/GSK3B/SMARCA4/PLXNA3/RPS6KA3/IST1/CDC42/CXCR4/RACK1/CSNK2A1/EIF4G2/ARHGAP4/CDK5/EIF4G1/EXOSC9/NCBP1/SMARCB1/GOLGA4/FHL1/CTTN/PTK2B/RPS6KA1/RBBP7/TMEM97/LAMTOR1/TWF2/RICTOR/RUFY3/CRLF3/SPART/RPTOR/CCAR2/ITCH/USP47/SIN3A/MAPKAP1/DERL2/EXOSC4/RTN4/CDKN2AIP/ITSN2/DIP2B/NDRG3/MACF1/PLAA	62
GO:0048858	BP	GO:0048858	cell projection morphogenesis	94/1760	117/2452	0.0199698	0.287541	0.2644	SHTN1/DVL2/SIPA1L1/SPAG9/SNX2/GAS7/FLOT1/LYPLA2/MAP4K4/HPRT1/ITGB1/HSP90AA1/HSP90AB1/CNP/BCL2/MAPT/ITGA4/BRAF/PPP3CB/STMN1/GDI1/KIF5B/PAFAH1B1/NEDD4/IQGAP1/NUMB/GSK3B/PLXNA3/IST1/NCKAP1L/CDC42/RAB8A/RAB10/CXCR4/RAC1/EIF4G2/ARHGAP4/CDK5/TOP2B/YWHAH/PTPN11/PAK2/PTK7/GOLGA4/ROCK1/PICALM/SNX1/CUX1/LRP8/ARHGEF7/CTTN/CAPRIN1/LLGL1/TBCE/DBN1/TWF2/MARK2/RUFY3/ABI1/SPART/MINK1/ENAH/PARD3/WASF1/NEO1/USP9X/…	94
GO:0120039	BP	GO:0120039	plasma membrane bounded cell projection morphogenesis	94/1760	117/2452	0.0199698	0.287541	0.2644	SHTN1/DVL2/SIPA1L1/SPAG9/SNX2/GAS7/FLOT1/LYPLA2/MAP4K4/HPRT1/ITGB1/HSP90AA1/HSP90AB1/CNP/BCL2/MAPT/ITGA4/BRAF/PPP3CB/STMN1/GDI1/KIF5B/PAFAH1B1/NEDD4/IQGAP1/NUMB/GSK3B/PLXNA3/IST1/NCKAP1L/CDC42/RAB8A/RAB10/CXCR4/RAC1/EIF4G2/ARHGAP4/CDK5/TOP2B/YWHAH/PTPN11/PAK2/PTK7/GOLGA4/ROCK1/PICALM/SNX1/CUX1/LRP8/ARHGEF7/CTTN/CAPRIN1/LLGL1/TBCE/DBN1/TWF2/MARK2/RUFY3/ABI1/SPART/MINK1/ENAH/PARD3/WASF1/NEO1/USP9X/…	94
GO:0050863	BP	GO:0050863	regulation of T cell activation	55/1760	66/2452	0.0202907	0.287656	0.264506	LGALS9/AP3B1/ARID1A/AP3D1/SART1/NCK2/SASH3/CLPTM1/ACTL6A/PNP/ADA/TFRC/ANXA1/HLA-A/CD5/LCK/CD2/CD3E/BRAF/RAC2/VAV1/SPN/NCK1/HLA-G/PTPN2/RPS3/PTPN6/SLC7A1/CORO1A/IL2RG/CSK/MTOR/ABL2/ZAP70/SMARCA4/NCKAP1L/CD81/RUNX1/PTPN11/SMARCB1/DLG1/CBFB/SCRIB/FLOT2/CAMK4/SMARCD3/DTX1/RASAL3/HSPH1/ITCH/FANCD2/CYRIB/PAG1/PTPN22/SIT1	55
GO:0061462	BP	GO:0061462	protein localization to lysosome	17/1760	18/2452	0.0203284	0.287656	0.264506	AP3B1/AP3D1/HGS/ROCK2/HSPA8/M6PR/NEDD4/RAB7A/CD81/VPS53/LAMTOR1/ZFYVE16/SORL1/SORT1/PIK3R4/RTN4/GGA3	17
GO:0051983	BP	GO:0051983	regulation of chromosome segregation	41/1760	48/2452	0.0203748	0.287656	0.264506	ARID1A/ZW10/ZNF207/BUB1/BUB3/RAD21/BUB1B/SMC2/ACTL6A/RB1/CDK1/CCNB1/CDC27/TTK/NCAPD3/MKI67/SMARCA4/PLK1/CSNK2A1/SMARCB1/MAD2L1/CUL3/NUMA1/NCAPH/NCAPD2/TRIP13/GEN1/PCID2/CDCA2/SMARCD3/NCAPG2/SIRT2/KNL1/SMC6/NCAPG/ANAPC1/INCENP/RCC2/ANAPC7/TACC3/DYNC1LI1	41
GO:0033365	BP	GO:0033365	protein localization to organelle	218/1760	283/2452	0.0204396	0.287656	0.264506	POM121/AP3B1/IPO5/KPNA3/DDX3X/KPNA4/AP3D1/ADAM10/TNPO2/HGS/GAK/XPO1/SEC16A/RER1/IPO8/ZW10/EMC8/PLRG1/BUB3/RAD21/BUB1B/DIAPH1/DKC1/ROCK2/NUP155/SRP72/SUN1/UBR5/KAT7/IPO7/TFRC/ISG15/RB1/CDK1/HSP90AA1/SRPRA/PARP1/TXN/MAPT/HSPA8/XRCC5/HCLS1/RAC2/RPA2/PPP3CB/PRKACA/TCP1/ARF4/BTF3/RAB6A/M6PR/LMNB1/FLNA/NF1/CBL/MSN/MARK3/NMT1/TTK/HSPA4/NF2/NUP214/ARL3/NUP62/CCT6A/ARL1/STAT3/MTOR/RANGAP1/BAG6/NEDD4/CCT5/…	218
GO:0044770	BP	GO:0044770	cell cycle phase transition	100/1760	125/2452	0.0205652	0.287798	0.264636	TAF1/DDX3X/PPP6C/ARID1A/TTI1/ZW10/PLRG1/ZNF207/BUB1/BUB3/ENSA/AKAP8/RAD21/BUB1B/BRD4/NBN/ANKRD17/CDC45/TIPRL/ACTL6A/ANXA1/ITGB1/RB1/CDK1/EIF4E/BCL2/CCNB1/GSPT1/RPA2/RCC1/ATP2B4/RRM1/CDK2/PTPN6/CDC27/RRM2/TTK/BRCA1/BRCC3/MRE11/SMARCA4/BRCA2/PLK1/PRKDC/CDK6/CDK5/EIF4G1/PTPN11/PSME1/SMARCB1/DLG1/MAD2L1/NAE1/CUL2/CUL3/CUL4B/FHL1/MDC1/TRIP13/DDB1/GEN1/PCID2/RNASEH2B/KANK2/INTS3/RINT1/SMARCD3/MEPCE/CRL…	100
GO:0097435	BP	GO:0097435	supramolecular fiber organization	151/1760	193/2452	0.0212152	0.292385	0.268854	SHTN1/MYO1G/PDLIM1/ARPC1B/ARPC2/ARPC3/ARPC5/WIPF1/NCK2/ZNF207/MYO1B/DIAPH1/GAS7/WDR1/ROCK2/ITGB1/RB1/HSP90AB1/VIM/BCL2/MAPT/HSPA8/ACTN1/RNH1/LCP1/HCLS1/BRAF/RAC2/NCK1/FER/STMN1/SLC9A1/CSRP1/FLNA/NF1/RPS3/MAP4/CORO1A/PFN2/NF2/ADD1/TAGLN2/CAPG/USP8/ARHGAP25/MTOR/PAFAH1B1/IQGAP1/CAPZA2/CAPZB/MARCKSL1/AGFG1/CAPZA1/ARFIP2/ARFIP1/MYOM2/NCKAP1L/CORO7/ARPC4/CDC42/ACTR2/ARF1/VBP1/TMSB4X/ARF6/RAC1/RHOG/SPT…	151
GO:0048468	BP	GO:0048468	cell development	299/1760	393/2452	0.0213077	0.292385	0.268854	SHTN1/RAP1B/LGALS9/AP3B1/MEN1/ARID1A/AP3D1/DVL2/CHD2/PRMT5/GAK/SIPA1L1/SART1/RGS14/NCK2/ACTN4/NUDT21/STRN/SPAG9/SIPA1L3/KDM1A/SNX3/GAS7/WDR1/ROCK2/PDCD6/FLNB/ZMPSTE24/FLOT1/SASH3/FRYL/SBF1/KAT7/LYPLA2/SGPL1/SEC24B/TDP2/MAP4K4/CLPTM1/PAK4/ACTL6A/DHFR/PNP/HPRT1/ADA/TFRC/ANXA1/NR3C1/CD3D/TYMS/ISG15/ITGB1/LCK/RB1/CDK1/CD2/CD3E/HSP90AA1/ANXA6/HSP90AB1/VIM/CNP/CD3G/PARP1/BCL2/MAPT/BCR/TOP2A/G6PD/ACTN1/…	299
GO:0022603	BP	GO:0022603	regulation of anatomical structure morphogenesis	118/1760	149/2452	0.0215365	0.292385	0.268854	SHTN1/DVL2/HGS/SIPA1L1/SPAG9/DIAPH1/WDR1/ROCK2/PDCD6/PRPF40A/ZMPSTE24/EPN2/FMNL1/SEC24B/PAK4/ADA/TFRC/ANXA1/ITGB1/PRKCB/MAPT/BCR/RNH1/BRAF/PRKCA/HLA-G/PLCG1/NF1/WARS1/ATP2B4/MSN/CORO1A/GDI1/NF2/MYH9/MYH10/BRCA1/STAT3/STAT1/PAFAH1B1/NEDD4/CAPZB/GSK3B/PLXNA3/STAT2/IST1/SLC12A2/CDC42/CXCR4/RAC1/RACK1/EIF4G2/PRKDC/RHOG/ARHGAP4/CDK5/RUNX1/YWHAH/DLG1/PAK2/PTK7/PDE3B/GOLGA4/ROCK1/STIM1/CUX1/LRP8/ARHGEF7…	118
GO:0010562	BP	GO:0010562	positive regulation of phosphorus metabolic process	84/1760	104/2452	0.0215459	0.292385	0.268854	DDX3X/DVL2/PPP1R12A/NBN/ROCK2/FLOT1/ACSL3/TFRC/RAF1/CD3E/HSP90AA1/HSP90AB1/ARAF/BCL2/TXN/MAPT/XRCC6/XRCC5/MIF/HCLS1/BRAF/SPN/PECAM1/PTPN1/OSBP/RPS3/ATP2B4/PTBP1/ARRB2/PFN2/MTOR/IQGAP1/GSK3A/MRE11/FXR1/IRAK1/PLK1/VCP/NCKAP1L/RAP2B/TMSB4X/RAC1/RACK1/EIF4G1/PTPN11/STK4/LCP2/PAK2/ROCK1/SQSTM1/RIPK1/LRP8/PTK2B/PPP2R5D/PTPA/RALBP1/TAB1/CCDC88A/PPP1R15B/CDCA2/RICTOR/MARK2/MOB1A/MAVS/ANKLE2/ABI1/RPTOR/HD…	84
GO:0045937	BP	GO:0045937	positive regulation of phosphate metabolic process	84/1760	104/2452	0.0215459	0.292385	0.268854	DDX3X/DVL2/PPP1R12A/NBN/ROCK2/FLOT1/ACSL3/TFRC/RAF1/CD3E/HSP90AA1/HSP90AB1/ARAF/BCL2/TXN/MAPT/XRCC6/XRCC5/MIF/HCLS1/BRAF/SPN/PECAM1/PTPN1/OSBP/RPS3/ATP2B4/PTBP1/ARRB2/PFN2/MTOR/IQGAP1/GSK3A/MRE11/FXR1/IRAK1/PLK1/VCP/NCKAP1L/RAP2B/TMSB4X/RAC1/RACK1/EIF4G1/PTPN11/STK4/LCP2/PAK2/ROCK1/SQSTM1/RIPK1/LRP8/PTK2B/PPP2R5D/PTPA/RALBP1/TAB1/CCDC88A/PPP1R15B/CDCA2/RICTOR/MARK2/MOB1A/MAVS/ANKLE2/ABI1/RPTOR/HD…	84
GO:0051051	BP	GO:0051051	negative regulation of transport	58/1760	70/2452	0.0215973	0.292385	0.268854	RAP1B/LGALS9/STXBP3/SNX3/ARL6IP5/OXSR1/ADA/ANXA1/GNAI2/PRKCB/BCL2/TXN/BCR/BRAF/PPP3CB/PFKL/NF1/YWHAQ/CORO1A/GDI1/CSK/RANGAP1/NEDD4/LMAN1/NUP153/GSK3A/RAB7A/ARFIP1/NCKAP1L/UFM1/YWHAE/ARF6/RAC1/RACK1/CDK5/PTPN11/ARHGAP1/PICALM/PTK2B/TRAT1/RAB11FIP1/UBAC2/SMCR8/RUBCN/NEO1/ANKRD27/VPS35/CNN2/PARK7/RAB11FIP5/DERL2/RAB33B/GOPC/ATG3/STK39/APPL1/UBE2J1/SLC30A1	58
GO:1903047	BP	GO:1903047	mitotic cell cycle process	159/1760	204/2452	0.0231012	0.305631	0.281034	DDX3X/PPP6C/ARID1A/CIT/PRMT5/ZW10/PLRG1/ZNF207/BUB1/BUB3/ENSA/AKAP8/RAD21/SMARCA5/BUB1B/BRD4/NBN/ROCK2/ANKRD17/TACC1/CDC45/ZMPSTE24/SMC2/STAMBP/ACTL6A/ANXA1/ITGB1/PRKCB/RB1/CDK1/EIF4E/BCL2/PCNA/CCNB1/GSPT1/RPA2/STMN1/PRKCA/SON/RCC1/FLNA/RRM1/CDK2/MAP4/PTPN6/CDC27/RRM2/TTK/MCM4/MYH10/ARL3/NUP62/BRCA1/USP8/NCAPD3/HTT/PAFAH1B1/RANBP1/MKI67/BRCC3/IQGAP1/MRE11/SMARCA4/BRCA2/KIF11/PLK1/VCP/CDC42/ARF1/R…	159
GO:1904375	BP	GO:1904375	regulation of protein localization to cell periphery	33/1760	38/2452	0.0231838	0.305631	0.281034	ADAM10/RER1/STX7/EPB41L2/ACSL3/ITGB1/EPB41/ATP2B4/KIF5B/CSK/NUMB/PLK1/ARF6/RACK1/RHOG/ATP2C1/CDK5/CLTC/SPTBN1/EIF4G1/DLG1/PPFIA1/PICALM/SQSTM1/NUMA1/TMED2/GRIPAP1/CNST/RAB11FIP2/AP2M1/VPS35/ZDHHC5/APPL1	33
GO:1905475	BP	GO:1905475	regulation of protein localization to membrane	33/1760	38/2452	0.0231838	0.305631	0.281034	ADAM10/RER1/STX7/ACSL3/ITGB1/ATP2B4/STOM/NMT1/GDI1/KIF5B/CSK/NUMB/CD81/ARF6/RACK1/RHOG/ATP2C1/CDK5/CLTC/SPTBN1/DLG1/PPFIA1/PICALM/SQSTM1/TMED2/GRIPAP1/CNST/RAB11FIP2/C2CD5/AP2M1/ZDHHC5/APPL1/ITGB2	33
GO:0030865	BP	GO:0030865	cortical cytoskeleton organization	21/1760	23/2452	0.0234771	0.305631	0.281034	EPB41L2/WDR1/ROCK2/FMNL1/EPB41/LCP1/PAFAH1B1/IQGAP1/NCKAP1L/ARF6/RAC1/RHOG/DLG1/ROCK1/LLGL1/STRIP1/PDCD6IP/EPB41L1/AKAP11/TLN1/FHOD1	21
GO:0035194	BP	GO:0035194	regulatory ncRNA-mediated post-transcriptional gene silencing	21/1760	23/2452	0.0234771	0.305631	0.281034	CNOT1/EIF4E2/ZMPSTE24/DDX6/TIAL1/STAT3/HELZ/FXR1/ADAR/RAN/EIF4G1/DHX9/NCBP1/RIPK1/TSN/TNRC6A/XPO5/MOV10/TNRC6C/LIMD1/TNRC6B	21
GO:0061951	BP	GO:0061951	establishment of protein localization to plasma membrane	21/1760	23/2452	0.0234771	0.305631	0.281034	VAMP5/ACSL3/CSK/RAB7A/AFDN/RAB8A/RAB10/RACK1/ATP2C1/SPTBN1/GOLGA4/SCRIB/ATP6AP1/GRIPAP1/CNST/SORL1/VPS35/GORASP2/GGA3/GGA1/MACF1	21
GO:1905477	BP	GO:1905477	positive regulation of protein localization to membrane	21/1760	23/2452	0.0234771	0.305631	0.281034	RER1/ACSL3/ITGB1/ATP2B4/STOM/NMT1/KIF5B/CD81/ARF6/RACK1/RHOG/ATP2C1/CDK5/SPTBN1/DLG1/SQSTM1/CNST/RAB11FIP2/C2CD5/ZDHHC5/ITGB2	21
GO:0040008	BP	GO:0040008	regulation of growth	77/1760	95/2452	0.023582	0.305631	0.281034	SHTN1/EBAG9/DDX3X/ADAM10/SPAG9/ZMPSTE24/SASH3/KAT7/SGPL1/CEP43/PAK4/PRKCB/RB1/CDK1/BCL2/MAPT/G6PD/SLC9A1/TKT/GDI1/BRCA1/STAT3/MTOR/PAFAH1B1/GSK3A/GSK3B/PEX5/SMARCA4/PLXNA3/RPS6KA3/IST1/CDC42/CXCR4/RACK1/CSNK2A1/EIF4G2/ARHGAP4/CDK5/RUNX1/EIF4G1/EXOSC9/NCBP1/SMARCB1/STK4/GOLGA4/FHL1/CTTN/PTK2B/GAMT/RFTN1/RPS6KA1/RBBP7/TMEM97/LAMTOR1/TWF2/RICTOR/RUFY3/RAI1/GPAT4/CRLF3/SPART/RPTOR/CCAR2/ITCH/USP47/SI…	77
GO:0008283	BP	GO:0008283	cell population proliferation	339/1760	448/2452	0.02368	0.305631	0.281034	SHTN1/LGALS9/MEN1/PES1/DVL2/ADAM10/HGS/GAK/ARPC2/SIPA1L1/NCK2/STRN/SPAG9/KDM1A/SNX3/SNX2/GAS7/NBN/PDCD6/TACC1/LRP6/RP2/ZMPSTE24/FLOT1/SASH3/FRYL/CEP152/KAT7/LYPLA2/PSMG1/SEC24B/STAMBP/CEP43/SNAP29/MAP4K4/PAK4/ACTL6A/DHFR/PNP/HPRT1/ADA/TFRC/RAF1/ANXA1/HLA-A/GNAI2/ITGB1/RB1/CDK1/CAPN1/CD3E/HSP90AA1/HSP90AB1/VIM/CNP/BCL2/MAPT/IMPDH2/XRCC6/XRCC5/ITGA4/MIF/HCLS1/CCNB1/BRAF/RAC2/SPN/PPP3CB/NCK1/FER/STM…	339
GO:0061136	BP	GO:0061136	regulation of proteasomal protein catabolic process	40/1760	47/2452	0.0246652	0.315082	0.289724	TAF1/PSMD14/XPO1/EIF3H/N4BP1/USP19/BAG2/HSP90AB1/ARAF/PRKACA/PSMC3/CDK2/PSMC2/PSMC4/USP5/BAG6/GCLC/CSNK1A1/CAMLG/GSK3A/GSK3B/BCAP31/PLK1/USP14/VCP/SUMO2/PSMC1/PSMC5/RPL11/RACK1/PSME1/SIRT2/CCAR2/USP9X/USP7/PARK7/PSME3IP1/PSME2/UCHL5/MAP1A	40
GO:1903828	BP	GO:1903828	negative regulation of protein localization	40/1760	47/2452	0.0246652	0.315082	0.289724	SNX3/ROCK2/TXN/MAPT/PFKL/BTF3/NF1/MARK3/GDI1/CSK/MTOR/RANGAP1/LMAN1/NUMB/GSK3B/GDI2/VCP/UFM1/ARF6/CDK5/CLTC/PTPN11/PPFIA1/PICALM/TMED2/GRIPAP1/ABHD17B/RAB11FIP1/UBAC2/NEO1/AP2M1/VPS35/SIN3A/PARK7/RAB11FIP5/DERL2/GOPC/NSFL1C/UBE2J1/MAP1A	40
GO:0051258	BP	GO:0051258	protein polymerization	67/1760	82/2452	0.0248186	0.315425	0.290039	ARPC2/ARPC3/ARPC5/NCK2/ZNF207/DIAPH1/GAS7/HSP90AA1/MAPT/HCLS1/NCK1/FER/STMN1/RPS3/MAP4/CORO1A/PFN2/ADD1/CAPG/MTOR/CAPZA2/CAPZB/CAPZA1/NCKAP1L/CORO7/ARPC4/TMSB4X/ARF6/RAC1/SPTBN1/WASHC5/DLG1/FLII/SPTAN1/CKAP5/COTL1/ARHGEF7/DCTN1/CTTN/PTK2B/NUMA1/MAPRE1/INF2/CAMSAP1/KANK2/CARMIL2/TWF2/RICTOR/SSH2/HAUS6/NEDD1/WASF1/CYFIP2/KIRREL1/TUBGCP2/TBCD/CHMP4A/CHMP4B/CYRIB/TMOD3/SLAIN2/ADD3/TUBGCP4/EVL/DRG1/GI…	67
GO:0030098	BP	GO:0030098	lymphocyte differentiation	57/1760	69/2452	0.0253894	0.320073	0.294313	LGALS9/AP3B1/MEN1/ARID1A/AP3D1/SART1/SASH3/KAT7/CLPTM1/ACTL6A/PNP/ADA/ANXA1/CD3D/ITGB1/LCK/CD2/CD3E/CD3G/BCL2/XRCC6/ITGA4/BRAF/VAV1/SPN/PPP3CB/HLA-G/PTPN2/PTPN6/IL2RG/STAT3/MTOR/ZAP70/SMARCA4/NCKAP1L/TPD52/PRKDC/CDK6/RUNX1/TOP2B/ITK/SMARCB1/CBFB/PTK2B/CAMK4/RABL3/PCID2/SMARCD3/DTX1/THEMIS/TSC1/DOCK2/DOCK10/FANCD2/BCL11B/PLCL2/PTPN22	57
GO:0006911	BP	GO:0006911	phagocytosis, engulfment	11/1760	2452-11-01	0.0258268	0.320073	0.294313	MYH9/ARHGAP25/CLCN3/VAMP7/NCKAP1L/CDC42/RAC1/ANO6/ELMO1/BIN2/ITGB2	11
GO:0048640	BP	GO:0048640	negative regulation of developmental growth	11/1760	2452-11-01	0.0258268	0.320073	0.294313	SPAG9/G6PD/GSK3A/PLXNA3/ARHGAP4/CDK5/STK4/RAI1/SPART/RTN4/DIP2B	11
GO:0090317	BP	GO:0090317	negative regulation of intracellular protein transport	11/1760	2452-11-01	0.0258268	0.320073	0.294313	TXN/NF1/GDI1/RANGAP1/LMAN1/UFM1/CDK5/UBAC2/PARK7/DERL2/UBE2J1	11
GO:0099518	BP	GO:0099518	vesicle cytoskeletal trafficking	11/1760	2452-11-01	0.0258268	0.320073	0.294313	MYO1G/AP3B1/AP3D1/ACTN4/MYO1B/KIF5B/HTT/PAFAH1B1/FNBP1L/AP3S1/TANC2	11
GO:0033157	BP	GO:0033157	regulation of intracellular protein transport	50/1760	60/2452	0.0265992	0.320291	0.294514	IPO5/XPO1/B3GAT3/UBR5/CDK1/HSP90AA1/TXN/LCP1/HCLS1/RAC2/PRKACA/PTPN1/FLNA/NF1/STOM/NMT1/GDI1/PPM1A/RANGAP1/LMAN1/GSK3A/GSK3B/EMD/BCAP31/NPEPPS/CD81/UFM1/YWHAE/RAN/CDK5/PTPN11/PRKAA1/TARDBP/GRIPAP1/RUFY3/MAVS/HUWE1/C2CD5/UBAC2/TM9SF4/SORL1/PARK7/NUP58/DERL2/SAR1A/TMEM30A/ERGIC3/UBE2J1/SAR1B/ITGB2	50
GO:0007159	BP	GO:0007159	leukocyte cell-cell adhesion	60/1760	73/2452	0.026652	0.320291	0.294514	LGALS9/AP3B1/ARID1A/AP3D1/SART1/NCK2/SASH3/ACTL6A/PNP/ADA/TFRC/ANXA1/HLA-A/ITGB1/CD5/LCK/CD3E/ITGA4/RAC2/VAV1/SPN/PECAM1/NCK1/HLA-G/PTPN2/ITGAL/RPS3/MSN/PTPN6/SLC7A1/CORO1A/IL2RG/CSK/MTOR/ABL2/ZAP70/SMARCA4/IRAK1/NCKAP1L/CD81/RUNX1/PTPN11/SMARCB1/DLG1/ROCK1/CBFB/SCRIB/SELPLG/FLOT2/SMARCD3/FERMT3/SKAP1/DTX1/RASAL3/HSPH1/ITCH/CYRIB/PAG1/PTPN22/ITGB2	60
GO:1903131	BP	GO:1903131	mononuclear cell differentiation	60/1760	73/2452	0.026652	0.320291	0.294514	LGALS9/AP3B1/MEN1/ARID1A/AP3D1/SART1/SASH3/KAT7/CLPTM1/ACTL6A/PNP/ADA/ANXA1/CD3D/ITGB1/LCK/CD2/CD3E/CD3G/BCL2/XRCC6/ITGA4/BRAF/VAV1/SPN/PPP3CB/HLA-G/PTPN2/PTPN6/IL2RG/MYH9/STAT3/MTOR/ZAP70/FASN/SMARCA4/NCKAP1L/TPD52/PRKDC/CDK6/RUNX1/TOP2B/ITK/SMARCB1/CBFB/PTK2B/CAMK4/IFI16/RABL3/PCID2/SMARCD3/DTX1/THEMIS/TSC1/DOCK2/DOCK10/FANCD2/BCL11B/PLCL2/PTPN22	60
GO:0010324	BP	GO:0010324	membrane invagination	16/1760	17/2452	0.0270016	0.320291	0.294514	HGS/SNX3/MYH9/ARHGAP25/CLCN3/VAMP7/NCKAP1L/CDC42/ARF1/RAC1/ANO6/FNBP1L/ELMO1/CHMP4A/BIN2/ITGB2	16
GO:0010921	BP	GO:0010921	regulation of phosphatase activity	16/1760	17/2452	0.0270016	0.320291	0.294514	PPP1R12A/ROCK2/PPP6R2/TIPRL/HSP90AB1/MTOR/HTT/GSK3B/NCKAP1L/ROCK1/PTPA/PPP6R3/PPP1R15B/TSC1/CDK5RAP3/PPP6R1	16
GO:0033002	BP	GO:0033002	muscle cell proliferation	16/1760	17/2452	0.0270016	0.320291	0.294514	GNAI2/CDK1/XRCC6/XRCC5/NF1/DNMT1/STAT1/IRAK1/PRKDC/RBM10/RUNX1/HDAC1/GNA13/SF1/IRAK4/SUGT1	16
GO:0051058	BP	GO:0051058	negative regulation of small GTPase mediated signal transduction	16/1760	17/2452	0.0270016	0.320291	0.294514	STAMBP/ITGB1/STMN1/NF1/NUP62/ARHGAP25/ABL2/CUL3/RASA3/RASA2/RASAL3/MAPKAP1/ARHGAP35/CYRIB/HEG1/CD2AP	16
GO:0051293	BP	GO:0051293	establishment of spindle localization	16/1760	17/2452	0.0270016	0.320291	0.294514	ZW10/ITGB1/MAP4/MYH9/HTT/PAFAH1B1/PLK1/MAD2L1/DCTN1/DYNC1H1/KPNB1/NUMA1/LLGL1/MAPRE1/NSFL1C/CLASP2	16
GO:0071985	BP	GO:0071985	multivesicular body sorting pathway	16/1760	17/2452	0.0270016	0.320291	0.294514	HGS/RAB27A/VCP/VPS37A/CHMP7/RUBCN/STAM/MVB12A/SORT1/CHMP4A/PTPN23/CHMP4B/VTA1/UBAP1/CHMP5/CHMP2B	16
GO:0051240	BP	GO:0051240	positive regulation of multicellular organismal process	186/1760	241/2452	0.0279622	0.330113	0.303545	SHTN1/DDT/LGALS9/AP3B1/DDX3X/SCD/ARID1A/AP3D1/PRMT5/CHUK/SART1/RGS14/NCK2/AP1G1/RAD21/KDM1A/ROCK2/PDCD6/ALOX12B/FLOT1/SASH3/PAK4/ACTL6A/PNP/ADA/TFRC/ANXA1/GAPDH/HLA-A/ATP1A1/ISG15/ITGB1/PRKCB/CD5/LCK/RB1/CDK1/CD2/CD3E/HSP90AA1/PARP1/BCL2/MAPT/XRCC6/XRCC5/MIF/HCLS1/BRAF/VAV1/SPN/NCK1/ATP2A2/PRKCA/HLA-G/PLCG1/SLC9A1/FLNA/NME2/RPS3/TNFRSF8/PTPN6/SLC7A1/CORO1A/GDI1/IL2RG/ARRB2/PPP1CC/BRCA1/STAT3/CSK/…	186
GO:0050767	BP	GO:0050767	regulation of neurogenesis	53/1760	64/2452	0.0282746	0.332226	0.305489	SHTN1/PRMT5/RGS14/KDM1A/ITGB1/RB1/MAPT/XRCC5/BRAF/NF1/GDI1/NF2/PPP1CC/MTOR/PAFAH1B1/NUMB/FXR1/PLXNA3/IST1/NAP1L1/CXCR4/EIF4G2/ARHGAP4/CDK5/SLC7A5/YWHAH/GOLGA4/HDAC1/SNW1/CUX1/LRP8/CAPRIN1/RHEB/DBN1/MAN2A1/TWF2/SMARCD3/RUFY3/HOOK3/SIRT2/SPART/SORL1/HDAC2/DOCK7/ANKRD27/SPEN/DHX36/RTN4/STAU2/DIP2B/MACF1/YTHDF2/NUMBL	53
GO:0007093	BP	GO:0007093	mitotic cell cycle checkpoint signaling	32/1760	37/2452	0.02852	0.333537	0.306694	ZW10/ZNF207/BUB1/BUB3/BUB1B/NBN/CDK1/CCNB1/RPA2/CDK2/TTK/BRCA1/BRCC3/MRE11/PLK1/PRKDC/MAD2L1/NAE1/MDC1/TRIP13/GEN1/PCID2/INTS3/RINT1/KNL1/CDK5RAP3/FANCD2/TAOK3/INCENP/BABAM2/GTSE1/DYNC1LI1	32
GO:0051301	BP	GO:0051301	cell division	139/1760	178/2452	0.0296028	0.338562	0.311314	CIT/ZW10/EPB41L2/RGS14/ZNF207/BUB1/BUB3/ENSA/RAD21/BUB1B/ROCK2/PRPF40A/TACC1/CCNK/SMC2/STAMBP/NR3C1/GNAI2/RB1/CDK1/GNAI3/EPB41/TOP2A/CCNB1/STMN1/SON/RCC1/RPS3/CDK2/MAP4/CDC27/TIAL1/MYH9/MYH10/ARL3/PPP1CC/NUP62/USP8/NCAPD3/PAFAH1B1/BRCC3/IQGAP1/CSNK1A1/NUMB/LIG3/BRCA2/KIF11/PLK1/IST1/CDC42/RAB10/ACTR2/ARF1/PPP1CA/ARF6/RAN/RACK1/RAE1/CDK6/CDK5/CLTC/SPTBN1/WASHC5/MAD2L1/ROCK1/CUL3/CKAP5/SEPTIN6/DCTN…	139
GO:0007029	BP	GO:0007029	endoplasmic reticulum organization	39/1760	46/2452	0.0297678	0.338562	0.311314	SHTN1/GAK/SEC16A/EMC8/SEC31A/VAPB/POLR2M/BAG6/CAMLG/LMAN1/PEX5/RAB10/SEC61A1/NOMO2/BNIP1/RAB3GAP1/TMED2/TRAM1/EMC4/ATL3/LPCAT3/RETREG3/EMC1/RETREG2/ATL2/CCDC47/VCPIP1/ESYT1/LNPK/RAB3GAP2/RAB18/RTN4/SMPD4/EMC3/VAPA/STX18/TMCO1/CERT1/ESYT2	39
GO:0070507	BP	GO:0070507	regulation of microtubule cytoskeleton organization	39/1760	46/2452	0.0297678	0.338562	0.311314	MAPT/STMN1/RPS3/NUP62/PAFAH1B1/GSK3B/PLK1/RAC1/RAE1/CLTC/PRKAA1/ROCK1/CKAP5/ARHGEF7/DCTN1/DYNC1H1/NUMA1/MAPRE2/MAPRE1/CAMSAP1/MARK2/HAUS6/CEP97/SKA3/CHMP7/ARHGEF2/BICD1/TBCD/CHMP4A/CHMP4B/CYLD/CHMP5/SLAIN2/CHMP2B/DRG1/GIT1/TACC3/CLASP2/MAP1A	39
GO:0045597	BP	GO:0045597	positive regulation of cell differentiation	97/1760	122/2452	0.029958	0.338562	0.311314	SHTN1/LGALS9/AP3B1/ARID1A/AP3D1/PRMT5/SART1/RGS14/NUDT21/SPAG9/KDM1A/SASH3/IPO7/ACTL6A/PNP/ADA/ANXA1/ISG15/ITGB1/RB1/HSP90AB1/PARP1/BCL2/MAPT/XRCC6/XRCC5/HCLS1/BRAF/PRKCA/HLA-G/NME2/GDI1/SLC6A6/IL2RG/ARRB2/NF2/ADD1/PPP1CC/STAT3/STAT1/MTOR/PAFAH1B1/ZAP70/NUMB/GSK3B/SMARCA4/PLXNA3/RPS6KA3/IST1/NCKAP1L/NAP1L1/CXCR4/EIF4G2/PRKDC/ATP11A/RUNX1/SLC7A5/EIF4G1/SMARCB1/STK4/GOLGA4/RIPK1/HDAC1/SNW1/CUX1/CBF…	97
GO:0007098	BP	GO:0007098	centrosome cycle	28/1760	32/2452	0.0300375	0.338562	0.311314	PPP1R12A/XPO1/ROCK2/CEP152/CDK1/CDK2/NUP62/BRCA1/RANBP1/BRCA2/KIF11/PLK1/SLC16A1/CKAP5/DCTN1/GEN1/CROCC/CEP85/HAUS6/ALMS1/PDCD6IP/RBM14/NAT10/CHMP4B/CHMP5/CHORDC1/NSFL1C/CHMP2B	28
GO:0032434	BP	GO:0032434	regulation of proteasomal ubiquitin-dependent protein catabolic process	28/1760	32/2452	0.0300375	0.338562	0.311314	TAF1/XPO1/EIF3H/N4BP1/HSP90AB1/ARAF/CDK2/USP5/BAG6/GCLC/CSNK1A1/CAMLG/GSK3A/GSK3B/BCAP31/PLK1/USP14/VCP/SUMO2/RPL11/RACK1/SIRT2/CCAR2/USP9X/USP7/PARK7/UCHL5/MAP1A	28
GO:0045931	BP	GO:0045931	positive regulation of mitotic cell cycle	28/1760	32/2452	0.0300375	0.338562	0.311314	DDX3X/PLRG1/BRD4/ANKRD17/ANXA1/RB1/CDK1/EIF4E/CCNB1/PRKCA/RRM1/RRM2/PAFAH1B1/BRCA2/EIF4G1/PTPN11/CUL3/CUL4B/PKN2/SMARCD3/MEPCE/RPTOR/SIN3A/PLCB1/TMOD3/RCC2/ANAPC7/CPSF3	28
GO:0007173	BP	GO:0007173	epidermal growth factor receptor signaling pathway	20/1760	22/2452	0.0302569	0.338562	0.311314	PIK3C2A/NCK2/BRAF/FER/PTPN2/PLCG1/CBL/SHC1/NUP62/IQGAP1/CAMLG/RAB7A/PTPN11/PTK2B/CCDC88A/MVB12A/KIF16B/ERBIN/SNX6/SNX5	20
GO:0051048	BP	GO:0051048	negative regulation of secretion	20/1760	22/2452	0.0302569	0.338562	0.311314	RAP1B/LGALS9/STXBP3/ADA/ANXA1/GNAI2/BCR/BRAF/PFKL/NF1/RAB7A/NCKAP1L/PTPN11/RAB11FIP1/SMCR8/NEO1/RAB11FIP5/RAB33B/STK39/SLC30A1	20
GO:0051129	BP	GO:0051129	negative regulation of cellular component organization	121/1760	154/2452	0.0303876	0.338562	0.311314	DDX3X/GAK/ZW10/ZNF207/BUB1/BUB3/RAD21/SMARCA5/SNX3/BUB1B/NBN/ROCK2/SEC22B/TFRC/RAF1/VIM/PARP1/MAPT/HSPA8/TOP2A/XRCC5/CCNB1/STMN1/FLNA/DNAJB1/MAP4/CORO1A/GDI1/TTK/PFN2/ADD1/BRCA1/CAPG/CSK/MTOR/PAFAH1B1/CAPZA2/CAPZB/GCLC/CSNK1A1/TSC2/GSK3B/GDI2/PEX5/RAB7A/PLXNA3/CAPZA1/PLK1/CDC42/VBP1/TMSB4X/ARF6/RAC1/RACK1/ARHGAP4/CDK5/SPTBN1/EXOSC10/YWHAH/FLII/PPFIA1/PAK2/MAD2L1/ROCK1/PICALM/SPTAN1/ARHGEF7/USP10/…	121
GO:0030155	BP	GO:0030155	regulation of cell adhesion	109/1760	138/2452	0.0304447	0.338562	0.311314	LGALS9/AP3B1/ARID1A/AP3D1/ADAM10/PPP1R12A/ARPC2/SART1/NCK2/ACTN4/LPXN/ROCK2/FLOT1/SASH3/MAP4K4/ACTL6A/PNP/ADA/TFRC/ANXA1/HLA-A/CD5/LCK/CD3E/BCL2/ITGA4/BRAF/RAC2/VAV1/SPN/NCK1/PRKCA/HLA-G/PTPN2/SLC9A1/FLNA/NF1/RPS3/PTPN6/SLC7A1/CORO1A/IL2RG/NF2/CSK/MTOR/ABL2/ZAP70/GSK3B/SMARCA4/IRAK1/PLXNA3/NCKAP1L/AFDN/CD81/CDC42/CXCR4/RAC1/CDK6/RUNX1/PTPN11/SMARCB1/DLG1/STK4/PDE3B/ROCK1/CBFB/ARHGEF7/SCRIB/FLOT2/…	109
GO:0016482	BP	GO:0016482	cytosolic transport	62/1760	76/2452	0.0322756	0.354839	0.326282	GAK/YKT6/AP1G1/SPAG9/SNX3/STX10/SNX2/DNAJC13/VPS26A/GOSR1/RAB6A/FLNA/MSN/CORO1A/KIF5B/NF2/ARL1/EPS15/PIP4K2A/RAB7A/RAB9A/ARFIP1/CORO7/RAB14/ACTR2/CLTC/STX5/SNX1/DCTN1/RIC1/TBC1D10B/EIPR1/VPS53/WASHC2A/RCSD1/VPS13C/MON2/HOOK3/LMTK2/TMEM87A/GBF1/TBC1D5/SORL1/USP7/KIF16B/ANKRD27/VPS35/VPS13A/SORT1/PIK3R4/TBC1D10A/UBE2O/RBSN/PTPN23/TANC2/BET1L/TBC1D14/ANKFY1/GGA1/SNX6/PIKFYVE/SNX5	62
GO:0007041	BP	GO:0007041	lysosomal transport	35/1760	41/2452	0.032401	0.354839	0.326282	AP3B1/AP3D1/HGS/GAK/NPC1/AP1G1/HSPA8/IGF2R/M6PR/NEDD4/RAB7A/VAMP7/VCP/CLEC16A/VPS53/SCYL2/ZFYVE16/HOOK3/CHMP7/SORL1/MVB12A/SNX27/VPS35/SORT1/PIK3R4/CHMP4A/RBSN/VPS16/CHMP4B/VIPAS39/USE1/GGA3/CHMP5/ANKFY1/CHMP2B	35
GO:0006470	BP	GO:0006470	protein dephosphorylation	42/1760	50/2452	0.0325272	0.354839	0.326282	PPP6C/PPP1R12A/PPM1G/ENSA/ROCK2/PPP6R2/TIPRL/SBF1/HSP90AB1/PPP3CB/NCK1/PTPN2/PTPN1/PTBP1/PTPN6/PPM1A/PPP1CC/MTOR/HTT/GSK3B/NCKAP1L/PPP1CA/YWHAE/PPP2R2A/PTPN11/ROCK1/PPP2R5D/PTPA/PTPRK/PPP6R3/PPP1R15B/CDCA2/PPP4R3A/SSH2/ANKLE2/UBLCP1/TSC1/ILKAP/SWAP70/PPP6R1/MTMR6/PTPN22	42
GO:0016236	BP	GO:0016236	macroautophagy	84/1760	105/2452	0.0327105	0.354839	0.326282	PIK3C2B/HGS/NPC1/SPTLC2/TOM1/SEC22B/VPS26A/SNAP29/GAPDH/CAPN1/GNAI3/ATP2A2/PRKACA/MTOR/HTT/NEDD4/PIP4K2A/TSC2/PEX5/LRBA/RAB7A/ARFIP2/VCP/UFM1/CDK5/SQSTM1/RAB3GAP1/RHEB/CDC37/CLEC16A/ATG2A/VPS13D/RNF213/LARP1/VPS13C/HUWE1/RETREG3/STX12/RAB43/RETREG2/VPS37A/SMCR8/PDCD6IP/CHMP7/SCFD1/TSC1/TBC1D5/RUBCN/STAM/ATP6V0A1/EXOC4/ATG2B/MVB12A/VPS35/PIK3R4/CHMP4A/UBA5/RAB33B/RAB1B/VPS16/RAB3GAP2/CHMP4B/ZFYVE1…	84
GO:0022604	BP	GO:0022604	regulation of cell morphogenesis	52/1760	63/2452	0.0332423	0.354839	0.326282	DVL2/SPAG9/DIAPH1/WDR1/PRPF40A/ZMPSTE24/FMNL1/ANXA1/MSN/CORO1A/NF2/MYH9/MYH10/PAFAH1B1/CAPZB/PLXNA3/CXCR4/RAC1/PRKDC/RHOG/DLG1/CUX1/LRP8/ARHGEF7/PTK2B/GNA13/CAPRIN1/SEPTIN7/DBN1/ARHGAP15/FGD3/CAMSAP1/STRIP1/DNMBP/ARHGEF18/MARK2/MYH14/PRAG1/PHIP/FERMT2/SH3KBP1/ANKRD27/DHX36/MOV10/ARHGAP35/STAU2/ITSN2/LIMD1/CORO1C/MACF1/PLAA/ITGB2	52
GO:1903037	BP	GO:1903037	regulation of leukocyte cell-cell adhesion	52/1760	63/2452	0.0332423	0.354839	0.326282	LGALS9/AP3B1/ARID1A/AP3D1/SART1/NCK2/SASH3/ACTL6A/PNP/ADA/TFRC/ANXA1/HLA-A/CD5/LCK/CD3E/ITGA4/VAV1/SPN/NCK1/HLA-G/PTPN2/RPS3/PTPN6/SLC7A1/CORO1A/IL2RG/CSK/MTOR/ABL2/ZAP70/SMARCA4/IRAK1/NCKAP1L/CD81/RUNX1/PTPN11/SMARCB1/DLG1/CBFB/SCRIB/FLOT2/SMARCD3/SKAP1/DTX1/RASAL3/HSPH1/ITCH/CYRIB/PAG1/PTPN22/ITGB2	52
GO:0022407	BP	GO:0022407	regulation of cell-cell adhesion	65/1760	80/2452	0.0333111	0.354839	0.326282	LGALS9/AP3B1/ARID1A/AP3D1/SART1/NCK2/FLOT1/SASH3/ACTL6A/PNP/ADA/TFRC/ANXA1/HLA-A/CD5/LCK/CD3E/ITGA4/VAV1/SPN/NCK1/PRKCA/HLA-G/PTPN2/RPS3/PTPN6/SLC7A1/CORO1A/IL2RG/NF2/CSK/MTOR/ABL2/ZAP70/SMARCA4/IRAK1/NCKAP1L/AFDN/CD81/RUNX1/PTPN11/SMARCB1/DLG1/CBFB/SCRIB/FLOT2/SMARCD3/FERMT3/SKAP1/DTX1/RASAL3/DENND6A/MINK1/HSPH1/ITCH/MAGI1/VPS33B/PTPN23/EPB41L5/CYRIB/PAG1/SWAP70/PTPN22/YTHDF2/ITGB2	65
GO:0032990	BP	GO:0032990	cell part morphogenesis	96/1760	121/2452	0.0338345	0.354839	0.326282	SHTN1/DVL2/SIPA1L1/SPAG9/SNX2/GAS7/FLOT1/LYPLA2/MAP4K4/HPRT1/ITGB1/HSP90AA1/HSP90AB1/CNP/BCL2/MAPT/ITGA4/BRAF/PPP3CB/STMN1/GDI1/KIF5B/PAFAH1B1/NEDD4/IQGAP1/NUMB/GSK3B/PLXNA3/IST1/NCKAP1L/CDC42/RAB8A/RAB10/CXCR4/RAC1/EIF4G2/ARHGAP4/CDK5/TOP2B/YWHAH/PTPN11/PAK2/PTK7/GOLGA4/ROCK1/PICALM/SNX1/CUX1/LRP8/ARHGEF7/CTTN/CAPRIN1/LLGL1/TBCE/DBN1/TWF2/MARK2/RUFY3/MYH14/ABI1/SPART/MINK1/ENAH/PARD3/WASF1/NEO1/…	96
GO:0032989	BP	GO:0032989	cellular component morphogenesis	108/1760	137/2452	0.03416	0.354839	0.326282	SHTN1/DVL2/SIPA1L1/SPAG9/SNX2/GAS7/WDR1/FLOT1/LYPLA2/MAP4K4/HPRT1/ITGB1/HSP90AA1/HSP90AB1/CNP/BCL2/MAPT/ITGA4/BRAF/PPP3CB/STMN1/CSRP1/GDI1/KIF5B/PAFAH1B1/NEDD4/IQGAP1/NUMB/GSK3B/PLXNA3/AGFG1/IST1/MYOM2/NCKAP1L/CDC42/RAB8A/RAB10/CXCR4/RAC1/EIF4G2/ARHGAP4/CDK5/TOP2B/YWHAH/PTPN11/AKAP13/FLII/PAK2/PTK7/GOLGA4/ROCK1/PICALM/SNX1/CUX1/LRP8/ARHGEF7/CTTN/CAPRIN1/LLGL1/TBCE/DBN1/TWF2/MARK2/RUFY3/MYH14/ABI1…	108
GO:0006606	BP	GO:0006606	protein import into nucleus	45/1760	54/2452	0.0349628	0.354839	0.326282	POM121/IPO5/KPNA3/KPNA4/TNPO2/IPO8/NUP155/UBR5/IPO7/CDK1/HSP90AA1/HCLS1/FLNA/NF1/NUP214/NUP62/STAT3/NUP153/RANBP2/TSC2/KPNA2/NUP98/CSE1L/NUP107/UFM1/RAN/STK4/TARDBP/SQSTM1/KPNB1/NUP188/MAVS/NUP93/NUP35/IPO4/NUP133/TNPO1/IPO9/NUP88/NUP58/IPO11/APPL1/NUP50/TNPO3/RGPD3	45
GO:0008360	BP	GO:0008360	regulation of cell shape	31/1760	36/2452	0.0349662	0.354839	0.326282	DIAPH1/WDR1/PRPF40A/ZMPSTE24/FMNL1/ANXA1/MSN/CORO1A/NF2/MYH9/MYH10/PLXNA3/RAC1/RHOG/DLG1/PTK2B/GNA13/SEPTIN7/ARHGAP15/FGD3/DNMBP/ARHGEF18/MARK2/MYH14/PRAG1/PHIP/FERMT2/SH3KBP1/ARHGAP35/LIMD1/ITGB2	31
GO:0046631	BP	GO:0046631	alpha-beta T cell activation	31/1760	36/2452	0.0349662	0.354839	0.326282	LGALS9/AP3B1/MEN1/AP3D1/SASH3/PNP/ADA/ANXA1/CD3D/HLA-A/CD3E/CD3G/BCL2/BRAF/SPN/CD247/IL2RG/STAT3/MTOR/ZAP70/NCKAP1L/CD81/RUNX1/ITK/CBFB/RASAL3/HSPH1/DOCK2/ITCH/BCL11B/PTPN22	31
GO:0007399	BP	GO:0007399	nervous system development	273/1760	360/2452	0.0356889	0.354839	0.326282	TAF1/SHTN1/STXBP3/IGF2BP3/ARID1A/CIT/DVL2/PRMT5/GAK/SEC16A/NPC1/SIPA1L1/RGS14/NCK2/NARS1/STRN/SPAG9/KDM1A/ACSL4/SNX3/GAS7/NBN/WDR1/TACC1/LRP6/FLOT1/SUN1/FRYL/LYPLA2/PSMG1/SEC24B/TDP2/ACSL3/MAP4K4/BPNT1/PAK4/ACTL6A/DHFR/HPRT1/ANXA1/NR3C1/ITGB1/RB1/CDK1/EIF4E/CD3E/HSP90AA1/HSP90AB1/VIM/CNP/BCL2/MAPT/SLC2A1/BCR/G6PD/XRCC5/ITGA4/BRAF/PPP3CB/NCK1/KCNA2/STMN1/PRKACA/ARF4/RAB6A/FLNA/NF1/KCNA3/GART/ATP2B…	273
GO:0010972	BP	GO:0010972	negative regulation of G2/M transition of mitotic cell cycle	15/1760	16/2452	0.0357657	0.354839	0.326282	RAD21/NBN/CDK1/BRCA1/BRCC3/MRE11/PLK1/NAE1/FHL1/INTS3/RINT1/CDK5RAP3/USP47/TAOK3/BABAM2	15
GO:0030838	BP	GO:0030838	positive regulation of actin filament polymerization	15/1760	16/2452	0.0357657	0.354839	0.326282	ARPC2/NCK2/NCK1/FER/PFN2/MTOR/NCKAP1L/ARF6/DLG1/CTTN/PTK2B/CARMIL2/RICTOR/KIRREL1/EVL	15
GO:0033627	BP	GO:0033627	cell adhesion mediated by integrin	15/1760	16/2452	0.0357657	0.354839	0.326282	LPXN/ADA/ITGB1/CD3E/ITGA4/ITGAL/PTPN6/NCKAP1L/PTPN11/PDE3B/FERMT3/SKAP1/JAM3/SWAP70/ITGB2	15
GO:0043666	BP	GO:0043666	regulation of phosphoprotein phosphatase activity	15/1760	16/2452	0.0357657	0.354839	0.326282	PPP1R12A/ROCK2/PPP6R2/TIPRL/HSP90AB1/MTOR/HTT/GSK3B/NCKAP1L/ROCK1/PTPA/PPP6R3/PPP1R15B/TSC1/PPP6R1	15
GO:1902017	BP	GO:1902017	regulation of cilium assembly	15/1760	16/2452	0.0357657	0.354839	0.326282	ARF4/MAP4/HTT/GSK3B/GDI2/SEPTIN7/CCDC88A/WDR44/CROCC/TAPT1/CEP97/CYLD/ARHGAP35/ATG3/SEPTIN9	15
GO:0048638	BP	GO:0048638	regulation of developmental growth	38/1760	45/2452	0.0358122	0.354839	0.326282	SHTN1/SPAG9/ZMPSTE24/SASH3/SGPL1/CDK1/BCL2/MAPT/G6PD/GDI1/STAT3/PAFAH1B1/GSK3A/GSK3B/PEX5/PLXNA3/IST1/CXCR4/EIF4G2/ARHGAP4/CDK5/RUNX1/STK4/GOLGA4/CTTN/GAMT/TWF2/RUFY3/RAI1/GPAT4/SPART/SIN3A/PLCB1/RTN4/ITSN2/DIP2B/MACF1/PLAA	38
GO:0051962	BP	GO:0051962	positive regulation of nervous system development	38/1760	45/2452	0.0358122	0.354839	0.326282	SHTN1/PRMT5/RGS14/KDM1A/ITGB1/MAPT/XRCC5/BRAF/GDI1/PPP1CC/MTOR/PAFAH1B1/NUMB/PLXNA3/IST1/NAP1L1/CXCR4/EIF4G2/SLC7A5/GOLGA4/HDAC1/SNW1/CUX1/LRP8/CAPRIN1/RHEB/DBN1/MAN2A1/TWF2/SMARCD3/RUFY3/HDAC2/ANKRD27/SPEN/DHX36/STAU2/MACF1/NUMBL	38
GO:1900180	BP	GO:1900180	regulation of protein localization to nucleus	38/1760	45/2452	0.0358122	0.354839	0.326282	IPO5/DKC1/UBR5/KAT7/IPO7/TFRC/CDK1/HSP90AA1/PARP1/HCLS1/PPP3CB/TCP1/FLNA/NF1/MARK3/NF2/CCT6A/MTOR/CCT5/CCT3/GSK3B/CCT8/CCT4/PLK1/UFM1/RAN/CCT2/TARDBP/BYSL/MEPCE/MAVS/RASSF5/FERMT2/CDK5RAP3/SIN3A/PARK7/NUP58/CD2AP	38
GO:0000132	BP	GO:0000132	establishment of mitotic spindle orientation	10/1760	2452-10-01	0.0360395	0.354839	0.326282	ZW10/ITGB1/HTT/PAFAH1B1/PLK1/MAD2L1/DCTN1/NUMA1/MAPRE1/NSFL1C	10
GO:0007095	BP	GO:0007095	mitotic G2 DNA damage checkpoint signaling	10/1760	2452-10-01	0.0360395	0.354839	0.326282	NBN/CDK1/BRCA1/BRCC3/MRE11/PLK1/RINT1/CDK5RAP3/TAOK3/BABAM2	10
GO:0016601	BP	GO:0016601	Rac protein signal transduction	10/1760	2452-10-01	0.0360395	0.354839	0.326282	NF1/ARF6/RAC1/RHOG/ELMO1/WASF1/HACD3/DBNL/NISCH/WASF2	10
GO:0019081	BP	GO:0019081	viral translation	10/1760	2452-10-01	0.0360395	0.354839	0.326282	EIF3F/EIF3D/CSDE1/EIF3G/PTBP1/EIF3B/DHX9/EIF3A/PCBP2/EIF3L	10
GO:0031112	BP	GO:0031112	positive regulation of microtubule polymerization or depolymerization	10/1760	2452-10-01	0.0360395	0.354839	0.326282	MAPT/RPS3/RAC1/CKAP5/DCTN1/NUMA1/MAPRE1/SLAIN2/DRG1/GIT1	10
GO:0031116	BP	GO:0031116	positive regulation of microtubule polymerization	10/1760	2452-10-01	0.0360395	0.354839	0.326282	MAPT/RPS3/RAC1/CKAP5/DCTN1/NUMA1/MAPRE1/SLAIN2/DRG1/GIT1	10
GO:0070861	BP	GO:0070861	regulation of protein exit from endoplasmic reticulum	10/1760	2452-10-01	0.0360395	0.354839	0.326282	BCAP31/CD81/UBAC2/TM9SF4/SORL1/DERL2/SAR1A/TMEM30A/UBE2J1/SAR1B	10
GO:1902116	BP	GO:1902116	negative regulation of organelle assembly	10/1760	2452-10-01	0.0360395	0.354839	0.326282	SEC22B/MAP4/BRCA1/GDI2/USP10/WDR44/CEP97/SMCR8/SCFD1/RBM14	10
GO:0007049	BP	GO:0007049	cell cycle	314/1760	416/2452	0.0363114	0.356109	0.327449	TAF1/MEN1/IPO5/PES1/DDX3X/PPP6C/ARID1A/CIT/PRMT5/PPP1R12A/GAK/XPO1/PPM1G/TTI1/ZW10/EPB41L2/RGS14/PLRG1/ZNF207/BUB1/BUB3/ENSA/AKAP8/RAD21/SMARCA5/BUB1B/BRD4/NBN/ROCK2/ANKRD17/NCOR1/PRPF40A/TACC1/CDC45/LRP6/TIPRL/WDHD1/ZMPSTE24/CCNK/SUN1/USP19/CEP152/KAT7/SMC2/IPO7/STAMBP/PAK4/ACTL6A/ANXA1/NR3C1/GNAI2/ITGB1/PRKCB/RB1/CDK1/EIF4E/HSP90AB1/GNAI3/BCL2/HSPA8/EPB41/BCR/TOP2A/PCNA/CCNB1/GSPT1/RPA2/STMN1/P…	314
GO:0070925	BP	GO:0070925	organelle assembly	183/1760	238/2452	0.0367547	0.358158	0.329333	CNOT1/AP3B1/DDX3X/AP3D1/HGS/STX7/ZNF207/AP1G1/TOM1/EIF5B/WDR1/NCOR1/SEC22B/CSDE1/RP2/CEP152/CDS2/SNAP29/EIF2S1/RPLP0/ITGB1/MAPT/XRCC5/LCP1/ATP2A2/ARF4/RCC1/CSRP1/FLNA/RPS3/CDK2/MSN/DDX6/MAP4/CORO1A/NF2/ARL3/NUP62/BRCA1/MTOR/RPS27/HTT/PAFAH1B1/NOP2/PIP4K2A/GSK3B/GDI2/LRBA/FXR1/RAB7A/AGFG1/KIF11/PLK1/ARFIP2/IST1/MYOM2/EIF5/RAB8A/RAB14/ACTR2/AP1S1/RPL11/PRKDC/OCRL/SPAG1/AP1B1/WASHC5/AKAP13/FLII/PRKA…	183
GO:0000086	BP	GO:0000086	G2/M transition of mitotic cell cycle	27/1760	31/2452	0.0372392	0.358158	0.329333	ENSA/RAD21/BRD4/NBN/CDK1/CCNB1/RRM1/CDK2/BRCA1/BRCC3/MRE11/PLK1/CDK6/NAE1/FHL1/RNASEH2B/INTS3/RINT1/SMARCD3/CDK5RAP3/USP47/SIN3A/TAOK3/PLCB1/BABAM2/RCC2/PPME1	27
GO:0007091	BP	GO:0007091	metaphase/anaphase transition of mitotic cell cycle	27/1760	31/2452	0.0372392	0.358158	0.329333	ARID1A/ZW10/ZNF207/BUB1/BUB3/RAD21/BUB1B/ACTL6A/RB1/CCNB1/CDC27/TTK/SMARCA4/PLK1/SMARCB1/MAD2L1/CUL3/TRIP13/GEN1/PCID2/SMARCD3/KNL1/ANAPC1/INCENP/ANAPC7/TACC3/DYNC1LI1	27
GO:0044784	BP	GO:0044784	metaphase/anaphase transition of cell cycle	27/1760	31/2452	0.0372392	0.358158	0.329333	ARID1A/ZW10/ZNF207/BUB1/BUB3/RAD21/BUB1B/ACTL6A/RB1/CCNB1/CDC27/TTK/SMARCA4/PLK1/SMARCB1/MAD2L1/CUL3/TRIP13/GEN1/PCID2/SMARCD3/KNL1/ANAPC1/INCENP/ANAPC7/TACC3/DYNC1LI1	27
GO:1905818	BP	GO:1905818	regulation of chromosome separation	27/1760	31/2452	0.0372392	0.358158	0.329333	ZW10/ZNF207/BUB1/BUB3/RAD21/BUB1B/SMC2/RB1/CCNB1/TTK/NCAPD3/PLK1/CSNK2A1/MAD2L1/CUL3/NUMA1/NCAPH/NCAPD2/TRIP13/GEN1/PCID2/NCAPG2/KNL1/NCAPG/INCENP/ANAPC7/DYNC1LI1	27
GO:0048812	BP	GO:0048812	neuron projection morphogenesis	89/1760	112/2452	0.0377839	0.361191	0.332123	SHTN1/DVL2/SIPA1L1/SPAG9/GAS7/FLOT1/LYPLA2/MAP4K4/HPRT1/ITGB1/HSP90AA1/HSP90AB1/CNP/BCL2/MAPT/ITGA4/BRAF/PPP3CB/STMN1/GDI1/KIF5B/PAFAH1B1/NEDD4/IQGAP1/NUMB/GSK3B/PLXNA3/IST1/NCKAP1L/CDC42/RAB8A/RAB10/CXCR4/RAC1/EIF4G2/ARHGAP4/CDK5/TOP2B/YWHAH/PTPN11/PAK2/PTK7/GOLGA4/ROCK1/PICALM/CUX1/LRP8/CTTN/CAPRIN1/LLGL1/TBCE/DBN1/TWF2/MARK2/RUFY3/ABI1/SPART/MINK1/ENAH/PARD3/WASF1/NEO1/USP9X/DOCK10/CYFIP2/PDLI…	89
GO:0032943	BP	GO:0032943	mononuclear cell proliferation	41/1760	49/2452	0.0387927	0.361191	0.332123	LGALS9/NCK2/SASH3/PNP/HPRT1/ADA/TFRC/ANXA1/HLA-A/CD3E/BCL2/IMPDH2/MIF/RAC2/SPN/PPP3CB/NCK1/HLA-G/CTPS1/RPS3/MSN/PTPN6/SLC7A1/CORO1A/ZAP70/NCKAP1L/CD81/PURA/DLG1/NFATC2/SCRIB/PKN1/RASAL3/RASSF5/DOCK2/ITCH/HELLS/TBK1/VAV3/PLCL2/PTPN22	41
GO:0045926	BP	GO:0045926	negative regulation of growth	23/1760	26/2452	0.0388038	0.361191	0.332123	DDX3X/SPAG9/RB1/BCL2/G6PD/BRCA1/GSK3A/SMARCA4/PLXNA3/RACK1/ARHGAP4/CDK5/STK4/FHL1/RBBP7/RAI1/CRLF3/SPART/CCAR2/RTN4/CDKN2AIP/DIP2B/NDRG3	23
GO:0050770	BP	GO:0050770	regulation of axonogenesis	23/1760	26/2452	0.0388038	0.361191	0.332123	SHTN1/SIPA1L1/MAPT/BRAF/GDI1/PAFAH1B1/GSK3B/PLXNA3/IST1/EIF4G2/ARHGAP4/CDK5/PAK2/GOLGA4/TWF2/MARK2/RUFY3/SPART/RTN4/KIF13B/ARHGAP35/DIP2B/MACF1	23
GO:0090092	BP	GO:0090092	regulation of transmembrane receptor protein serine/threonine kinase signaling pathway	23/1760	26/2452	0.0388038	0.361191	0.332123	MEN1/HSP90AB1/PARP1/PPM1A/CSNK2B/XIAP/HDAC1/SNW1/NUMA1/SMAD2/RBBP7/SPART/NUP93/SORL1/HDAC2/NEO1/GLG1/SIN3A/UBE2O/SNX6/LEMD3/STRAP/USP15	23
GO:0050688	BP	GO:0050688	regulation of defense response to virus	19/1760	21/2452	0.0388596	0.361191	0.332123	ZMPSTE24/HSP90AA1/HSPA8/SPN/STAT1/CSNK1A1/NT5C2/DHX9/PCBP2/GRAMD4/MAVS/SIRT2/ELMOD2/NPLOC4/UFD1/ITCH/ERBIN/SIN3A/PTPN22	19
GO:0061387	BP	GO:0061387	regulation of extent of cell growth	19/1760	21/2452	0.0388596	0.361191	0.332123	SHTN1/MAPT/GDI1/PAFAH1B1/GSK3B/PLXNA3/IST1/EIF4G2/ARHGAP4/CDK5/GOLGA4/CTTN/TWF2/RUFY3/SPART/SIN3A/RTN4/DIP2B/MACF1	19
GO:0071322	BP	GO:0071322	cellular response to carbohydrate stimulus	19/1760	21/2452	0.0388596	0.361191	0.332123	C2CD2L/RAF1/PRKCB/PPP3CB/PRKACA/OSBP/GCLC/SMARCA4/RACK1/SMARCB1/PRKAA1/SLC39A14/RAB11B/RAB11FIP2/SIN3A/SLC29A1/RAB11FIP5/PLCB1/SLC12A7	19
GO:1904950	BP	GO:1904950	negative regulation of establishment of protein localization	19/1760	21/2452	0.0388596	0.361191	0.332123	SNX3/TXN/MAPT/PFKL/NF1/GDI1/CSK/RANGAP1/LMAN1/UFM1/CDK5/PTPN11/RAB11FIP1/UBAC2/NEO1/PARK7/RAB11FIP5/DERL2/UBE2J1	19
GO:0060560	BP	GO:0060560	developmental growth involved in morphogenesis	34/1760	40/2452	0.0392477	0.362097	0.332956	SHTN1/SPAG9/ITGB1/HSP90AA1/HSP90AB1/MAPT/ITGA4/PPP3CB/GDI1/PAFAH1B1/IQGAP1/GSK3B/PLXNA3/IST1/CXCR4/EIF4G2/ARHGAP4/CDK5/PTK7/GOLGA4/CTTN/TWF2/RUFY3/SPART/WASF1/USP9X/CYFIP2/SIN3A/EPB41L5/RTN4/ITSN2/DIP2B/MACF1/PLAA	34
GO:0061572	BP	GO:0061572	actin filament bundle organization	34/1760	40/2452	0.0392477	0.362097	0.332956	SHTN1/PDLIM1/MYO1B/ROCK2/ACTN1/LCP1/BRAF/STMN1/SLC9A1/FLNA/PFN2/NF2/ADD1/MTOR/CDC42/RAC1/PPFIA1/PAK2/ROCK1/CUL3/PTK2B/ZYX/CCDC88A/ARHGEF18/ALMS1/MICAL1/TSC1/FERMT2/LIMD2/SWAP70/EVL/FHOD1/WASF2/CLASP2	34
GO:0001934	BP	GO:0001934	positive regulation of protein phosphorylation	70/1760	87/2452	0.0401333	0.367544	0.337964	DDX3X/DVL2/NBN/ROCK2/FLOT1/TFRC/RAF1/CD3E/HSP90AA1/HSP90AB1/ARAF/BCL2/TXN/XRCC6/XRCC5/MIF/HCLS1/BRAF/SPN/PECAM1/PTPN1/OSBP/RPS3/ATP2B4/ARRB2/PFN2/MTOR/IQGAP1/GSK3A/MRE11/FXR1/IRAK1/PLK1/RAP2B/RAC1/RACK1/EIF4G1/PTPN11/STK4/LCP2/PAK2/SQSTM1/RIPK1/LRP8/PTK2B/RALBP1/TAB1/CCDC88A/RICTOR/MARK2/MOB1A/MAVS/ABI1/RPTOR/HDAC2/ARHGEF2/SYAP1/FERMT2/MOB3A/PRRC1/DOCK7/AGAP2/PARK7/MAPKAP1/OSBPL8/TNKS1BP1/TAOK3/I…	70
GO:0042176	BP	GO:0042176	regulation of protein catabolic process	70/1760	87/2452	0.0401333	0.367544	0.337964	TAF1/PSMD14/HGS/XPO1/EIF3H/PSMD3/SNX3/N4BP1/SEC22B/USP19/BAG2/HSP90AA1/HSP90AB1/ARAF/PRKACA/PSMC3/FLNA/CDK2/MSN/PSMC2/USP8/PSMC4/USP5/BAG6/NEDD4/GCLC/CSNK1A1/CAMLG/GSK3A/GSK3B/RAB7A/BCAP31/PLK1/USP14/VCP/SUMO2/CD81/PSMC1/PSMC5/RPL11/RACK1/CSNK2A1/PSME1/STX5/PSMD2/MAD2L1/ROCK1/CUL4B/SF3B3/DDB1/RIC1/SIRT2/CCAR2/LPCAT1/SORL1/USP9X/USP7/ITCH/CDK5RAP3/VPS35/PSMD1/AGAP2/PARK7/PSME3IP1/GGA3/GGA1/PSME2/F…	70
GO:0006644	BP	GO:0006644	phospholipid metabolic process	54/1760	66/2452	0.0406038	0.369139	0.339431	PIK3C2A/PIK3C2B/SYNJ2/SPTLC2/SYNJ1/FADS1/ACSL3/CDS2/BPNT1/ABHD16A/FDPS/PLCG1/OSBP/DGKA/IMPA1/PRDX6/INPP5B/FDFT1/PI4KA/PAFAH1B1/PIP4K2A/HMGCS1/OCRL/MTMR1/IDI1/LPCAT4/LPCAT3/LCLAT1/PIP4P1/GPAT4/PNPLA6/ABHD12/LPCAT1/SLC30A5/IP6K1/PIGK/MBOAT7/INPP4A/PCYT2/PIK3R4/AGPAT1/OSBPL8/OSBPL5/PIGU/ETNK1/PLCB1/SACM1L/BPNT2/SMPD4/VAPA/MTMR6/PLAA/PIKFYVE/DGKB	54
GO:0031589	BP	GO:0031589	cell-substrate adhesion	54/1760	66/2452	0.0406038	0.369139	0.339431	MYO1G/ARPC2/ACTN4/LPXN/ROCK2/MAP4K4/ITGB1/CD3E/BCL2/BCR/ACTN1/ITGA4/BRAF/RAC2/FER/SLC9A1/ITGAL/FLNA/NF1/CORO1A/NF2/GSK3B/CDC42/RAC1/CDK6/CDK5/STK4/PPFIA1/ROCK1/ARHGEF7/CTTN/PTK2B/PTPRK/ZYX/HSD17B12/UNC13D/FERMT3/SKAP1/MINK1/TSC1/FERMT2/TBCD/JAM3/SLK/PEAK1/PARVG/EPB41L5/RCC2/CORO1C/MACF1/TLN1/PLEKHA2/ITGB2/CLASP2	54
GO:0031032	BP	GO:0031032	actomyosin structure organization	44/1760	53/2452	0.0413844	0.374868	0.344699	PDLIM1/EPB41L2/WDR1/ROCK2/ITGB1/EPB41/BRAF/STMN1/SLC9A1/CSRP1/PFN2/NF2/MYH9/MYH10/MTOR/IQGAP1/MYOM2/CDC42/RAC1/AKAP13/FLII/PPFIA1/PAK2/ROCK1/CUL3/PTK2B/ZYX/CCDC88A/ARHGEF18/MYH14/ALMS1/PDCD6IP/TTN/TSC1/FERMT2/CNN2/EPB41L4B/EPB41L1/EPB41L5/TMOD3/EVL/FHOD1/WASF2/CLASP2	44
GO:0048667	BP	GO:0048667	cell morphogenesis involved in neuron differentiation	79/1760	99/2452	0.0417988	0.377249	0.346889	SHTN1/SIPA1L1/FLOT1/LYPLA2/SEC24B/HPRT1/ITGB1/RB1/HSP90AA1/HSP90AB1/CNP/BCL2/MAPT/ITGA4/BRAF/PPP3CB/STMN1/GDI1/KIF5B/PAFAH1B1/NEDD4/NUMB/GSK3B/PLXNA3/IST1/CDC42/RAB8A/RAB10/RAC1/EIF4G2/ARHGAP4/CDK5/TOP2B/YWHAH/PTPN11/PAK2/PTK7/GOLGA4/PICALM/CUX1/LRP8/SCRIB/CTTN/CAPRIN1/LLGL1/TBCE/DBN1/TWF2/MARK2/RUFY3/ABI1/SPART/MINK1/ENAH/PARD3/NEO1/USP9X/DOCK10/CYFIP2/PDLIM5/DOCK7/ANKRD27/SIN3A/TBCD/YTHDF1/BCL1…	79
GO:0051239	BP	GO:0051239	regulation of multicellular organismal process	301/1760	399/2452	0.0420639	0.378271	0.347828	SHTN1/CNOT1/DDT/LGALS9/AP3B1/IGF2BP3/PIK3C2A/DDX3X/SCD/ARID1A/AP3D1/ADAM10/PRMT5/HGS/CHUK/SART1/RGS14/NCK2/AP1G1/AKAP8/RAD21/KDM1A/N4BP1/ROCK2/PDCD6/ALOX12B/NUP155/ZMPSTE24/FLOT1/SASH3/GLRX3/EPN2/IPO7/SGPL1/MAP4K4/CLPTM1/PAK4/ACTL6A/PNP/ADA/TFRC/ANXA1/GAPDH/HLA-A/GNAI2/ATP1A1/ISG15/ITGB1/PRKCB/CD5/LCK/RB1/CDK1/CD2/GPI/CD3E/HSP90AA1/ANXA6/HSP90AB1/PARP1/BCL2/MAPT/EPB41/BCR/G6PD/XRCC6/XRCC5/RNH1/MI…	301
GO:1990138	BP	GO:1990138	neuron projection extension	30/1760	35/2452	0.0427183	0.38196	0.35122	SHTN1/SPAG9/ITGB1/HSP90AA1/HSP90AB1/MAPT/ITGA4/PPP3CB/GDI1/PAFAH1B1/IQGAP1/GSK3B/PLXNA3/CXCR4/EIF4G2/ARHGAP4/CDK5/GOLGA4/CTTN/TWF2/RUFY3/WASF1/USP9X/CYFIP2/SIN3A/RTN4/ITSN2/DIP2B/MACF1/PLAA	30
GO:0031401	BP	GO:0031401	positive regulation of protein modification process	106/1760	135/2452	0.0427807	0.38196	0.35122	DDX3X/DVL2/PPP1R12A/SMARCA5/KDM1A/NBN/ROCK2/PDCD6/SF3B1/FLOT1/TFRC/RAF1/CD3E/HSP90AA1/HSP90AB1/ARAF/BCL2/TXN/XRCC6/XRCC5/MIF/HCLS1/BRAF/SPN/PECAM1/PTPN1/NELFE/OSBP/RPS3/ATP2B4/PTBP1/ARRB2/PFN2/BRCA1/MTOR/IQGAP1/GSK3A/GSK3B/MRE11/FXR1/HCFC1/IRAK1/PLK1/VCP/RAP2B/RAC1/RACK1/XIAP/EIF4G1/UBE3A/PTPN11/STK4/LCP2/PRKAA1/AIMP2/PAK2/UBE2V1/SQSTM1/RIPK1/CUL3/LRP8/PTK2B/PPP2R5D/RAB3GAP1/PTPA/RALBP1/TAB1/CCDC…	106
GO:0008361	BP	GO:0008361	regulation of cell size	37/1760	44/2452	0.0429428	0.382037	0.351291	SHTN1/KDM1A/OXSR1/HSP90AA1/MAPT/VAV1/MSN/GDI1/MTOR/PAFAH1B1/GSK3B/CLCN3/PLXNA3/IST1/SLC12A2/RAC1/EIF4G2/ARHGAP4/CDK5/GOLGA4/CTTN/ANO6/TWF2/RUFY3/SPART/RPTOR/TSC1/SIN3A/SLC12A9/RTN4/ARHGAP35/DIP2B/LARS1/STK39/VAV3/MACF1/SLC12A7	37
GO:0048699	BP	GO:0048699	generation of neurons	164/1760	213/2452	0.0435623	0.385387	0.354372	SHTN1/CIT/DVL2/GAK/SIPA1L1/NCK2/STRN/SPAG9/KDM1A/ACSL4/SNX3/GAS7/NBN/LRP6/FLOT1/FRYL/LYPLA2/SEC24B/TDP2/ACSL3/MAP4K4/PAK4/DHFR/HPRT1/ITGB1/RB1/EIF4E/CD3E/HSP90AA1/HSP90AB1/VIM/CNP/BCL2/MAPT/ITGA4/BRAF/PPP3CB/NCK1/STMN1/ARF4/RAB6A/FLNA/NF1/DDX6/PTBP1/MAP4/GDI1/KIF5B/ARL3/PPP1CC/STAT3/ABL2/PAFAH1B1/NEDD4/IQGAP1/NUMB/GSK3A/GSK3B/PEX5/PLXNA3/IST1/NCKAP1L/CDC42/RAB8A/RAB10/CXCR4/YWHAE/ARF6/RAC1/EIF4G2…	164
GO:0007033	BP	GO:0007033	vacuole organization	47/1760	57/2452	0.0436288	0.385387	0.354372	AP3B1/PIK3C2B/TOM1/SEC22B/PPP3CB/ATP2A2/CORO1A/MTOR/PIP4K2A/LRBA/RAB7A/ARFIP2/RAB14/WASHC5/RAB3GAP1/ATP6AP1/MAN2A1/ATG2A/LAMTOR1/HOOK3/STX12/RAB43/SMCR8/CHMP7/SCFD1/ATP6V0A1/ATG2B/VPS35/CHMP4A/RAB33B/RAB1B/VPS33B/VPS16/RAB3GAP2/SPNS1/CHMP4B/VIPAS39/TMEM165/ATG3/CHMP5/TBC1D14/ATP6V1H/NSFL1C/CHMP2B/PIKFYVE/ATG4B/WIPI2	47
GO:0009719	BP	GO:0009719	response to endogenous stimulus	206/1760	270/2452	0.0452041	0.393194	0.36155	TAF1/CNOT1/RAP1B/STXBP3/MEN1/IPO5/PIK3C2A/ARID1A/PRMT5/HGS/CHUK/NPC1/ARPC1B/ARPC3/AKAP8/AHCYL1/KDM1A/DIAPH1/LPXN/USO1/ROCK2/PDCD6/NCOR1/LRP6/ZMPSTE24/UBR5/EPN2/ZFYVE9/RAF1/ANXA1/NR3C1/TYMS/GNAI2/ATP1A1/ITGB1/PRKCB/RB1/EIF4E/GPI/EPRS1/HSP90AA1/HSP90AB1/VIM/GNAI3/PARP1/BCL2/MAPT/HSPA8/SLC2A1/PCNA/ITGA4/HCLS1/BRAF/NCK1/FER/GOT1/PRKCA/PRKACA/PTPN2/PTPN1/PLCG1/SLC9A1/FLNA/CBL/ATP2B4/GRK2/DNMT1/CAD/SHC…	206
GO:0002573	BP	GO:0002573	myeloid leukocyte differentiation	26/1760	30/2452	0.0459967	0.393194	0.36155	AP3B1/TFRC/NR3C1/RB1/PARP1/HCLS1/PRKCA/PTPN2/NF1/MYH9/MTOR/PAFAH1B1/FASN/CD81/CDC42/SRP54/CDK6/RUNX1/GLO1/RIPK1/LBR/CASP8/ATP6AP1/CAMK4/IFI16/RPTOR	26
GO:0007088	BP	GO:0007088	regulation of mitotic nuclear division	26/1760	30/2452	0.0459967	0.393194	0.36155	PRMT5/ZW10/ZNF207/BUB1/BUB3/RAD21/BUB1B/RB1/CCNB1/RCC1/TTK/NUP62/MKI67/PLK1/CDC42/MAD2L1/CUL3/TRIP13/GEN1/PCID2/CDCA2/KNL1/PHIP/INCENP/ANAPC7/DYNC1LI1	26
GO:0018210	BP	GO:0018210	peptidyl-threonine modification	26/1760	30/2452	0.0459967	0.393194	0.36155	TAF1/ROCK2/OXSR1/CDK1/PRKCA/CAD/GSK3A/GSK3B/PLK1/CSNK2B/CSNK2A1/PRKDC/CDK5/EIF4G1/GALNT2/GALNT1/ROCK1/PPP2R5D/MARK2/LMTK2/SIRT2/RPTOR/PARD3/TNKS1BP1/STK39/TBK1	26
GO:0043244	BP	GO:0043244	regulation of protein-containing complex disassembly	26/1760	30/2452	0.0459967	0.393194	0.36155	TOM1/WDR1/ZMPSTE24/GSPT1/ADD1/CAPG/CAPZA2/CAPZB/CAPZA1/ETF1/SPTBN1/FLII/SPTAN1/CLEC16A/CARMIL2/TWF2/OGFOD1/SMCR8/RUBCN/UPF1/ARHGEF2/TMOD3/ADD3/SWAP70/CLASP2/MAP1A	26
GO:0046488	BP	GO:0046488	phosphatidylinositol metabolic process	26/1760	30/2452	0.0459967	0.393194	0.36155	PIK3C2A/PIK3C2B/SYNJ2/SYNJ1/BPNT1/PLCG1/IMPA1/INPP5B/PI4KA/PIP4K2A/OCRL/MTMR1/LCLAT1/PIP4P1/SLC30A5/IP6K1/PIGK/MBOAT7/INPP4A/PIK3R4/PIGU/PLCB1/SACM1L/BPNT2/MTMR6/PIKFYVE	26
GO:0097581	BP	GO:0097581	lamellipodium organization	26/1760	30/2452	0.0459967	0.393194	0.36155	ARPC2/NCK2/SNX2/ITGB1/HSP90AA1/RAC2/NCK1/FER/MTOR/CAPZB/ARFIP2/CDC42/ACTR2/RAC1/SNX1/ARHGEF7/CTTN/ARHGEF6/CCDC88A/CARMIL2/TWF2/ABI1/WASF1/VAV3/CORO1C/WASF2	26
GO:0007160	BP	GO:0007160	cell-matrix adhesion	40/1760	48/2452	0.046117	0.393194	0.36155	ROCK2/MAP4K4/ITGB1/CD3E/BCL2/BCR/ACTN1/ITGA4/SLC9A1/ITGAL/NF1/NF2/GSK3B/RAC1/CDK6/CDK5/PPFIA1/ROCK1/ARHGEF7/CTTN/PTK2B/PTPRK/ZYX/FERMT3/SKAP1/MINK1/TSC1/FERMT2/JAM3/SLK/PEAK1/PARVG/EPB41L5/RCC2/CORO1C/MACF1/TLN1/PLEKHA2/ITGB2/CLASP2	40
GO:0046651	BP	GO:0046651	lymphocyte proliferation	40/1760	48/2452	0.046117	0.393194	0.36155	LGALS9/NCK2/SASH3/PNP/HPRT1/ADA/TFRC/ANXA1/HLA-A/CD3E/BCL2/IMPDH2/MIF/RAC2/SPN/PPP3CB/NCK1/HLA-G/CTPS1/RPS3/MSN/PTPN6/SLC7A1/CORO1A/ZAP70/NCKAP1L/CD81/PURA/DLG1/NFATC2/SCRIB/PKN1/RASAL3/RASSF5/DOCK2/ITCH/HELLS/VAV3/PLCL2/PTPN22	40
GO:0019082	BP	GO:0019082	viral protein processing	14/1760	15/2452	0.0472291	0.393194	0.36155	CSNK1A1/GSK3A/GSK3B/SPCS3/MGAT2/GALNT1/MOGS/MAN2A1/PARP10/PARP16/FUT8/MAN1B1/MGAT4A/SPCS1	14
GO:0030834	BP	GO:0030834	regulation of actin filament depolymerization	14/1760	15/2452	0.0472291	0.393194	0.36155	WDR1/ADD1/CAPG/CAPZA2/CAPZB/CAPZA1/SPTBN1/FLII/SPTAN1/CARMIL2/TWF2/TMOD3/ADD3/SWAP70	14
GO:0032509	BP	GO:0032509	endosome transport via multivesicular body sorting pathway	14/1760	15/2452	0.0472291	0.393194	0.36155	HGS/VCP/VPS37A/CHMP7/STAM/MVB12A/SORT1/CHMP4A/PTPN23/CHMP4B/VTA1/UBAP1/CHMP5/CHMP2B	14
GO:0035459	BP	GO:0035459	vesicle cargo loading	14/1760	15/2452	0.0472291	0.393194	0.36155	AP3B1/AP3D1/SEC24D/SEC31A/SEC24A/SEC24B/TMED10/SEC24C/PICALM/TMED2/SEC23A/SEC23B/AP3S1/SAR1A	14
GO:0036257	BP	GO:0036257	multivesicular body organization	14/1760	15/2452	0.0472291	0.393194	0.36155	HGS/RAB27A/IST1/VPS37A/PDCD6IP/CHMP7/STAM/MVB12A/CHMP4A/CHMP4B/VTA1/UBAP1/CHMP5/CHMP2B	14
GO:0046854	BP	GO:0046854	phosphatidylinositol phosphate biosynthetic process	14/1760	15/2452	0.0472291	0.393194	0.36155	PIK3C2A/PIK3C2B/SYNJ2/SYNJ1/BPNT1/IMPA1/PI4KA/PIP4K2A/OCRL/IP6K1/INPP4A/PIK3R4/BPNT2/PIKFYVE	14
GO:0097352	BP	GO:0097352	autophagosome maturation	14/1760	15/2452	0.0472291	0.393194	0.36155	TOM1/SNAP29/ATP2A2/VCP/CLEC16A/SMCR8/CHMP7/RUBCN/PIK3R4/CHMP4A/VPS16/CHMP4B/CHMP5/CHMP2B	14
GO:0051017	BP	GO:0051017	actin filament bundle assembly	33/1760	39/2452	0.0473759	0.393194	0.36155	PDLIM1/MYO1B/ROCK2/ACTN1/LCP1/BRAF/STMN1/SLC9A1/FLNA/PFN2/NF2/ADD1/MTOR/CDC42/RAC1/PPFIA1/PAK2/ROCK1/CUL3/PTK2B/ZYX/CCDC88A/ARHGEF18/ALMS1/MICAL1/TSC1/FERMT2/LIMD2/SWAP70/EVL/FHOD1/WASF2/CLASP2	33
GO:0071495	BP	GO:0071495	cellular response to endogenous stimulus	180/1760	235/2452	0.0477916	0.393194	0.36155	TAF1/CNOT1/RAP1B/MEN1/IPO5/PIK3C2A/ARID1A/PRMT5/HGS/NPC1/ARPC3/AKAP8/AHCYL1/KDM1A/DIAPH1/LPXN/USO1/ROCK2/PDCD6/NCOR1/ZMPSTE24/UBR5/EPN2/ZFYVE9/RAF1/ANXA1/NR3C1/GNAI2/ATP1A1/PRKCB/RB1/EIF4E/EPRS1/HSP90AB1/VIM/GNAI3/PARP1/MAPT/HSPA8/ITGA4/BRAF/NCK1/FER/GOT1/PRKCA/PRKACA/PTPN2/PTPN1/PLCG1/SLC9A1/FLNA/CBL/ATP2B4/GRK2/DNMT1/CAD/SHC1/CORO1A/ARRB2/CSTF2/ABCC1/SHMT1/PPM1A/BRCA1/EIF4A3/STAT3/USP8/CSK/STAT…	180
GO:0034504	BP	GO:0034504	protein localization to nucleus	84/1760	106/2452	0.0479448	0.393194	0.36155	POM121/IPO5/KPNA3/KPNA4/TNPO2/XPO1/IPO8/PLRG1/DKC1/NUP155/SUN1/UBR5/KAT7/IPO7/TFRC/CDK1/HSP90AA1/PARP1/TXN/HCLS1/PPP3CB/TCP1/LMNB1/FLNA/NF1/MARK3/NF2/NUP214/NUP62/CCT6A/STAT3/MTOR/RANGAP1/CCT5/CCT3/NUP153/RANBP2/TSC2/GSK3B/CCT8/CCT4/HDGF/KPNA2/NUP98/PLK1/CSE1L/NUP107/UFM1/YWHAE/RAN/RPL11/CCT2/CDK5/STK4/TARDBP/SQSTM1/BYSL/KPNB1/TOR1AIP1/NUP188/MEPCE/MAVS/NUP93/NUP35/IPO4/NUP133/RASSF5/TNPO1/FERMT2…	84
GO:0016441	BP	GO:0016441	post-transcriptional gene silencing	22/1760	25/2452	0.0486361	0.393194	0.36155	CNOT1/EIF4E2/ZMPSTE24/DDX6/TIAL1/STAT3/HELZ/FXR1/ADAR/RAN/EIF4G1/DHX9/NCBP1/RIPK1/ELOC/TSN/TNRC6A/XPO5/MOV10/TNRC6C/LIMD1/TNRC6B	22
GO:0035304	BP	GO:0035304	regulation of protein dephosphorylation	22/1760	25/2452	0.0486361	0.393194	0.36155	PPP1R12A/ENSA/ROCK2/PPP6R2/TIPRL/HSP90AB1/PTBP1/MTOR/HTT/GSK3B/NCKAP1L/YWHAE/ROCK1/PPP2R5D/PTPA/PPP6R3/PPP1R15B/CDCA2/ANKLE2/TSC1/SWAP70/PPP6R1	22
GO:0048675	BP	GO:0048675	axon extension	22/1760	25/2452	0.0486361	0.393194	0.36155	SHTN1/ITGB1/HSP90AA1/HSP90AB1/MAPT/PPP3CB/GDI1/PAFAH1B1/GSK3B/PLXNA3/EIF4G2/ARHGAP4/CDK5/GOLGA4/CTTN/TWF2/RUFY3/USP9X/SIN3A/RTN4/DIP2B/MACF1	22
GO:1901992	BP	GO:1901992	positive regulation of mitotic cell cycle phase transition	22/1760	25/2452	0.0486361	0.393194	0.36155	DDX3X/PLRG1/BRD4/ANKRD17/ANXA1/RB1/CDK1/CCNB1/RRM1/RRM2/EIF4G1/CUL3/CUL4B/SMARCD3/MEPCE/RPTOR/SIN3A/PLCB1/TMOD3/RCC2/ANAPC7/CPSF3	22
GO:1902533	BP	GO:1902533	positive regulation of intracellular signal transduction	131/1760	169/2452	0.0495162	0.393194	0.36155	DDT/RAP1B/LGALS9/DDX3X/DVL2/CHUK/TTI1/NCK2/ACTN4/SPAG9/DOK2/BRD4/ROCK2/ANKRD17/ALOX12B/ARL6IP5/MAP4K4/ADA/TFRC/RAF1/GAPDH/GNAI2/ITGB1/PRKCB/LCK/CD3E/HSP90AA1/HSP90AB1/PARP1/TXN/MIF/HCLS1/BRAF/PPP3CB/NCK1/PRKCA/PTPN2/PTPN1/NELFE/SLC9A1/FLNA/CBL/SFPQ/RPS3/PTBP1/PTPN6/SHC1/TIAL1/ARRB2/PPM1A/NUP62/MTOR/ZAP70/NEDD4/IQGAP1/CSNK1A1/HINT1/BCAP31/IRAK1/NCKAP1L/CORO7/CD81/CDC42/RPL11/RAC1/RACK1/XIAP/ATP2C1…	131
GO:0008333	BP	GO:0008333	endosome to lysosome transport	18/1760	20/2452	0.0497215	0.393194	0.36155	AP3D1/M6PR/RAB7A/VAMP7/VCP/CLEC16A/SCYL2/HOOK3/CHMP7/MVB12A/SNX27/SORT1/CHMP4A/VPS16/CHMP4B/VIPAS39/CHMP5/CHMP2B	18
GO:0030178	BP	GO:0030178	negative regulation of Wnt signaling pathway	18/1760	20/2452	0.0497215	0.393194	0.36155	CSNK1A1/TSC2/GSK3A/GSK3B/EMD/RACK1/STK4/G3BP1/HDAC1/RNF213/SCYL2/UBAC2/LZIC/CYLD/WWOX/CCDC88C/LIMD1/RUVBL2	18
GO:0032008	BP	GO:0032008	positive regulation of TOR signaling	18/1760	20/2452	0.0497215	0.393194	0.36155	CSNK1A1/NCKAP1L/CUL3/RHEB/CLEC16A/LAMTOR1/RICTOR/PIP4P1/RPTOR/USP32/SMCR8/USP9X/STAMBPL1/MIOS/LARS1/LAMTOR3/TBK1/TELO2	18
GO:0034063	BP	GO:0034063	stress granule assembly	18/1760	20/2452	0.0497215	0.393194	0.36155	DDX3X/CSDE1/EIF2S1/MAPT/DDX6/PRKAA1/G3BP1/UBAP2L/DYNC1H1/CAPRIN1/USP10/YTHDF3/OGFOD1/ATXN2L/BICD1/YTHDF1/PRRC2C/YTHDF2	18
GO:0035195	BP	GO:0035195	miRNA-mediated post-transcriptional gene silencing	18/1760	20/2452	0.0497215	0.393194	0.36155	CNOT1/EIF4E2/ZMPSTE24/DDX6/TIAL1/STAT3/FXR1/RAN/EIF4G1/DHX9/NCBP1/RIPK1/TNRC6A/XPO5/MOV10/TNRC6C/LIMD1/TNRC6B	18
GO:0042102	BP	GO:0042102	positive regulation of T cell proliferation	18/1760	20/2452	0.0497215	0.393194	0.36155	LGALS9/NCK2/SASH3/PNP/TFRC/ANXA1/HLA-A/CD3E/SPN/NCK1/RPS3/SLC7A1/CORO1A/ZAP70/NCKAP1L/CD81/RASAL3/PTPN22	18
GO:0045010	BP	GO:0045010	actin nucleation	18/1760	20/2452	0.0497215	0.393194	0.36155	ARPC1B/ARPC2/ARPC3/ARPC5/RNH1/CORO1A/ARFIP2/ARFIP1/ARPC4/ACTR2/ARF1/WASHC5/WASHC2A/CARMIL2/JMY/WASF1/ARPC1A/WASF2	18
GO:0046635	BP	GO:0046635	positive regulation of alpha-beta T cell activation	18/1760	20/2452	0.0497215	0.393194	0.36155	LGALS9/AP3B1/AP3D1/SASH3/PNP/ADA/ANXA1/HLA-A/CD3E/IL2RG/ZAP70/NCKAP1L/CD81/RUNX1/CBFB/RASAL3/HSPH1/PTPN22	18
GO:0071326	BP	GO:0071326	cellular response to monosaccharide stimulus	18/1760	20/2452	0.0497215	0.393194	0.36155	C2CD2L/RAF1/PPP3CB/PRKACA/OSBP/GCLC/SMARCA4/RACK1/SMARCB1/PRKAA1/SLC39A14/RAB11B/RAB11FIP2/SIN3A/SLC29A1/RAB11FIP5/PLCB1/SLC12A7	18
GO:0018209	BP	GO:0018209	peptidyl-serine modification	62/1760	77/2452	0.0508507	0.399477	0.367328	TAF1/CHUK/NCK2/ROCK2/TFRC/RAF1/PRKCB/CDK1/HSP90AA1/HSP90AB1/ARAF/BCL2/TXN/MIF/HCLS1/BRAF/NCK1/PRKCA/PRKACA/ATP2B4/CDK2/GRK2/MARK3/TTK/PFN2/MTOR/CSNK1A1/GSK3A/GSK3B/RPS6KA3/PLK1/RACK1/CSNK2A1/SRPK2/PRKDC/CDK5/EIF4G1/GALNT2/GALNT1/STK4/PRKAA1/PAK2/ROCK1/RIPK1/STK38/RPS6KA1/PKN1/PKN2/CAMK4/MAPKAPK3/RICTOR/MARK2/LMTK2/RPTOR/DOCK7/SRPK1/PARK7/MAPKAP1/TNKS1BP1/STK39/TBK1/PIKFYVE	62
GO:0030217	BP	GO:0030217	T cell differentiation	46/1760	56/2452	0.0511481	0.399477	0.367328	LGALS9/AP3B1/MEN1/ARID1A/AP3D1/SART1/SASH3/CLPTM1/ACTL6A/PNP/ADA/ANXA1/CD3D/LCK/CD2/CD3E/CD3G/BCL2/BRAF/VAV1/SPN/PPP3CB/HLA-G/PTPN2/IL2RG/STAT3/MTOR/ZAP70/SMARCA4/NCKAP1L/PRKDC/CDK6/RUNX1/ITK/SMARCB1/CBFB/CAMK4/RABL3/SMARCD3/DTX1/THEMIS/TSC1/DOCK2/FANCD2/BCL11B/PTPN22	46
GO:0002263	BP	GO:0002263	cell activation involved in immune response	36/1760	43/2452	0.0513178	0.399477	0.367328	SNAP23/LGALS9/STXBP3/MEN1/AP1G1/NBN/ADA/TFRC/ANXA1/BCR/LCP1/RAC2/SPN/FER/ITGAL/CBL/PTPN6/CORO1A/STAT3/MTOR/RAB27A/VAMP7/NCKAP1L/CD81/PTK2B/KARS1/RIF1/UNC13D/APBB1IP/GBF1/TSC1/DOCK2/DOCK10/SWAP70/PLCL2/ITGB2	36
GO:0060491	BP	GO:0060491	regulation of cell projection assembly	36/1760	43/2452	0.0513178	0.399477	0.367328	ARPC2/HSP90AA1/RAC2/FER/ARF4/MAP4/PFN2/MTOR/HTT/CAPZB/GSK3B/GDI2/FXR1/CDC42/ACTR2/ARF6/RAC1/RHOG/SEPTIN7/CCDC88A/WDR44/FNBP1L/CROCC/CARMIL2/TWF2/TAPT1/CEP97/CYLD/ARHGAP35/ATG3/STAU2/RCC2/SEPTIN9/EVL/CORO1C/WASF2	36
GO:0120032	BP	GO:0120032	regulation of plasma membrane bounded cell projection assembly	36/1760	43/2452	0.0513178	0.399477	0.367328	ARPC2/HSP90AA1/RAC2/FER/ARF4/MAP4/PFN2/MTOR/HTT/CAPZB/GSK3B/GDI2/FXR1/CDC42/ACTR2/ARF6/RAC1/RHOG/SEPTIN7/CCDC88A/WDR44/FNBP1L/CROCC/CARMIL2/TWF2/TAPT1/CEP97/CYLD/ARHGAP35/ATG3/STAU2/RCC2/SEPTIN9/EVL/CORO1C/WASF2	36
GO:0033045	BP	GO:0033045	regulation of sister chromatid segregation	29/1760	34/2452	0.0519961	0.403496	0.371023	ARID1A/ZW10/ZNF207/BUB1/BUB3/RAD21/BUB1B/ACTL6A/RB1/CDK1/CCNB1/CDC27/TTK/SMARCA4/PLK1/SMARCB1/MAD2L1/CUL3/NUMA1/TRIP13/GEN1/PCID2/SMARCD3/KNL1/ANAPC1/INCENP/ANAPC7/TACC3/DYNC1LI1	29
GO:0048585	BP	GO:0048585	negative regulation of response to stimulus	193/1760	253/2452	0.052301	0.404602	0.37204	CNOT1/DDT/SMCHD1/LGALS9/MEN1/DDX3X/PPP6C/CIT/RGS12/HGS/NPC1/RGS14/NCK2/KDM1A/EIF4E2/LPXN/PDCD6/NCOR1/EPN2/STAMBP/ADA/RAF1/ANXA1/HLA-A/GNAI2/ISG15/ITGB1/PRKCB/RB1/CD3E/PARP1/BCL2/HSPA8/BCR/MIF/SPN/PPP3CB/NCK1/FER/STMN1/PRKACA/HLA-G/PTPN2/PTPN1/PLCG1/NF1/CBL/RPS3/ATP2B4/GRK2/MARK3/PTPN6/PEBP1/ARRB2/NF2/GRK3/PPM1A/NUP62/BRCA1/STAT3/CSK/STAT1/ARHGAP25/MTOR/ABL2/HTT/PAFAH1B1/NEDD4/QARS1/PIP4K2A/GCLC/C…	193
GO:0060284	BP	GO:0060284	regulation of cell development	98/1760	125/2452	0.0536914	0.414072	0.380748	SHTN1/LGALS9/AP3B1/ARID1A/AP3D1/PRMT5/SART1/RGS14/KDM1A/ROCK2/SASH3/CLPTM1/ACTL6A/PNP/ADA/ANXA1/ISG15/ITGB1/RB1/CD2/BCL2/MAPT/XRCC6/XRCC5/HCLS1/BRAF/PRKCA/HLA-G/PTPN2/NF1/PTPN6/GDI1/IL2RG/NF2/ADD1/PPP1CC/STAT3/STAT1/MTOR/PAFAH1B1/ZAP70/NUMB/GSK3A/GSK3B/FXR1/SMARCA4/PLXNA3/IST1/NCKAP1L/NAP1L1/CXCR4/EIF4G2/PRKDC/ARHGAP4/CDK6/CDK5/RUNX1/SLC7A5/YWHAH/SMARCB1/GOLGA4/ROCK1/RIPK1/HDAC1/SNW1/CUX1/CBFB/LR…	98
GO:0002250	BP	GO:0002250	adaptive immune response	52/1760	64/2452	0.054769	0.414261	0.380921	MYO1G/EBAG9/STX7/NBN/SASH3/HPRT1/ADA/TRBV12-4/TFRC/ANXA1/CD3D/HLA-A/PRKCB/CD1A/CD3E/CD7/CD3G/SPN/PPP3CB/HLA-G/CD247/PTPN6/GNL1/STAT3/CSK/MTOR/ZAP70/RAB27A/NCKAP1L/CD81/TAP1/ITK/PTK2B/RFTN1/PKN1/CAMK4/RIF1/TRAT1/UNC13D/SKAP1/THEMIS/CTNNBL1/TSC1/ORAI1/CRACR2A/JAM3/CYRIB/PAG1/ERAP1/SWAP70/DBNL/SIT1	52
GO:0010212	BP	GO:0010212	response to ionizing radiation	25/1760	29/2452	0.0565919	0.414261	0.380921	MEN1/KDM1A/ZMPSTE24/ANXA1/PARP1/BCL2/XRCC6/XRCC5/CBL/RRM1/EEF1D/BRCA1/BRCC3/BRCA2/PRKDC/PRKAA1/KARS1/IFI16/INTS3/TANK/TMEM109/FANCD2/TNKS1BP1/TIGAR/BABAM2	25
GO:0030038	BP	GO:0030038	contractile actin filament bundle assembly	25/1760	29/2452	0.0565919	0.414261	0.380921	PDLIM1/ROCK2/BRAF/STMN1/SLC9A1/PFN2/NF2/MTOR/CDC42/RAC1/PPFIA1/PAK2/ROCK1/CUL3/PTK2B/ZYX/CCDC88A/ARHGEF18/ALMS1/TSC1/FERMT2/EVL/FHOD1/WASF2/CLASP2	25
GO:0030073	BP	GO:0030073	insulin secretion	25/1760	29/2452	0.0565919	0.414261	0.380921	STXBP3/C2CD2L/ENSA/ACSL4/RAF1/ANXA1/PRKCB/PPP3CB/PRKACA/PFKL/OSBP/CPT1A/SLC16A1/PTPN11/TARDBP/ITPR1/SMAD2/RAB11B/EIPR1/RAB11FIP2/ORAI1/PARK7/RAB11FIP5/PLCB1/TM7SF3	25
GO:0043149	BP	GO:0043149	stress fiber assembly	25/1760	29/2452	0.0565919	0.414261	0.380921	PDLIM1/ROCK2/BRAF/STMN1/SLC9A1/PFN2/NF2/MTOR/CDC42/RAC1/PPFIA1/PAK2/ROCK1/CUL3/PTK2B/ZYX/CCDC88A/ARHGEF18/ALMS1/TSC1/FERMT2/EVL/FHOD1/WASF2/CLASP2	25
GO:0042113	BP	GO:0042113	B cell activation	32/1760	38/2452	0.0569799	0.414261	0.380921	NBN/SASH3/ADA/TFRC/ITGB1/PRKCB/BCL2/ITGA4/MIF/PTPN2/CTPS1/PTPN6/IL2RG/ZAP70/NCKAP1L/TPD52/CD81/IGBP1/PRKDC/TOP2B/NFATC2/PTK2B/CASP8/PKN1/RABL3/PCID2/RIF1/SH3KBP1/DOCK10/SWAP70/VAV3/PLCL2	32
GO:0010876	BP	GO:0010876	lipid localization	58/1760	72/2452	0.0573084	0.414261	0.380921	C2CD2L/NPC1/SURF4/PLIN3/LRP6/VAPB/SEC24A/ACSL3/CDS2/ANXA1/EPRS1/SLC2A1/MIF/PTPN2/OSBP/ABCC1/SOAT1/PIP4K2A/CPT1A/ATP11A/PTPN11/SLC10A7/APOBR/PRKAA1/SQLE/STARD3/ATG2A/ANO6/VPS13D/VPS53/RNF213/LAMTOR1/LPCAT3/VPS13C/STX12/ATP11C/MOSPD2/ATG2B/CLPTM1L/VPS13A/ESYT1/OSBPL11/OSBPL8/ZDHHC5/OSBPL5/SPNS1/EHD1/LDAH/ZFYVE1/TMEM30A/VAPA/RELCH/ATP11B/CERT1/AUP1/SAR1B/HDLBP/ESYT2	58
GO:0001819	BP	GO:0001819	positive regulation of cytokine production	61/1760	76/2452	0.0582523	0.414261	0.380921	DDT/LGALS9/DDX3X/CHUK/RAD21/ROCK2/FLOT1/SASH3/PNP/ANXA1/GAPDH/HLA-A/ISG15/CD2/CD3E/HSP90AA1/MIF/SPN/HLA-G/RPS3/TNFRSF8/BRCA1/STAT3/STAT1/TMED10/IRAK1/CD81/XIAP/SPTBN1/RUNX1/SLC7A5/PTPN11/DHX9/ITK/G3BP1/RIPK1/SCRIB/RFTN1/CASP8/IFI16/ZC3HAV1/MAVS/RAB2B/DDX1/SORL1/HDAC2/TANK/ARHGEF2/PARK7/AGPAT1/DHX36/PLCB1/DDX21/ZCCHC3/CYRIB/TBK1/APPL1/HEG1/TRAF3IP3/PTPN22/ARFGEF2	61
GO:0006650	BP	GO:0006650	glycerophospholipid metabolic process	45/1760	55/2452	0.0597773	0.414261	0.380921	PIK3C2A/PIK3C2B/SYNJ2/SYNJ1/ACSL3/CDS2/BPNT1/ABHD16A/PLCG1/DGKA/IMPA1/PRDX6/INPP5B/PI4KA/PAFAH1B1/PIP4K2A/OCRL/MTMR1/LPCAT4/LPCAT3/LCLAT1/PIP4P1/GPAT4/PNPLA6/ABHD12/LPCAT1/SLC30A5/IP6K1/PIGK/MBOAT7/INPP4A/PCYT2/PIK3R4/AGPAT1/OSBPL8/OSBPL5/PIGU/ETNK1/PLCB1/SACM1L/BPNT2/SMPD4/MTMR6/PIKFYVE/DGKB	45
GO:0048589	BP	GO:0048589	developmental growth	70/1760	88/2452	0.0600686	0.414261	0.380921	SHTN1/SPAG9/NBN/ZMPSTE24/SASH3/SGPL1/ANXA1/TYMS/ITGB1/CDK1/HSP90AA1/ANXA6/HSP90AB1/BCL2/MAPT/G6PD/ITGA4/PPP3CB/GDI1/STAT3/MTOR/PAFAH1B1/IQGAP1/GSK3A/GSK3B/PEX5/BRCA2/PLXNA3/IST1/CD81/CXCR4/GNAS/EIF4G2/ARHGAP4/CDK5/RUNX1/UBE3A/PTPN11/STK4/PTK7/GOLGA4/CTTN/GAMT/EIF4H/TMED2/SMAD2/TBCE/TWF2/RUFY3/RAI1/RBBP6/GPAT4/NCAPG2/SPART/PPP1R13L/WASF1/USP9X/CYFIP2/PDLIM5/SIN3A/PLEKHA1/EPB41L5/PLCB1/RTN4/ITSN2/D…	70
GO:0042327	BP	GO:0042327	positive regulation of phosphorylation	73/1760	92/2452	0.0603982	0.414261	0.380921	DDX3X/DVL2/NBN/ROCK2/FLOT1/TFRC/RAF1/CD3E/HSP90AA1/HSP90AB1/ARAF/BCL2/TXN/MAPT/XRCC6/XRCC5/MIF/HCLS1/BRAF/SPN/PECAM1/PTPN1/OSBP/RPS3/ATP2B4/ARRB2/PFN2/MTOR/IQGAP1/GSK3A/MRE11/FXR1/IRAK1/PLK1/NCKAP1L/RAP2B/RAC1/RACK1/EIF4G1/PTPN11/STK4/LCP2/PAK2/SQSTM1/RIPK1/LRP8/PTK2B/RALBP1/TAB1/CCDC88A/RICTOR/MARK2/MOB1A/MAVS/ABI1/RPTOR/HDAC2/ARHGEF2/SYAP1/FERMT2/MOB3A/PRRC1/DOCK7/AGAP2/PARK7/MAPKAP1/OSBPL8/TNK…	73
GO:0120035	BP	GO:0120035	regulation of plasma membrane bounded cell projection organization	91/1760	116/2452	0.0604031	0.414261	0.380921	SHTN1/GAK/ARPC2/SIPA1L1/KDM1A/SNX3/HSP90AA1/VIM/MAPT/BRAF/RAC2/NCK1/FER/ARF4/FLNA/MAP4/GDI1/PFN2/MTOR/ABL2/HTT/PAFAH1B1/NEDD4/CAPZB/GSK3A/GSK3B/GDI2/FXR1/PLXNA3/IST1/CDC42/ACTR2/ARF6/RAC1/EIF4G2/RHOG/ARHGAP4/CDK5/YWHAH/WASHC5/PAK2/PTK7/GOLGA4/CUX1/LRP8/ARHGEF7/PTK2B/CAPRIN1/SEPTIN7/DBN1/CCDC88A/WDR44/FNBP1L/CROCC/ABHD17B/CARMIL2/TWF2/TAPT1/MARK2/RUFY3/RETREG3/PRAG1/CEP97/SPART/HDAC2/NEO1/PDLIM5/A…	91
GO:0022402	BP	GO:0022402	cell cycle process	230/1760	304/2452	0.0607068	0.414261	0.380921	TAF1/DDX3X/PPP6C/ARID1A/CIT/PRMT5/PPP1R12A/XPO1/TTI1/ZW10/RGS14/PLRG1/ZNF207/BUB1/BUB3/ENSA/AKAP8/RAD21/SMARCA5/BUB1B/BRD4/NBN/ROCK2/ANKRD17/NCOR1/PRPF40A/TACC1/CDC45/TIPRL/ZMPSTE24/SUN1/USP19/CEP152/SMC2/STAMBP/ACTL6A/ANXA1/NR3C1/ITGB1/PRKCB/RB1/CDK1/EIF4E/BCL2/TOP2A/PCNA/CCNB1/GSPT1/RPA2/STMN1/PRKCA/HLA-G/SON/RCC1/FLNA/RPS3/ATP2B4/RRM1/CDK2/MAP4/PTPN6/CDC27/RRM2/TTK/MCM4/MYH9/MYH10/ARL3/NUP62/B…	230
GO:0001889	BP	GO:0001889	liver development	21/1760	24/2452	0.0607117	0.414261	0.380921	PRMT5/NPC1/ZMPSTE24/ADA/ANXA1/TYMS/IGF2R/PCNA/PRKCSH/NF1/CAD/CPT1A/ARF6/SLC7A5/SMARCB1/CUL3/RPS6KA1/MAN2A1/CDK5RAP3/UPF2/SEC63	21
GO:0006661	BP	GO:0006661	phosphatidylinositol biosynthetic process	21/1760	24/2452	0.0607117	0.414261	0.380921	PIK3C2A/PIK3C2B/SYNJ2/SYNJ1/BPNT1/IMPA1/PI4KA/PIP4K2A/OCRL/MTMR1/SLC30A5/IP6K1/PIGK/MBOAT7/INPP4A/PIK3R4/PIGU/SACM1L/BPNT2/MTMR6/PIKFYVE	21
GO:0030308	BP	GO:0030308	negative regulation of cell growth	21/1760	24/2452	0.0607117	0.414261	0.380921	DDX3X/SPAG9/RB1/BCL2/G6PD/BRCA1/GSK3A/SMARCA4/PLXNA3/RACK1/ARHGAP4/CDK5/FHL1/RBBP7/CRLF3/SPART/CCAR2/RTN4/CDKN2AIP/DIP2B/NDRG3	21
GO:0061008	BP	GO:0061008	hepaticobiliary system development	21/1760	24/2452	0.0607117	0.414261	0.380921	PRMT5/NPC1/ZMPSTE24/ADA/ANXA1/TYMS/IGF2R/PCNA/PRKCSH/NF1/CAD/CPT1A/ARF6/SLC7A5/SMARCB1/CUL3/RPS6KA1/MAN2A1/CDK5RAP3/UPF2/SEC63	21
GO:0002684	BP	GO:0002684	positive regulation of immune system process	146/1760	190/2452	0.0610063	0.414261	0.380921	MYO1G/LGALS9/AP3B1/IPO5/DDX3X/ARID1A/AP3D1/ADAM10/CHUK/FYB1/STX7/SART1/NCK2/AP1G1/LPXN/ANKRD17/FLOT1/SASH3/OXSR1/ACTL6A/PNP/ADA/TFRC/ANXA1/CD3D/HLA-A/PRKCB/CD1A/CD5/LCK/RB1/CD2/GPI/CD3E/HSP90AA1/CD3G/BCL2/HSPA8/XRCC6/XRCC5/ITGA4/MIF/CD99/HCLS1/BRAF/RAC2/VAV1/SPN/NCK1/FER/PRKCA/HLA-G/PTPN2/PLCG1/CD247/NF1/SFPQ/RPS3/PTPN6/SLC7A1/CORO1A/IL2RG/ARRB2/CSK/MTOR/ABL2/ZAP70/BAG6/BRCC3/CSNK1A1/SMARCA4/IRAK…	146
GO:0002366	BP	GO:0002366	leukocyte activation involved in immune response	35/1760	42/2452	0.0611098	0.414261	0.380921	SNAP23/LGALS9/STXBP3/MEN1/AP1G1/NBN/ADA/TFRC/ANXA1/BCR/LCP1/RAC2/SPN/FER/ITGAL/CBL/PTPN6/CORO1A/STAT3/MTOR/RAB27A/VAMP7/NCKAP1L/CD81/PTK2B/KARS1/RIF1/UNC13D/APBB1IP/TSC1/DOCK2/DOCK10/SWAP70/PLCL2/ITGB2	35
GO:0030307	BP	GO:0030307	positive regulation of cell growth	35/1760	42/2452	0.0611098	0.414261	0.380921	SHTN1/DDX3X/ADAM10/CEP43/BCL2/MAPT/SLC9A1/GDI1/MTOR/PAFAH1B1/RPS6KA3/IST1/CDC42/CXCR4/CSNK2A1/EIF4G2/EIF4G1/EXOSC9/NCBP1/SMARCB1/GOLGA4/PTK2B/RPS6KA1/TWF2/RICTOR/RUFY3/RPTOR/USP47/MAPKAP1/DERL2/EXOSC4/CDKN2AIP/ITSN2/MACF1/PLAA	35
GO:0007417	BP	GO:0007417	central nervous system development	120/1760	155/2452	0.0620785	0.414261	0.380921	TAF1/STXBP3/PRMT5/SEC16A/NARS1/KDM1A/WDR1/TACC1/LRP6/SUN1/PSMG1/SEC24B/ACTL6A/HPRT1/NR3C1/ITGB1/CD3E/HSP90AA1/HSP90AB1/VIM/CNP/BCL2/MAPT/SLC2A1/BCR/G6PD/KCNA2/FLNA/NF1/KCNA3/GART/ATP2B4/RRM1/DNAJB1/YWHAQ/ATIC/NF2/CAPG/STAT3/CSK/MTOR/PAFAH1B1/BAG6/QARS1/ARCN1/MARCKSL1/AARS1/NUMB/GSK3B/PEX5/FXR1/BRCA2/ALDH3A2/PLXNA3/RPS6KA3/CDC42/CXCR4/UFM1/YWHAE/RAN/PRKDC/CDK6/CDK5/SPTBN1/TOP2B/YWHAH/UBE3A/PTPN11/…	120
GO:0051336	BP	GO:0051336	regulation of hydrolase activity	120/1760	155/2452	0.0620785	0.414261	0.380921	LGALS9/DDX3X/PPP1R12A/SIPA1L1/SIPA1L3/ROCK2/PPP6R2/PDCD6/TIPRL/ARL6IP5/MAP4K4/RAF1/ANXA1/GAPDH/ITGB1/LCK/HSP90AB1/MAPT/BCR/PCNA/VAV1/STMN1/ARF4/NF1/RPS3/PSMB9/ARL1/STAT3/ARHGAP25/MTOR/ABL2/HTT/RANGAP1/GSK3B/GNAQ/BCAP31/PLXNA3/RPS6KA3/VCP/NCKAP1L/ABCE1/RACK1/CSNK2A1/IGBP1/RHOG/XIAP/PSME1/ITK/ABR/PAK2/ROCK1/PICALM/HDAC1/ARHGEF7/SCRIB/GNA13/RRP1B/CASP8/RAB3GAP1/SLC39A14/PTPA/RALBP1/TMED2/RPS6KA1/MAP…	120
GO:0010824	BP	GO:0010824	regulation of centrosome duplication	13/1760	14/2452	0.062154	0.414261	0.380921	XPO1/ROCK2/NUP62/BRCA1/GEN1/ALMS1/PDCD6IP/RBM14/NAT10/CHMP4B/CHMP5/CHORDC1/CHMP2B	13
GO:0030835	BP	GO:0030835	negative regulation of actin filament depolymerization	13/1760	14/2452	0.062154	0.414261	0.380921	ADD1/CAPG/CAPZA2/CAPZB/CAPZA1/SPTBN1/FLII/SPTAN1/CARMIL2/TWF2/TMOD3/ADD3/SWAP70	13
GO:0032435	BP	GO:0032435	negative regulation of proteasomal ubiquitin-dependent protein catabolic process	13/1760	14/2452	0.062154	0.414261	0.380921	EIF3H/N4BP1/HSP90AB1/BAG6/CAMLG/USP14/RPL11/CCAR2/USP9X/USP7/PARK7/UCHL5/MAP1A	13
GO:0036258	BP	GO:0036258	multivesicular body assembly	13/1760	14/2452	0.062154	0.414261	0.380921	HGS/IST1/VPS37A/PDCD6IP/CHMP7/STAM/MVB12A/CHMP4A/CHMP4B/VTA1/UBAP1/CHMP5/CHMP2B	13
GO:0043162	BP	GO:0043162	ubiquitin-dependent protein catabolic process via the multivesicular body sorting pathway	13/1760	14/2452	0.062154	0.414261	0.380921	HGS/NEDD4/VPS37A/CHMP7/STAM/MVB12A/CHMP4A/PTPN23/CHMP4B/UBAP1/CHMP5/CHMP2B/PLAA	13
GO:0045058	BP	GO:0045058	T cell selection	13/1760	14/2452	0.062154	0.414261	0.380921	CD3D/CD3E/CD3G/BCL2/BRAF/SPN/PTPN2/STAT3/MTOR/ZAP70/THEMIS/DOCK2/BCL11B	13
GO:0045324	BP	GO:0045324	late endosome to vacuole transport	13/1760	14/2452	0.062154	0.414261	0.380921	HGS/VPS37A/CHMP7/STAM/MVB12A/PIK3R4/CHMP4A/PTPN23/CHMP4B/VTA1/UBAP1/CHMP5/CHMP2B	13
GO:0046037	BP	GO:0046037	GMP metabolic process	13/1760	14/2452	0.062154	0.414261	0.380921	PFAS/HPRT1/ADA/IMPDH2/GART/PAICS/ADSL/ATIC/NT5C2/GMPS/MPP1/PPAT/DLG1	13
GO:0046580	BP	GO:0046580	negative regulation of Ras protein signal transduction	13/1760	14/2452	0.062154	0.414261	0.380921	STAMBP/ITGB1/STMN1/NF1/NUP62/ABL2/CUL3/RASA3/RASA2/RASAL3/MAPKAP1/ARHGAP35/HEG1	13
GO:0046605	BP	GO:0046605	regulation of centrosome cycle	13/1760	14/2452	0.062154	0.414261	0.380921	XPO1/ROCK2/NUP62/BRCA1/GEN1/ALMS1/PDCD6IP/RBM14/NAT10/CHMP4B/CHMP5/CHORDC1/CHMP2B	13
GO:0050871	BP	GO:0050871	positive regulation of B cell activation	13/1760	14/2452	0.062154	0.414261	0.380921	SASH3/ADA/TFRC/BCL2/MIF/IL2RG/NCKAP1L/CD81/NFATC2/PCID2/RIF1/SH3KBP1/VAV3	13
GO:0061982	BP	GO:0061982	meiosis I cell cycle process	13/1760	14/2452	0.062154	0.414261	0.380921	RAD21/SUN1/TOP2A/BAG6/MRE11/BRCA2/PLK1/TOP2B/TRIP13/NDC1/BRIP1/FANCD2/PSMD13	13
GO:1904035	BP	GO:1904035	regulation of epithelial cell apoptotic process	13/1760	14/2452	0.062154	0.414261	0.380921	NPC1/PAK4/EIF2S1/RB1/BCL2/ITGA4/BRAF/HLA-G/PLCG1/ADAR/STK4/PRKAA1/ANO6	13
GO:0001654	BP	GO:0001654	eye development	28/1760	33/2452	0.0630439	0.414261	0.380921	SIPA1L3/ACTL6A/VIM/BCL2/NF1/ATP2B4/RRM1/NF2/STAT3/SMARCA4/MYOM2/DLG1/HDAC1/RAB3GAP1/MAN2A1/SMARCD3/RD3/PHACTR4/LPCAT1/PPP1R13L/HDAC2/BCL11B/XRN2/SMG9/RAB18/ARHGAP35/STAU2/CLIC4	28
GO:0048880	BP	GO:0048880	sensory system development	28/1760	33/2452	0.0630439	0.414261	0.380921	SIPA1L3/ACTL6A/VIM/BCL2/NF1/ATP2B4/RRM1/NF2/STAT3/SMARCA4/MYOM2/DLG1/HDAC1/RAB3GAP1/MAN2A1/SMARCD3/RD3/PHACTR4/LPCAT1/PPP1R13L/HDAC2/BCL11B/XRN2/SMG9/RAB18/ARHGAP35/STAU2/CLIC4	28
GO:0051783	BP	GO:0051783	regulation of nuclear division	28/1760	33/2452	0.0630439	0.414261	0.380921	PRMT5/ZW10/ZNF207/BUB1/BUB3/RAD21/BUB1B/RB1/CCNB1/RCC1/TTK/NUP62/MKI67/PLK1/CDC42/MAD2L1/CUL3/TRIP13/GEN1/PCID2/CDCA2/SIRT2/KNL1/PHIP/PLCB1/INCENP/ANAPC7/DYNC1LI1	28
GO:0071478	BP	GO:0071478	cellular response to radiation	28/1760	33/2452	0.0630439	0.414261	0.380921	TAF1/KDM1A/N4BP1/ZMPSTE24/EIF2S1/PARP1/PCNA/XRCC6/XRCC5/EEF1D/NMT1/BRCA1/BRCC3/NEDD4/BRCA2/CUL4B/PTPRK/DDB1/IFI16/RDH11/TANK/USP47/TMEM109/TNKS1BP1/DHX36/BABAM2/RUVBL2/NOC2L	28
GO:0150063	BP	GO:0150063	visual system development	28/1760	33/2452	0.0630439	0.414261	0.380921	SIPA1L3/ACTL6A/VIM/BCL2/NF1/ATP2B4/RRM1/NF2/STAT3/SMARCA4/MYOM2/DLG1/HDAC1/RAB3GAP1/MAN2A1/SMARCD3/RD3/PHACTR4/LPCAT1/PPP1R13L/HDAC2/BCL11B/XRN2/SMG9/RAB18/ARHGAP35/STAU2/CLIC4	28
GO:1900182	BP	GO:1900182	positive regulation of protein localization to nucleus	28/1760	33/2452	0.0630439	0.414261	0.380921	IPO5/DKC1/UBR5/KAT7/IPO7/TFRC/CDK1/HSP90AA1/PARP1/HCLS1/PPP3CB/TCP1/FLNA/CCT6A/CCT5/CCT3/CCT8/CCT4/PLK1/RAN/CCT2/TARDBP/MEPCE/MAVS/FERMT2/CDK5RAP3/PARK7/CD2AP	28
GO:0009306	BP	GO:0009306	protein secretion	51/1760	63/2452	0.0633343	0.414261	0.380921	STXBP3/C2CD2L/AP1G1/ENSA/ACSL4/SEC24A/RAF1/ANXA1/PRKCB/PPP3CB/PRKACA/PFKL/M6PR/OSBP/MYH10/PAFAH1B1/ARL4D/TMED10/CPT1A/ARFIP1/SLC16A1/SLC12A2/RAB8A/AP1S1/ARF6/PTPN11/AP1B1/TARDBP/ITPR1/LLGL1/TMED2/SMAD2/RAB11B/EIPR1/STXBP5/RAB11FIP1/RAB11FIP2/TTN/NEO1/ORAI1/VPS35/PARK7/RAB11FIP5/PTPN23/PREB/ARFGAP3/PLCB1/TM7SF3/COPG2/CD2AP/COPG1	51
GO:0035592	BP	GO:0035592	establishment of protein localization to extracellular region	51/1760	63/2452	0.0633343	0.414261	0.380921	STXBP3/C2CD2L/AP1G1/ENSA/ACSL4/SEC24A/RAF1/ANXA1/PRKCB/PPP3CB/PRKACA/PFKL/M6PR/OSBP/MYH10/PAFAH1B1/ARL4D/TMED10/CPT1A/ARFIP1/SLC16A1/SLC12A2/RAB8A/AP1S1/ARF6/PTPN11/AP1B1/TARDBP/ITPR1/LLGL1/TMED2/SMAD2/RAB11B/EIPR1/STXBP5/RAB11FIP1/RAB11FIP2/TTN/NEO1/ORAI1/VPS35/PARK7/RAB11FIP5/PTPN23/PREB/ARFGAP3/PLCB1/TM7SF3/COPG2/CD2AP/COPG1	51
GO:0046486	BP	GO:0046486	glycerolipid metabolic process	51/1760	63/2452	0.0633343	0.414261	0.380921	PIK3C2A/PIK3C2B/SYNJ2/SYNJ1/LYPLA2/ACSL3/CDS2/BPNT1/ABHD16A/PLCG1/DGKA/IMPA1/PRDX6/INPP5B/PI4KA/PAFAH1B1/PIP4K2A/CPT1A/OCRL/PTPN11/APOBR/MTMR1/LPCAT4/LPCAT3/LCLAT1/PIP4P1/GPAT4/PNPLA6/ABHD12/DAGLB/LPCAT1/SLC30A5/IP6K1/PIGK/SORL1/MBOAT7/INPP4A/PCYT2/PIK3R4/AGPAT1/OSBPL8/OSBPL5/PIGU/ETNK1/PLCB1/SACM1L/BPNT2/SMPD4/MTMR6/PIKFYVE/DGKB	51
GO:0071692	BP	GO:0071692	protein localization to extracellular region	51/1760	63/2452	0.0633343	0.414261	0.380921	STXBP3/C2CD2L/AP1G1/ENSA/ACSL4/SEC24A/RAF1/ANXA1/PRKCB/PPP3CB/PRKACA/PFKL/M6PR/OSBP/MYH10/PAFAH1B1/ARL4D/TMED10/CPT1A/ARFIP1/SLC16A1/SLC12A2/RAB8A/AP1S1/ARF6/PTPN11/AP1B1/TARDBP/ITPR1/LLGL1/TMED2/SMAD2/RAB11B/EIPR1/STXBP5/RAB11FIP1/RAB11FIP2/TTN/NEO1/ORAI1/VPS35/PARK7/RAB11FIP5/PTPN23/PREB/ARFGAP3/PLCB1/TM7SF3/COPG2/CD2AP/COPG1	51
GO:0003007	BP	GO:0003007	heart morphogenesis	17/1760	19/2452	0.0633614	0.414261	0.380921	DVL2/ZMPSTE24/SEC24B/FLNA/MTOR/GSK3A/CDC42/TMED2/TAB1/SMAD2/ARL13B/SMARCD3/PPP1R13L/TTN/RTN4/HEG1/CERT1	17
GO:0009126	BP	GO:0009126	purine nucleoside monophosphate metabolic process	17/1760	19/2452	0.0633614	0.414261	0.380921	PFAS/PNP/HPRT1/ADA/IMPDH2/GART/PAICS/DCK/ADSL/ATIC/NT5C2/GMPS/NUDT2/MPP1/AMPD2/PPAT/DLG1	17
GO:0030516	BP	GO:0030516	regulation of axon extension	17/1760	19/2452	0.0633614	0.414261	0.380921	SHTN1/MAPT/GDI1/PAFAH1B1/GSK3B/PLXNA3/EIF4G2/ARHGAP4/CDK5/GOLGA4/CTTN/TWF2/RUFY3/SIN3A/RTN4/DIP2B/MACF1	17
GO:0030866	BP	GO:0030866	cortical actin cytoskeleton organization	17/1760	19/2452	0.0633614	0.414261	0.380921	EPB41L2/ROCK2/FMNL1/EPB41/LCP1/IQGAP1/NCKAP1L/ARF6/DLG1/ROCK1/LLGL1/STRIP1/PDCD6IP/EPB41L1/AKAP11/TLN1/FHOD1	17
GO:0034314	BP	GO:0034314	Arp2/3 complex-mediated actin nucleation	17/1760	19/2452	0.0633614	0.414261	0.380921	ARPC1B/ARPC2/ARPC3/ARPC5/RNH1/ARFIP2/ARFIP1/ARPC4/ACTR2/ARF1/WASHC5/WASHC2A/CARMIL2/JMY/WASF1/ARPC1A/WASF2	17
GO:0034394	BP	GO:0034394	protein localization to cell surface	17/1760	19/2452	0.0633614	0.414261	0.380921	AP3B1/HSP90AB1/CD247/FLNA/ARF6/KCNAB2/PICALM/PTPRK/RAB11B/GBF1/TM9SF4/JAM3/RAB11FIP5/GOPC/GGA3/GGA1/MAP1A	17
GO:0043242	BP	GO:0043242	negative regulation of protein-containing complex disassembly	17/1760	19/2452	0.0633614	0.414261	0.380921	ADD1/CAPG/CAPZA2/CAPZB/CAPZA1/SPTBN1/FLII/SPTAN1/CLEC16A/CARMIL2/TWF2/RUBCN/ARHGEF2/TMOD3/ADD3/SWAP70/CLASP2	17
GO:0043473	BP	GO:0043473	pigmentation	17/1760	19/2452	0.0633614	0.414261	0.380921	AP3B1/AP3D1/AP1G1/BCL2/NF1/ARCN1/RAB27A/AP1S1/RACK1/AP1B1/DCTN1/RAB11B/AP3S1/ANKRD27/AP1M1/VPS33B/PIKFYVE	17
GO:0050796	BP	GO:0050796	regulation of insulin secretion	17/1760	19/2452	0.0633614	0.414261	0.380921	C2CD2L/ENSA/ACSL4/PRKCB/PPP3CB/PRKACA/PFKL/OSBP/CPT1A/SLC16A1/PTPN11/TARDBP/ITPR1/EIPR1/ORAI1/PLCB1/TM7SF3	17
GO:0051653	BP	GO:0051653	spindle localization	17/1760	19/2452	0.0633614	0.414261	0.380921	ZW10/ITGB1/MAP4/MYH9/HTT/PAFAH1B1/PLK1/ACTR2/MAD2L1/DCTN1/DYNC1H1/KPNB1/NUMA1/LLGL1/MAPRE1/NSFL1C/CLASP2	17
GO:0071331	BP	GO:0071331	cellular response to hexose stimulus	17/1760	19/2452	0.0633614	0.414261	0.380921	C2CD2L/RAF1/PPP3CB/PRKACA/OSBP/GCLC/SMARCA4/RACK1/SMARCB1/PRKAA1/SLC39A14/RAB11B/RAB11FIP2/SIN3A/SLC29A1/RAB11FIP5/SLC12A7	17
GO:0071333	BP	GO:0071333	cellular response to glucose stimulus	17/1760	19/2452	0.0633614	0.414261	0.380921	C2CD2L/RAF1/PPP3CB/PRKACA/OSBP/GCLC/SMARCA4/RACK1/SMARCB1/PRKAA1/SLC39A14/RAB11B/RAB11FIP2/SIN3A/SLC29A1/RAB11FIP5/SLC12A7	17
GO:1901879	BP	GO:1901879	regulation of protein depolymerization	17/1760	19/2452	0.0633614	0.414261	0.380921	WDR1/ADD1/CAPG/CAPZA2/CAPZB/CAPZA1/SPTBN1/FLII/SPTAN1/CARMIL2/TWF2/ARHGEF2/TMOD3/ADD3/SWAP70/CLASP2/MAP1A	17
GO:0031929	BP	GO:0031929	TOR signaling	38/1760	46/2452	0.0645235	0.420754	0.386892	NPC1/TTI1/PDCD6/TIPRL/ZMPSTE24/ARAF/PRKACA/MTOR/CSNK1A1/TSC2/GSK3A/NCKAP1L/UBE3A/PRKAA1/CUL3/RHEB/RPS6KA1/CLEC16A/CCDC88A/LAMTOR1/LARP1/RICTOR/PIP4P1/UBR1/RPTOR/USP32/SMCR8/TSC1/USP9X/USP7/SYAP1/STAMBPL1/MAPKAP1/MIOS/LARS1/LAMTOR3/TBK1/TELO2	38
GO:0007155	BP	GO:0007155	cell adhesion	162/1760	212/2452	0.0664605	0.431744	0.396997	MYO1G/PDLIM1/LGALS9/STXBP3/AP3B1/ARID1A/AP3D1/ADAM10/PPP1R12A/ARPC2/SART1/NCK2/ACTN4/LPXN/ROCK2/LRP6/FLOT1/SASH3/MAP4K4/PAK4/ACTL6A/PNP/ADA/TFRC/ANXA1/HLA-A/ITGB1/CD5/LCK/CD2/CD3E/BCL2/BCR/ACTN1/ICAM2/ITGA4/CD99/BRAF/RAC2/VAV1/SPN/PECAM1/NCK1/FER/ATP2A2/PRKCA/HLA-G/PTPN2/SLC9A1/ITGAL/CSRP1/FLNA/NF1/NME2/RPS3/MSN/PTPN6/SHC1/SLC7A1/CORO1A/IL2RG/ICAM3/NF2/MYH9/MYH10/CSK/MTOR/ABL2/ZAP70/GSK3B/SMARCA4…	162
GO:0018105	BP	GO:0018105	peptidyl-serine phosphorylation	60/1760	75/2452	0.0665554	0.431744	0.396997	TAF1/CHUK/NCK2/ROCK2/TFRC/RAF1/PRKCB/CDK1/HSP90AA1/HSP90AB1/ARAF/BCL2/TXN/MIF/HCLS1/BRAF/NCK1/PRKCA/PRKACA/ATP2B4/CDK2/GRK2/MARK3/TTK/PFN2/MTOR/CSNK1A1/GSK3A/GSK3B/RPS6KA3/PLK1/RACK1/CSNK2A1/SRPK2/PRKDC/CDK5/EIF4G1/STK4/PRKAA1/PAK2/ROCK1/RIPK1/STK38/RPS6KA1/PKN1/PKN2/CAMK4/MAPKAPK3/RICTOR/MARK2/LMTK2/RPTOR/DOCK7/SRPK1/PARK7/MAPKAP1/TNKS1BP1/STK39/TBK1/PIKFYVE	60
GO:0031344	BP	GO:0031344	regulation of cell projection organization	93/1760	119/2452	0.067054	0.432899	0.39806	SHTN1/DVL2/GAK/ARPC2/SIPA1L1/KDM1A/SNX3/HSP90AA1/VIM/MAPT/BRAF/RAC2/NCK1/FER/ARF4/FLNA/MAP4/GDI1/PFN2/MTOR/ABL2/HTT/PAFAH1B1/NEDD4/CAPZB/GSK3A/GSK3B/GDI2/FXR1/PLXNA3/IST1/CDC42/ACTR2/ARF6/RAC1/EIF4G2/RHOG/ARHGAP4/CDK5/YWHAH/WASHC5/PAK2/PTK7/GOLGA4/CUX1/LRP8/ARHGEF7/PTK2B/CAPRIN1/SEPTIN7/DBN1/CCDC88A/WDR44/FNBP1L/CROCC/ABHD17B/CARMIL2/TWF2/TAPT1/MARK2/RUFY3/RETREG3/PRAG1/CEP97/SPART/HDAC2/NEO1/PDL…	93
GO:0016477	BP	GO:0016477	cell migration	187/1760	246/2452	0.0676019	0.432899	0.39806	SHTN1/DDT/MYO1G/PDLIM1/LGALS9/PIK3C2A/PIK3C2B/ADAM10/ARPC5/NCK2/ACTN4/NARS1/SPAG9/LPXN/WDR1/ROCK2/PDCD6/PRPF40A/SUN1/FMNL1/SGPL1/CEP43/OXSR1/MAP4K4/PAK4/ADA/ANXA1/GNAI2/ITGB1/LCK/CDK1/GPI/HSP90AA1/ANXA6/BCL2/BCR/RNH1/ITGA4/LCP1/MIF/CD99/BRAF/RAC2/VAV1/SPN/PECAM1/NCK1/FER/STMN1/PRKCA/ARF4/PLCG1/SLC9A1/ITGAL/FLNA/NF1/ATP2B4/MSN/CORO1A/ARRB2/ABCC1/PFN2/NF2/MYH9/BSG/STAT3/MTOR/ABL2/PAFAH1B1/ZAP70/IQG…	187
GO:0090150	BP	GO:0090150	establishment of protein localization to membrane	66/1760	83/2452	0.0676834	0.432899	0.39806	AP3B1/NPC1/EMC8/SRP72/VAMP5/ACSL3/HSP90AA1/SRPRA/BRAF/STOM/NMT1/GDI1/HSPA4/CSK/BAG6/CAMLG/PEX5/RAB7A/AFDN/SEC61B/RAB8A/SRP54/RAB10/SEC61A1/RACK1/NOMO2/ATP2C1/CDK5/SPTBN1/GOLGA4/SCRIB/RFTN1/RAB3GAP1/TRAM1/ATP6AP1/RAB11B/GRIPAP1/YIF1B/EMC4/ZDHHC20/CNST/C2CD5/EMC1/VPS37A/PARD3/SORL1/CCDC47/VPS35/CHMP4A/RAB3GAP2/CHMP4B/GORASP2/ATP13A1/ATG3/ZDHHC18/GGA3/EMC3/SEC63/SRP68/GGA1/TMCO1/SSR3/MACF1/PIKFYVE/S…	66
GO:0010639	BP	GO:0010639	negative regulation of organelle organization	72/1760	91/2452	0.0682152	0.432899	0.39806	ZW10/ZNF207/BUB1/BUB3/RAD21/SMARCA5/BUB1B/NBN/SEC22B/TFRC/PARP1/MAPT/TOP2A/CCNB1/STMN1/MAP4/CORO1A/TTK/PFN2/ADD1/BRCA1/CAPG/MTOR/CAPZA2/CAPZB/GCLC/TSC2/GDI2/RAB7A/CAPZA1/PLK1/TMSB4X/SPTBN1/EXOSC10/FLII/PPFIA1/PAK2/MAD2L1/SPTAN1/ARHGEF7/USP10/TRIP13/MAPRE1/GEN1/WDR44/PCID2/KANK2/CARMIL2/TWF2/ARHGEF18/SSH2/HUWE1/CEP97/XRN1/KNL1/SMCR8/SCFD1/ARHGEF2/ANKRD27/RBM14/VAT1/TBCD/NAT10/TIGAR/INCENP/CYRIB/TM…	72
GO:0006446	BP	GO:0006446	regulation of translational initiation	31/1760	37/2452	0.0682717	0.432899	0.39806	DDX3X/EIF3H/NCK2/EIF4E2/EIF5B/CSDE1/EIF2S1/NCK1/EIF4B/MTOR/EIF5/EIF3B/EIF3E/PPP1CA/POLR2G/EIF4G2/EIF4G1/NCBP1/EIF4A2/EIF4H/TMED2/PPP1R15B/LARP1/BZW1/DHX29/YTHDF3/ZNF598/DDX1/YTHDF1/YTHDF2/BZW2	31
GO:2000045	BP	GO:2000045	regulation of G1/S transition of mitotic cell cycle	31/1760	37/2452	0.0682717	0.432899	0.39806	DDX3X/ARID1A/PLRG1/ANKRD17/ACTL6A/ANXA1/RB1/BCL2/RPA2/RRM1/CDK2/PTPN6/RRM2/SMARCA4/PRKDC/EIF4G1/PSME1/SMARCB1/DLG1/CUL4B/FHL1/KANK2/SMARCD3/MEPCE/CRLF3/RPTOR/PLCB1/GTSE1/CPSF3/APPL1/PSME2	31
GO:0006914	BP	GO:0006914	autophagy	119/1760	154/2452	0.068364	0.432899	0.39806	PIK3C2A/PIK3C2B/HGS/SEC16A/NPC1/SPTLC2/TOM1/SEC22B/VPS26A/ZMPSTE24/SNAP29/GAPDH/CAPN1/HSP90AA1/GNAI3/BCL2/MAPT/HSPA8/ATP2A2/PRKACA/TRIM23/STAT3/MTOR/ABL2/HTT/NEDD4/PIP4K2A/TSC2/GSK3A/GSK3B/PEX5/LRBA/RAB7A/ARFIP2/VCP/RAB8A/UFM1/EIF4G2/FOXK1/CDK5/CLTC/SLC7A5/EIF4G1/PRKAA1/ROCK1/SQSTM1/CTTN/ITPR1/USP10/RAB3GAP1/RHEB/CDC37/IFI16/CLEC16A/ATG2A/FNBP1L/VPS13D/RNF213/LARP1/VPS13C/MARK2/HUWE1/MTDH/RETREG3…	119
GO:0061919	BP	GO:0061919	process utilizing autophagic mechanism	119/1760	154/2452	0.068364	0.432899	0.39806	PIK3C2A/PIK3C2B/HGS/SEC16A/NPC1/SPTLC2/TOM1/SEC22B/VPS26A/ZMPSTE24/SNAP29/GAPDH/CAPN1/HSP90AA1/GNAI3/BCL2/MAPT/HSPA8/ATP2A2/PRKACA/TRIM23/STAT3/MTOR/ABL2/HTT/NEDD4/PIP4K2A/TSC2/GSK3A/GSK3B/PEX5/LRBA/RAB7A/ARFIP2/VCP/RAB8A/UFM1/EIF4G2/FOXK1/CDK5/CLTC/SLC7A5/EIF4G1/PRKAA1/ROCK1/SQSTM1/CTTN/ITPR1/USP10/RAB3GAP1/RHEB/CDC37/IFI16/CLEC16A/ATG2A/FNBP1L/VPS13D/RNF213/LARP1/VPS13C/MARK2/HUWE1/MTDH/RETREG3…	119
GO:0018107	BP	GO:0018107	peptidyl-threonine phosphorylation	24/1760	28/2452	0.0693403	0.432899	0.39806	TAF1/ROCK2/OXSR1/CDK1/PRKCA/CAD/GSK3A/GSK3B/PLK1/CSNK2B/CSNK2A1/PRKDC/CDK5/EIF4G1/ROCK1/PPP2R5D/MARK2/LMTK2/SIRT2/RPTOR/PARD3/TNKS1BP1/STK39/TBK1	24
GO:0030071	BP	GO:0030071	regulation of mitotic metaphase/anaphase transition	24/1760	28/2452	0.0693403	0.432899	0.39806	ARID1A/ZW10/ZNF207/BUB1/BUB3/RAD21/BUB1B/ACTL6A/RB1/CCNB1/TTK/SMARCA4/PLK1/SMARCB1/MAD2L1/CUL3/TRIP13/GEN1/PCID2/SMARCD3/KNL1/INCENP/ANAPC7/DYNC1LI1	24
GO:0042129	BP	GO:0042129	regulation of T cell proliferation	24/1760	28/2452	0.0693403	0.432899	0.39806	LGALS9/NCK2/SASH3/PNP/TFRC/ANXA1/HLA-A/CD3E/RAC2/SPN/NCK1/HLA-G/RPS3/PTPN6/SLC7A1/CORO1A/ZAP70/NCKAP1L/CD81/DLG1/SCRIB/RASAL3/ITCH/PTPN22	24
GO:0070665	BP	GO:0070665	positive regulation of leukocyte proliferation	24/1760	28/2452	0.0693403	0.432899	0.39806	LGALS9/NCK2/SASH3/PNP/ADA/TFRC/ANXA1/HLA-A/CD3E/BCL2/MIF/RAC2/SPN/NCK1/RPS3/SLC7A1/CORO1A/ZAP70/NCKAP1L/CD81/NFATC2/RASAL3/VAV3/PTPN22	24
GO:1902099	BP	GO:1902099	regulation of metaphase/anaphase transition of cell cycle	24/1760	28/2452	0.0693403	0.432899	0.39806	ARID1A/ZW10/ZNF207/BUB1/BUB3/RAD21/BUB1B/ACTL6A/RB1/CCNB1/TTK/SMARCA4/PLK1/SMARCB1/MAD2L1/CUL3/TRIP13/GEN1/PCID2/SMARCD3/KNL1/INCENP/ANAPC7/DYNC1LI1	24
GO:1902117	BP	GO:1902117	positive regulation of organelle assembly	24/1760	28/2452	0.0693403	0.432899	0.39806	CNOT1/LCP1/MSN/NUP62/HTT/PIP4K2A/GSK3B/G3BP1/UBAP2L/DYNC1H1/CAPRIN1/NUMA1/RAB3GAP1/SEPTIN7/ATG2A/CCDC88A/CROCC/TAPT1/PDCD6IP/RAB3GAP2/ARHGAP35/CNOT2/STX18/SEPTIN9	24
GO:1902749	BP	GO:1902749	regulation of cell cycle G2/M phase transition	24/1760	28/2452	0.0693403	0.432899	0.39806	RAD21/BRD4/NBN/CDK1/CCNB1/RRM1/CDK2/BRCA1/BRCC3/MRE11/PLK1/CDK6/NAE1/FHL1/RNASEH2B/INTS3/RINT1/SMARCD3/CDK5RAP3/USP47/SIN3A/TAOK3/BABAM2/RCC2	24
GO:0000910	BP	GO:0000910	cytokinesis	44/1760	54/2452	0.0696394	0.43368	0.398777	CIT/ROCK2/PRPF40A/STAMBP/STMN1/SON/MYH9/MYH10/ARL3/NUP62/USP8/IQGAP1/BRCA2/PLK1/IST1/CDC42/ACTR2/ARF1/SPTBN1/WASHC5/ROCK1/CUL3/SEPTIN6/SEPTIN2/RAB35/SEPTIN7/PKN2/PDCD6IP/CHMP7/SEPTIN1/AHCTF1/EXOC4/EXOC2/PKP4/PIK3R4/CHMP4A/CHMP4B/INCENP/BIRC6/CHMP5/SEPTIN9/EXOC7/CHMP2B/GIT1	44
GO:0051640	BP	GO:0051640	organelle localization	133/1760	173/2452	0.0704569	0.437676	0.402453	MYO1G/SNAP23/LGALS9/STXBP3/AP3B1/PPP6C/AP3D1/HGS/XPO1/SEC16A/STX7/YKT6/ZW10/SYNJ1/ZNF207/BUB3/ACTN4/AP1G1/MYO1B/AHCYL1/SPAG9/STX10/USO1/CLUH/PDCD6/SUN1/VAPB/SNAP29/NR3C1/ITGB1/RB1/POLR2M/MAPT/ITGA4/CCNB1/RAC2/FER/ATP2A2/RAB6A/LMNB1/CBL/MAP4/KIF5B/MYH9/NUP62/MTOR/HTT/PAFAH1B1/ARCN1/TMED10/RAB7A/RAB27A/VAMP7/NUP98/PLK1/CDC42/RAB8A/ACTR2/ABCE1/RAN/CDK5/DLG1/STX5/MAD2L1/PICALM/CUL3/SCRIB/DCTN1/DYNC1H…	133
GO:0051656	BP	GO:0051656	establishment of organelle localization	107/1760	138/2452	0.0713805	0.442035	0.40646	MYO1G/SNAP23/LGALS9/AP3B1/PPP6C/AP3D1/HGS/XPO1/SEC16A/YKT6/ZW10/SYNJ1/ZNF207/BUB3/ACTN4/AP1G1/MYO1B/PDCD6/SUN1/SNAP29/ITGB1/RB1/MAPT/ITGA4/CCNB1/RAC2/FER/RAB6A/LMNB1/CBL/MAP4/KIF5B/MYH9/NUP62/HTT/PAFAH1B1/TMED10/RAB7A/RAB27A/VAMP7/PLK1/CDC42/ABCE1/RAN/CDK5/DLG1/MAD2L1/PICALM/CUL3/SCRIB/DCTN1/DYNC1H1/STARD3/KPNB1/NUMA1/LLGL1/TMED2/MAPRE1/RAB11B/TMEM201/FNBP1L/CROCC/UNC13D/HOOK3/SIRT2/ARFGAP2/KNL1/…	107
GO:0006898	BP	GO:0006898	receptor-mediated endocytosis	47/1760	58/2452	0.0715135	0.442035	0.40646	HGS/GAK/DNAJC13/LRP6/FLOT1/AP2A2/TFRC/ITGB1/IGF2R/ITGA4/M6PR/CBL/GRK2/ARRB2/GRK3/EPS15/NEDD4/NUMB/AP2S1/CD81/ARF1/AP1S1/ARF6/RAC1/AP2B1/CLTC/CAP1/PICALM/SNX1/SCRIB/CTTN/SNX17/FNBP1L/SCYL2/WASF1/TBC1D5/SORL1/AP2M1/BICD1/ITCH/PDLIM7/BMP2K/ITSN2/PIKFYVE/AAK1/ITGB2/ARHGAP27	47
GO:0009653	BP	GO:0009653	anatomical structure morphogenesis	274/1760	365/2452	0.0723403	0.446039	0.410142	SHTN1/CNOT1/AP3B1/IGF2BP3/PIK3C2A/DVL2/HGS/CHUK/SIPA1L1/SPAG9/SIPA1L3/DIAPH1/SNX2/GAS7/WDR1/ROCK2/PDCD6/FLNB/PRPF40A/LRP6/ZMPSTE24/FLOT1/FRYL/EPN2/LYPLA2/FMNL1/SGPL1/SEC24B/MAP4K4/PAK4/ACTL6A/HPRT1/ADA/TFRC/ANXA1/NR3C1/ITGB1/PRKCB/RB1/GPI/CAPN1/HSP90AA1/ANXA6/HSP90AB1/CNP/BCL2/MAPT/BCR/ACTN1/RNH1/ITGA4/BRAF/PPP3CB/KCNA2/STMN1/PRKCA/PRKACA/HLA-G/PLCG1/CSRP1/FLNA/NF1/WARS1/ATP2B4/MSN/PTPN6/SHC1/COR…	274
GO:0030182	BP	GO:0030182	neuron differentiation	155/1760	203/2452	0.0745271	0.458038	0.421176	SHTN1/DVL2/GAK/SIPA1L1/NCK2/STRN/SPAG9/KDM1A/ACSL4/SNX3/GAS7/LRP6/FLOT1/FRYL/LYPLA2/SEC24B/TDP2/ACSL3/MAP4K4/PAK4/DHFR/HPRT1/ITGB1/RB1/EIF4E/CD3E/HSP90AA1/HSP90AB1/VIM/CNP/BCL2/MAPT/ITGA4/BRAF/PPP3CB/NCK1/STMN1/ARF4/RAB6A/FLNA/DDX6/PTBP1/MAP4/GDI1/KIF5B/ARL3/PPP1CC/STAT3/ABL2/PAFAH1B1/NEDD4/IQGAP1/NUMB/GSK3A/GSK3B/PEX5/PLXNA3/IST1/NCKAP1L/CDC42/RAB8A/RAB10/CXCR4/ARF6/RAC1/EIF4G2/ARHGAP4/CDK5/RUNX…	155
GO:0023057	BP	GO:0023057	negative regulation of signaling	169/1760	222/2452	0.0746542	0.458038	0.421176	CNOT1/MEN1/DDX3X/CIT/RGS12/HGS/NPC1/RGS14/NCK2/KDM1A/EIF4E2/LPXN/PDCD6/NCOR1/EPN2/STAMBP/ADA/RAF1/GNAI2/ISG15/ITGB1/PRKCB/RB1/CD3E/HSP90AB1/BCL2/MAPT/HSPA8/MIF/PPP3CB/NCK1/STMN1/PRKACA/HLA-G/PTPN2/PFKL/PTPN1/NF1/CBL/ATP2B4/GRK2/MARK3/PTPN6/PEBP1/ARRB2/NF2/GRK3/PPM1A/NUP62/BRCA1/CSK/STAT1/ARHGAP25/MTOR/ABL2/HTT/PAFAH1B1/NEDD4/QARS1/PIP4K2A/GCLC/CSNK1A1/TSC2/GSK3A/GSK3B/EMD/RAB7A/SMARCA4/STAT2/VCP/…	169
GO:0006893	BP	GO:0006893	Golgi to plasma membrane transport	20/1760	23/2452	0.0754557	0.460261	0.42322	SEC16A/VAMP5/ACSL3/ARL3/CSK/RAB10/RACK1/ATP2C1/SPTBN1/GOLGA4/LLGL1/CNST/EXOC4/EXOC2/OSBPL5/GOPC/GGA3/GGA1/MACF1/ARFGEF2	20
GO:0008277	BP	GO:0008277	regulation of G protein-coupled receptor signaling pathway	20/1760	23/2452	0.0754557	0.460261	0.42322	PRMT5/RGS12/RGS14/ROCK2/ADA/GNAI2/STMN1/PRKCA/ATP2B4/GRK2/NMT1/ARRB2/GRK3/GSK3A/ROCK1/GIT2/SLC39A14/BICD1/PLCB1/GIT1	20
GO:0006793	BP	GO:0006793	phosphorus metabolic process	346/1760	464/2452	0.0760937	0.460261	0.42322	TAF1/ACOT7/MEN1/IPO5/PIK3C2A/DDX3X/PPP6C/PIK3C2B/CIT/DVL2/ADAM10/HGS/PPP1R12A/GAK/SYNJ2/PFAS/CHUK/SPTLC2/PPM1G/PAPSS1/PPIP5K2/SYNJ1/RGS14/NCK2/BUB1/ENSA/PRPSAP2/SPAG9/FADS1/ACSL4/GMDS/BUB1B/NBN/ROCK2/PPP6R2/LRP6/TIPRL/CCNK/FLOT1/SBF1/PGLS/IPO7/ACSL3/CDS2/CEP43/OXSR1/MAP4K4/BPNT1/ABHD16A/PAK4/PNP/HPRT1/ADA/TFRC/RAF1/TYMS/PRKCB/LCK/RB1/CDK1/GPI/LDHB/CD3E/HSP90AA1/HSP90AB1/GNAI3/CNP/PARP1/ARAF/BCL2/…	346
GO:0032479	BP	GO:0032479	regulation of type I interferon production	27/1760	32/2452	0.0761284	0.460261	0.42322	DDX3X/CHUK/FLOT1/GAPDH/ISG15/HSP90AA1/STAT1/IRAK1/XIAP/PTPN11/DHX9/G3BP1/CUL3/ZC3HAV1/MAVS/NPLOC4/RAB2B/TANK/UFD1/ITCH/DHX36/CYLD/ZCCHC3/DDX56/TBK1/TRAF3IP3/PTPN22	27
GO:0032606	BP	GO:0032606	type I interferon production	27/1760	32/2452	0.0761284	0.460261	0.42322	DDX3X/CHUK/FLOT1/GAPDH/ISG15/HSP90AA1/STAT1/IRAK1/XIAP/PTPN11/DHX9/G3BP1/CUL3/ZC3HAV1/MAVS/NPLOC4/RAB2B/TANK/UFD1/ITCH/DHX36/CYLD/ZCCHC3/DDX56/TBK1/TRAF3IP3/PTPN22	27
GO:0051304	BP	GO:0051304	chromosome separation	27/1760	32/2452	0.0761284	0.460261	0.42322	ZW10/ZNF207/BUB1/BUB3/RAD21/BUB1B/SMC2/RB1/CCNB1/TTK/NCAPD3/PLK1/CSNK2A1/MAD2L1/CUL3/NUMA1/NCAPH/NCAPD2/TRIP13/GEN1/PCID2/NCAPG2/KNL1/NCAPG/INCENP/ANAPC7/DYNC1LI1	27
GO:0008654	BP	GO:0008654	phospholipid biosynthetic process	40/1760	49/2452	0.0786694	0.460261	0.42322	PIK3C2A/PIK3C2B/SYNJ2/SPTLC2/SYNJ1/FADS1/ACSL3/CDS2/BPNT1/FDPS/OSBP/DGKA/IMPA1/PI4KA/PIP4K2A/HMGCS1/OCRL/MTMR1/IDI1/LPCAT4/LPCAT3/LCLAT1/GPAT4/LPCAT1/SLC30A5/IP6K1/PIGK/MBOAT7/INPP4A/PCYT2/PIK3R4/AGPAT1/PIGU/ETNK1/SACM1L/BPNT2/VAPA/MTMR6/PIKFYVE/DGKB	40
GO:0009167	BP	GO:0009167	purine ribonucleoside monophosphate metabolic process	16/1760	18/2452	0.0803871	0.460261	0.42322	PFAS/PNP/HPRT1/ADA/IMPDH2/GART/PAICS/ADSL/ATIC/NT5C2/GMPS/NUDT2/MPP1/AMPD2/PPAT/DLG1	16
GO:0030198	BP	GO:0030198	extracellular matrix organization	16/1760	18/2452	0.0803871	0.460261	0.42322	ADAM10/FLOT1/ITGB1/RB1/LCP1/NF1/RUNX1/RIC1/HSD17B12/CARMIL2/COLGALT1/ERO1A/VPS33B/VIPAS39/RIC8A/CLASP2	16
GO:0033046	BP	GO:0033046	negative regulation of sister chromatid segregation	16/1760	18/2452	0.0803871	0.460261	0.42322	ZW10/ZNF207/BUB1/BUB3/RAD21/BUB1B/CCNB1/TTK/PLK1/MAD2L1/TRIP13/GEN1/PCID2/KNL1/INCENP/DYNC1LI1	16
GO:0033048	BP	GO:0033048	negative regulation of mitotic sister chromatid segregation	16/1760	18/2452	0.0803871	0.460261	0.42322	ZW10/ZNF207/BUB1/BUB3/RAD21/BUB1B/CCNB1/TTK/PLK1/MAD2L1/TRIP13/GEN1/PCID2/KNL1/INCENP/DYNC1LI1	16
GO:0043062	BP	GO:0043062	extracellular structure organization	16/1760	18/2452	0.0803871	0.460261	0.42322	ADAM10/FLOT1/ITGB1/RB1/LCP1/NF1/RUNX1/RIC1/HSD17B12/CARMIL2/COLGALT1/ERO1A/VPS33B/VIPAS39/RIC8A/CLASP2	16
GO:0045839	BP	GO:0045839	negative regulation of mitotic nuclear division	16/1760	18/2452	0.0803871	0.460261	0.42322	ZW10/ZNF207/BUB1/BUB3/RAD21/BUB1B/CCNB1/TTK/PLK1/MAD2L1/TRIP13/GEN1/PCID2/KNL1/INCENP/DYNC1LI1	16
GO:0045841	BP	GO:0045841	negative regulation of mitotic metaphase/anaphase transition	16/1760	18/2452	0.0803871	0.460261	0.42322	ZW10/ZNF207/BUB1/BUB3/RAD21/BUB1B/CCNB1/TTK/PLK1/MAD2L1/TRIP13/GEN1/PCID2/KNL1/INCENP/DYNC1LI1	16
GO:0046434	BP	GO:0046434	organophosphate catabolic process	16/1760	18/2452	0.0803871	0.460261	0.42322	ACOT7/ABHD16A/PNP/HPRT1/ADA/CNP/PLCG1/PRDX6/HINT1/NT5C2/VCP/PNPLA6/ABHD12/PLCB1/SMPD4/NUDT5	16
GO:0051784	BP	GO:0051784	negative regulation of nuclear division	16/1760	18/2452	0.0803871	0.460261	0.42322	ZW10/ZNF207/BUB1/BUB3/RAD21/BUB1B/CCNB1/TTK/PLK1/MAD2L1/TRIP13/GEN1/PCID2/KNL1/INCENP/DYNC1LI1	16
GO:0051897	BP	GO:0051897	positive regulation of phosphatidylinositol 3-kinase/protein kinase B signal transduction	16/1760	18/2452	0.0803871	0.460261	0.42322	ITGB1/HSP90AA1/HSP90AB1/TXN/HCLS1/CBL/PTPN6/ARRB2/MTOR/NEDD4/RICTOR/MTDH/FERMT2/PARK7/OSBPL8/RTN4	16
GO:0051985	BP	GO:0051985	negative regulation of chromosome segregation	16/1760	18/2452	0.0803871	0.460261	0.42322	ZW10/ZNF207/BUB1/BUB3/RAD21/BUB1B/CCNB1/TTK/PLK1/MAD2L1/TRIP13/GEN1/PCID2/KNL1/INCENP/DYNC1LI1	16
GO:1901976	BP	GO:1901976	regulation of cell cycle checkpoint	16/1760	18/2452	0.0803871	0.460261	0.42322	TTI1/CCNB1/RPA2/BRCA1/BRCC3/BRCA2/MAD2L1/GEN1/PCID2/RNASEH2B/CCAR2/KNL1/INCENP/BABAM2/TELO2/DYNC1LI1	16
GO:1902100	BP	GO:1902100	negative regulation of metaphase/anaphase transition of cell cycle	16/1760	18/2452	0.0803871	0.460261	0.42322	ZW10/ZNF207/BUB1/BUB3/RAD21/BUB1B/CCNB1/TTK/PLK1/MAD2L1/TRIP13/GEN1/PCID2/KNL1/INCENP/DYNC1LI1	16
GO:1905819	BP	GO:1905819	negative regulation of chromosome separation	16/1760	18/2452	0.0803871	0.460261	0.42322	ZW10/ZNF207/BUB1/BUB3/RAD21/BUB1B/CCNB1/TTK/PLK1/MAD2L1/TRIP13/GEN1/PCID2/KNL1/INCENP/DYNC1LI1	16
GO:2000816	BP	GO:2000816	negative regulation of mitotic sister chromatid separation	16/1760	18/2452	0.0803871	0.460261	0.42322	ZW10/ZNF207/BUB1/BUB3/RAD21/BUB1B/CCNB1/TTK/PLK1/MAD2L1/TRIP13/GEN1/PCID2/KNL1/INCENP/DYNC1LI1	16
GO:1902850	BP	GO:1902850	microtubule cytoskeleton organization involved in mitosis	43/1760	53/2452	0.0808625	0.460261	0.42322	ZW10/ZNF207/TACC1/ITGB1/CDK1/CCNB1/STMN1/RCC1/FLNA/MAP4/TTK/NUP62/HTT/PAFAH1B1/KIF11/PLK1/VCP/RAN/RAE1/CLTC/MAD2L1/CKAP5/DCTN1/DYNC1H1/KPNB1/NUMA1/PTPA/MAPRE1/TBCE/CEP97/STAG2/CHMP7/CHMP4A/CHMP4B/INCENP/AAAS/CHMP5/NSFL1C/CHMP2B/NUDC/DRG1/TACC3/CLASP2	43
GO:0140352	BP	GO:0140352	export from cell	120/1760	156/2452	0.0814122	0.460261	0.42322	RAP1B/MYO1G/SNAP23/LGALS9/STXBP3/PIK3C2A/KPNA4/C2CD2L/HGS/SCAMP1/YKT6/SYNJ1/AP1G1/SYNGR2/ENSA/ACSL4/SEC24A/SNAP29/RAF1/ANXA1/GNAI2/ATP1A1/PRKCB/BCR/MIF/BRAF/RAC2/PPP3CB/KCNA2/FER/ATP2A2/PRKACA/PFKL/SLC9A1/M6PR/NF1/OSBP/CBL/GRK2/CORO1A/KIF5B/ABCC1/PFN2/MYH9/MYH10/PAFAH1B1/ARL4D/TMED10/CPT1A/RAB7A/RAB9A/RAB27A/VAMP7/ARFIP1/SLC16A1/ATP1B3/SLC12A2/NCKAP1L/RAB8A/RAB10/AP1S1/YWHAE/ARF6/CDK5/PTPN11/AP1B…	120
GO:0006622	BP	GO:0006622	protein targeting to lysosome	12/1760	13/2452	0.0814834	0.460261	0.42322	AP3B1/HGS/HSPA8/M6PR/NEDD4/RAB7A/VPS53/ZFYVE16/SORL1/SORT1/PIK3R4/GGA3	12
GO:0006891	BP	GO:0006891	intra-Golgi vesicle-mediated transport	12/1760	13/2452	0.0814834	0.460261	0.42322	GOSR1/RAB6A/COPB2/COPB1/COPA/COPZ1/GOLGA5/COG1/NAPG/RAB33B/COPG2/COPG1	12
GO:0016073	BP	GO:0016073	snRNA metabolic process	12/1760	13/2452	0.0814834	0.460261	0.42322	DKC1/MTREX/EXOSC10/EXOSC9/EXOSC7/INTS3/CC2D1A/MEPCE/METTL16/EXOSC8/TOE1/EXOSC4	12
GO:0032878	BP	GO:0032878	regulation of establishment or maintenance of cell polarity	12/1760	13/2452	0.0814834	0.460261	0.42322	SHTN1/RAP1B/ROCK2/ABL2/RACK1/ROCK1/FLOT2/PTK2B/LLGL1/RICTOR/RUFY3/CYRIB	12
GO:0034389	BP	GO:0034389	lipid droplet organization	12/1760	13/2452	0.0814834	0.460261	0.42322	PLIN3/CDS2/PRKAA1/SQLE/RAB3GAP1/RNF213/SPART/MOSPD2/FAF2/ZFYVE1/RAB18/AUP1	12
GO:0043367	BP	GO:0043367	CD4-positive, alpha-beta T cell differentiation	12/1760	13/2452	0.0814834	0.460261	0.42322	LGALS9/MEN1/SASH3/ANXA1/BRAF/SPN/IL2RG/STAT3/MTOR/NCKAP1L/RUNX1/CBFB	12
GO:0048709	BP	GO:0048709	oligodendrocyte differentiation	12/1760	13/2452	0.0814834	0.460261	0.42322	PRMT5/WDR1/CNP/NF1/CSK/MTOR/CXCR4/CDK5/HDAC1/RHEB/HDAC2/MIOS	12
GO:0051693	BP	GO:0051693	actin filament capping	12/1760	13/2452	0.0814834	0.460261	0.42322	ADD1/CAPG/CAPZA2/CAPZB/CAPZA1/SPTBN1/FLII/SPTAN1/CARMIL2/TWF2/TMOD3/ADD3	12
GO:0070534	BP	GO:0070534	protein K63-linked ubiquitination	12/1760	13/2452	0.0814834	0.460261	0.42322	DDX3X/NEDD4/XIAP/UBE2V1/PARP10/RNF213/ZNF598/ITCH/UBE2O/PRPF19/PLAA/PTPN22	12
GO:0099024	BP	GO:0099024	plasma membrane invagination	12/1760	13/2452	0.0814834	0.460261	0.42322	MYH9/ARHGAP25/CLCN3/VAMP7/NCKAP1L/CDC42/ARF1/RAC1/ANO6/ELMO1/BIN2/ITGB2	12
GO:1900087	BP	GO:1900087	positive regulation of G1/S transition of mitotic cell cycle	12/1760	13/2452	0.0814834	0.460261	0.42322	DDX3X/PLRG1/ANKRD17/ANXA1/RRM1/RRM2/EIF4G1/CUL4B/MEPCE/RPTOR/PLCB1/CPSF3	12
GO:0048666	BP	GO:0048666	neuron development	137/1760	179/2452	0.0816907	0.460388	0.423336	SHTN1/DVL2/GAK/SIPA1L1/NCK2/STRN/SPAG9/KDM1A/SNX3/GAS7/FLOT1/FRYL/LYPLA2/SEC24B/TDP2/MAP4K4/PAK4/DHFR/HPRT1/ITGB1/RB1/CD3E/HSP90AA1/HSP90AB1/VIM/CNP/BCL2/MAPT/ITGA4/BRAF/PPP3CB/NCK1/STMN1/ARF4/RAB6A/FLNA/MAP4/GDI1/KIF5B/ARL3/ABL2/PAFAH1B1/NEDD4/IQGAP1/NUMB/GSK3A/GSK3B/PLXNA3/IST1/NCKAP1L/CDC42/RAB8A/RAB10/CXCR4/ARF6/RAC1/EIF4G2/ARHGAP4/CDK5/RUNX1/TOP2B/YWHAH/PTPN11/WASHC5/PAK2/PTK7/GOLGA4/ROCK1/P…	137
GO:0006413	BP	GO:0006413	translational initiation	46/1760	57/2452	0.0825925	0.46442	0.427044	EIF3F/DDX3X/EIF3D/EIF3H/NCK2/EIF4E2/EIF5B/CSDE1/EIF3G/EIF3J/EIF2S1/EIF4E/NCK1/EIF2S2/RPS3/EIF4B/EIF2S3/MTOR/EIF5/EIF3B/EIF3E/ABCE1/PPP1CA/POLR2G/EIF4G2/EIF4G1/NCBP1/EIF3I/EIF3A/EIF4A2/EIF4H/TMED2/PPP1R15B/LARP1/BZW1/DHX29/YTHDF3/ZNF598/DDX1/COPS5/EIF3C/EIF2A/YTHDF1/EIF3L/YTHDF2/BZW2	46
GO:0043254	BP	GO:0043254	regulation of protein-containing complex assembly	91/1760	117/2452	0.0828012	0.464545	0.427158	RAP1B/DDX3X/ARPC2/ARPC3/ARPC5/NCK2/TFRC/RAF1/ISG15/RB1/HSP90AA1/MAPT/HSPA8/LCP1/HCLS1/NCK1/FER/STMN1/WARS1/RPS3/MSN/CORO1A/PFN2/ADD1/CAPG/MTOR/BRCC3/CAPZA2/CAPZB/CSNK1A1/GSK3B/PEX5/HCFC1/CAPZA1/VCP/NCKAP1L/CDC42/TMSB4X/ARF6/RAC1/RACK1/SPTBN1/EIF4G1/PTPN11/DLG1/FLII/SPTAN1/CKAP5/COTL1/ARHGEF7/DCTN1/CTTN/PTK2B/NUMA1/MAPRE1/STXBP5/CAMSAP1/KANK2/CARMIL2/TWF2/RICTOR/SSH2/MAVS/HAUS6/CAND1/SKAP1/SIRT2/V…	91
GO:0001816	BP	GO:0001816	cytokine production	88/1760	113/2452	0.0835024	0.467426	0.429808	DDT/LGALS9/IGF2BP3/DDX3X/CHUK/AKAP8/RAD21/N4BP1/ROCK2/FLOT1/SASH3/PNP/ANXA1/GAPDH/HLA-A/ISG15/CD2/CD3E/HSP90AA1/HSP90AB1/MIF/SPN/HLA-G/RPS3/TNFRSF8/PTPN6/ARRB2/BRCA1/STAT3/CSK/STAT1/IQGAP1/TMED10/FXR1/IRAK1/NCKAP1L/UBASH3A/CD81/TMSB4X/RAC1/XIAP/SPTBN1/RUNX1/SLC7A5/PTPN11/DHX9/ITK/G3BP1/NFATC2/RIPK1/CUL3/SCRIB/RFTN1/CASP8/IFI16/SIGIRR/ZC3HAV1/MAVS/NPLOC4/RAB2B/DDX1/SORL1/HDAC2/TANK/UFD1/ARHGEF2/IT…	88
GO:0007040	BP	GO:0007040	lysosome organization	23/1760	27/2452	0.0845893	0.469424	0.431645	AP3B1/PPP3CB/CORO1A/MTOR/RAB7A/RAB14/WASHC5/ATP6AP1/LAMTOR1/HOOK3/CHMP7/ATP6V0A1/VPS35/CHMP4A/VPS33B/SPNS1/CHMP4B/VIPAS39/TMEM165/CHMP5/ATP6V1H/CHMP2B/PIKFYVE	23
GO:0032231	BP	GO:0032231	regulation of actin filament bundle assembly	23/1760	27/2452	0.0845893	0.469424	0.431645	ROCK2/BRAF/STMN1/SLC9A1/FLNA/PFN2/NF2/MTOR/CDC42/RAC1/PPFIA1/PAK2/ROCK1/CCDC88A/ARHGEF18/ALMS1/TSC1/FERMT2/SWAP70/EVL/FHOD1/WASF2/CLASP2	23
GO:0080171	BP	GO:0080171	lytic vacuole organization	23/1760	27/2452	0.0845893	0.469424	0.431645	AP3B1/PPP3CB/CORO1A/MTOR/RAB7A/RAB14/WASHC5/ATP6AP1/LAMTOR1/HOOK3/CHMP7/ATP6V0A1/VPS35/CHMP4A/VPS33B/SPNS1/CHMP4B/VIPAS39/TMEM165/CHMP5/ATP6V1H/CHMP2B/PIKFYVE	23
GO:0007186	BP	GO:0007186	G protein-coupled receptor signaling pathway	52/1760	65/2452	0.0849469	0.469424	0.431645	PRMT5/RGS12/RGS14/AHCYL1/ROCK2/ADA/ANXA1/GNAI2/PRKCB/CD3E/GNAI3/IGF2R/RAC2/VAV1/STMN1/PRKCA/PRKACA/FLNA/ATP2B4/DGKA/GRK2/PTPN6/NMT1/ARRB2/GRK3/GSK3A/GNAQ/CDC42/CXCR4/RAC1/GNAS/AKAP13/PDE3B/ROCK1/GIT2/PTK2B/GNA13/ITPR1/SLC39A14/LMBRD2/TAPT1/RDH11/PARD3/SORL1/ORAI1/BICD1/SORT1/RIC8A/PLCB1/GIT1/DGKB/WASF2	52
GO:0009967	BP	GO:0009967	positive regulation of signal transduction	184/1760	243/2452	0.0850847	0.469424	0.431645	DDT/RAP1B/LGALS9/MEN1/DDX3X/DVL2/PRMT5/CHUK/TTI1/NCK2/ACTN4/SPAG9/DOK2/BRD4/ROCK2/ANKRD17/ALOX12B/ARL6IP5/FLOT1/UBR5/EPN2/MAP4K4/ADA/TFRC/RAF1/GAPDH/GNAI2/ITGB1/PRKCB/LCK/CD3E/HSP90AA1/HSP90AB1/PARP1/TXN/MIF/HCLS1/BRAF/PPP3CB/NCK1/PRKCA/PTPN2/PTPN1/NELFE/SLC9A1/FLNA/NF1/CBL/SFPQ/RPS3/PTBP1/PTPN6/SHC1/TIAL1/ARRB2/PPM1A/NUP62/STAT3/USP8/MTOR/HTT/PAFAH1B1/ZAP70/BRCC3/NEDD4/IQGAP1/CSNK1A1/HINT1/GSK3A…	184
GO:0051960	BP	GO:0051960	regulation of nervous system development	55/1760	69/2452	0.0856812	0.469424	0.431645	SHTN1/PRMT5/RGS14/KDM1A/ITGB1/RB1/MAPT/XRCC5/BRAF/NF1/GDI1/NF2/PPP1CC/MTOR/PAFAH1B1/NUMB/FXR1/PLXNA3/IST1/NAP1L1/CXCR4/EIF4G2/ARHGAP4/CDK5/SLC7A5/YWHAH/DLG1/GOLGA4/HDAC1/SNW1/CUX1/LRP8/CAPRIN1/RHEB/DBN1/MAN2A1/TWF2/SMARCD3/RUFY3/HOOK3/SIRT2/SPART/PARD3/SORL1/HDAC2/DOCK7/ANKRD27/SPEN/DHX36/RTN4/STAU2/DIP2B/MACF1/YTHDF2/NUMBL	55
GO:0046474	BP	GO:0046474	glycerophospholipid biosynthetic process	33/1760	40/2452	0.0856942	0.469424	0.431645	PIK3C2A/PIK3C2B/SYNJ2/SYNJ1/ACSL3/CDS2/BPNT1/DGKA/IMPA1/PI4KA/PIP4K2A/OCRL/MTMR1/LPCAT4/LPCAT3/LCLAT1/GPAT4/LPCAT1/SLC30A5/IP6K1/PIGK/MBOAT7/INPP4A/PCYT2/PIK3R4/AGPAT1/PIGU/ETNK1/SACM1L/BPNT2/MTMR6/PIKFYVE/DGKB	33
GO:0070663	BP	GO:0070663	regulation of leukocyte proliferation	33/1760	40/2452	0.0856942	0.469424	0.431645	LGALS9/NCK2/SASH3/PNP/ADA/TFRC/ANXA1/HLA-A/CD3E/BCL2/MIF/RAC2/SPN/NCK1/HLA-G/NF1/RPS3/PTPN6/SLC7A1/CORO1A/ZAP70/NCKAP1L/CD81/DLG1/NFATC2/SCRIB/PKN1/RASAL3/RASSF5/ITCH/CNN2/VAV3/PTPN22	33
GO:0019058	BP	GO:0019058	viral life cycle	76/1760	97/2452	0.0857438	0.469424	0.431645	LGALS9/KPNA3/DDX3X/NPC1/HTATSF1/SNX3/N4BP1/CCNK/VAPB/TFRC/ISG15/ITGB1/CDK1/SLC3A2/HSP90AB1/BCL2/HSPA8/TOP2A/PABPC1/GRK2/DDX6/STOM/SLC7A1/BSG/EPS15/NEDD4/NUP153/RAB7A/KPNA2/IST1/VCP/ADAR/CD81/CXCR4/CSNK2B/SRPK2/TOP2B/SLC20A2/SMARCB1/IFIT5/SELPLG/TRIM25/PCBP1/PCBP2/SLC1A5/PKN2/DDB1/IFI16/LARP1/ZC3HAV1/MAVS/RAB43/VPS37A/PDCD6IP/CHMP7/USP6NL/MVB12A/ITCH/FAM111A/SRPK1/SMC6/CHMP4A/RAB1B/CHMP4B/YTHDC2/J…	76
GO:0032386	BP	GO:0032386	regulation of intracellular transport	76/1760	97/2452	0.0857438	0.469424	0.431645	IPO5/PPP1R12A/XPO1/SNX3/DNAJC13/B3GAT3/UBR5/SEC24B/CDK1/HSP90AA1/TXN/LCP1/HCLS1/RAC2/PRKACA/PTPN1/FLNA/NF1/MSN/STOM/NMT1/GDI1/NF2/NUP214/PPM1A/PPP1CC/RANGAP1/NEDD4/LMAN1/NUP153/GSK3A/GSK3B/EMD/BCAP31/ARFIP1/NPEPPS/CD81/UFM1/YWHAE/RAN/CDK5/PTPN11/ARHGAP1/DHX9/PRKAA1/TARDBP/DYNC1H1/NUMA1/RAB11B/GRIPAP1/EIPR1/RINT1/RUFY3/MAVS/HUWE1/C2CD5/UBAC2/SCFD1/TM9SF4/SORL1/USP7/YIPF5/VPS35/PARK7/NUP58/DERL2/PT…	76
GO:0045786	BP	GO:0045786	negative regulation of cell cycle	64/1760	81/2452	0.0865891	0.473012	0.434945	MEN1/IPO5/TTI1/ZW10/ZNF207/BUB1/BUB3/RAD21/SMARCA5/BUB1B/NBN/CDC45/TIPRL/IPO7/RB1/CDK1/BCL2/CCNB1/RPA2/HLA-G/CDK2/TTK/BRCA1/BRCC3/TAF6/MRE11/BRCA2/PLK1/PRKDC/CDK6/CDK5/PTPN11/DLG1/MAD2L1/NAE1/TP53BP2/FHL1/SCRIB/MDC1/PTPRK/TRIP13/GEN1/PCID2/RNASEH2B/KANK2/INTS3/RINT1/CRLF3/CCAR2/KNL1/CDK5RAP3/USP47/RBM14/BRIP1/FANCD2/TAOK3/YTHDC2/INCENP/BABAM2/GTSE1/PRPF19/TELO2/DYNC1LI1/APBB2	64
GO:0010648	BP	GO:0010648	negative regulation of cell communication	167/1760	220/2452	0.0874119	0.476462	0.438117	CNOT1/MEN1/DDX3X/CIT/RGS12/HGS/NPC1/RGS14/NCK2/KDM1A/EIF4E2/LPXN/PDCD6/NCOR1/EPN2/STAMBP/ADA/RAF1/GNAI2/ISG15/ITGB1/PRKCB/RB1/CD3E/HSP90AB1/BCL2/MAPT/HSPA8/MIF/NCK1/STMN1/PRKACA/HLA-G/PTPN2/PFKL/PTPN1/NF1/CBL/ATP2B4/GRK2/MARK3/PTPN6/PEBP1/ARRB2/NF2/GRK3/PPM1A/NUP62/BRCA1/CSK/STAT1/ARHGAP25/MTOR/ABL2/HTT/PAFAH1B1/NEDD4/QARS1/PIP4K2A/GCLC/CSNK1A1/TSC2/GSK3A/GSK3B/EMD/RAB7A/SMARCA4/STAT2/VCP/ADAR/UB…	167
GO:0051049	BP	GO:0051049	regulation of transport	233/1760	310/2452	0.0877043	0.477012	0.438622	RAP1B/LGALS9/STXBP3/IPO5/C2CD2L/HGS/PPP1R12A/XPO1/SURF4/ACTN4/AP1G1/ENSA/AHCYL1/ACSL4/SNX3/DIAPH1/DNAJC13/ALOX12B/ARL6IP5/FLOT1/B3GAT3/UBR5/SEC24A/SEC24B/ACSL3/OXSR1/ADA/ANXA1/GNAI2/ATP1A1/ITGB1/PRKCB/CDK1/CAPN1/EPRS1/HSP90AA1/BCL2/TXN/HSPA8/EPB41/BCR/G6PD/LCP1/MIF/HCLS1/BRAF/RAC2/PPP3CB/KCNA2/FER/ATP2A2/PRKACA/PFKL/PTPN1/PLCG1/SLC9A1/FLNA/NF1/KCNA3/OSBP/CBL/ATP2B4/GRK2/MSN/STOM/YWHAQ/PTPN6/NMT1/…	233
GO:0045732	BP	GO:0045732	positive regulation of protein catabolic process	36/1760	44/2452	0.0890057	0.483035	0.444161	TAF1/SEC22B/BAG2/HSP90AA1/PSMC3/MSN/PSMC2/PSMC4/USP5/BAG6/NEDD4/GCLC/CSNK1A1/GSK3A/GSK3B/RAB7A/BCAP31/PLK1/VCP/SUMO2/CD81/PSMC1/PSMC5/RACK1/CSNK2A1/STX5/CUL4B/DDB1/SIRT2/LPCAT1/SORL1/ITCH/VPS35/GGA3/GGA1/FAF1	36
GO:0006468	BP	GO:0006468	protein phosphorylation	175/1760	231/2452	0.0896349	0.485392	0.446328	TAF1/MEN1/IPO5/DDX3X/DVL2/ADAM10/HGS/CHUK/RGS14/NCK2/SPAG9/NBN/ROCK2/LRP6/CCNK/FLOT1/IPO7/CEP43/OXSR1/MAP4K4/PAK4/TFRC/RAF1/PRKCB/LCK/RB1/CDK1/CD3E/HSP90AA1/HSP90AB1/ARAF/BCL2/TXN/BCR/XRCC6/XRCC5/PRKAR2A/MIF/HCLS1/CCNB1/BRAF/SPN/PECAM1/PPP3CB/NCK1/FER/PRKCA/PRKACA/PTPN2/PTPN1/NF1/OSBP/CBL/WARS1/RPS3/ATP2B4/CDK2/GRK2/MARK3/CAD/PTPN6/ARRB2/TTK/PFN2/NF2/GRK3/CSK/MTOR/ABL2/HTT/ZAP70/IQGAP1/QARS1/CSNK…	175
GO:1902105	BP	GO:1902105	regulation of leukocyte differentiation	39/1760	48/2452	0.0915883	0.494894	0.455066	LGALS9/AP3B1/ARID1A/AP3D1/SART1/SASH3/CLPTM1/ACTL6A/PNP/ADA/ANXA1/RB1/CD2/XRCC6/HCLS1/BRAF/PRKCA/HLA-G/PTPN2/NF1/PTPN6/IL2RG/MTOR/ZAP70/SMARCA4/NCKAP1L/PRKDC/CDK6/RUNX1/SMARCB1/RIPK1/CBFB/CASP8/CAMK4/PCID2/SMARCD3/DTX1/RPTOR/FANCD2	39
GO:0001817	BP	GO:0001817	regulation of cytokine production	87/1760	112/2452	0.0926381	0.497017	0.457017	DDT/LGALS9/IGF2BP3/DDX3X/CHUK/AKAP8/RAD21/N4BP1/ROCK2/FLOT1/SASH3/PNP/ANXA1/GAPDH/HLA-A/ISG15/CD2/CD3E/HSP90AA1/HSP90AB1/MIF/SPN/HLA-G/RPS3/TNFRSF8/PTPN6/ARRB2/BRCA1/STAT3/CSK/STAT1/IQGAP1/TMED10/FXR1/IRAK1/NCKAP1L/UBASH3A/CD81/TMSB4X/RAC1/XIAP/SPTBN1/RUNX1/SLC7A5/PTPN11/DHX9/ITK/G3BP1/RIPK1/CUL3/SCRIB/RFTN1/CASP8/IFI16/SIGIRR/ZC3HAV1/MAVS/NPLOC4/RAB2B/DDX1/SORL1/HDAC2/TANK/UFD1/ARHGEF2/ITCH/ERBI…	87
GO:0032940	BP	GO:0032940	secretion by cell	110/1760	143/2452	0.0929061	0.497017	0.457017	RAP1B/MYO1G/SNAP23/LGALS9/STXBP3/PIK3C2A/KPNA4/C2CD2L/HGS/SCAMP1/YKT6/SYNJ1/AP1G1/SYNGR2/ENSA/ACSL4/SEC24A/SNAP29/RAF1/ANXA1/GNAI2/PRKCB/BCR/MIF/BRAF/RAC2/PPP3CB/KCNA2/FER/ATP2A2/PRKACA/PFKL/M6PR/NF1/OSBP/CBL/GRK2/CORO1A/PFN2/MYH9/MYH10/PAFAH1B1/ARL4D/TMED10/CPT1A/RAB7A/RAB9A/RAB27A/VAMP7/ARFIP1/SLC16A1/SLC12A2/NCKAP1L/RAB8A/RAB10/AP1S1/ARF6/CDK5/PTPN11/AP1B1/TARDBP/SCRIB/ITPR1/SEPTIN2/RAB3GAP1/L…	110
GO:0001678	BP	GO:0001678	intracellular glucose homeostasis	19/1760	22/2452	0.0933432	0.497017	0.457017	STXBP3/C2CD2L/RAF1/PPP3CB/PRKACA/OSBP/GCLC/SMARCA4/RACK1/FOXK1/SMARCB1/PRKAA1/SLC39A14/RAB11B/RAB11FIP2/SIN3A/SLC29A1/RAB11FIP5/SLC12A7	19
GO:0010965	BP	GO:0010965	regulation of mitotic sister chromatid separation	19/1760	22/2452	0.0933432	0.497017	0.457017	ZW10/ZNF207/BUB1/BUB3/RAD21/BUB1B/RB1/CCNB1/TTK/PLK1/MAD2L1/CUL3/TRIP13/GEN1/PCID2/KNL1/INCENP/ANAPC7/DYNC1LI1	19
GO:0046634	BP	GO:0046634	regulation of alpha-beta T cell activation	19/1760	22/2452	0.0933432	0.497017	0.457017	LGALS9/AP3B1/AP3D1/SASH3/PNP/ADA/ANXA1/HLA-A/CD3E/IL2RG/ZAP70/NCKAP1L/CD81/RUNX1/CBFB/RASAL3/HSPH1/ITCH/PTPN22	19
GO:0022008	BP	GO:0022008	neurogenesis	191/1760	253/2452	0.0934617	0.497017	0.457017	SHTN1/CIT/DVL2/PRMT5/GAK/NPC1/SIPA1L1/RGS14/NCK2/STRN/SPAG9/KDM1A/ACSL4/SNX3/GAS7/NBN/WDR1/LRP6/FLOT1/SUN1/FRYL/LYPLA2/SEC24B/TDP2/ACSL3/MAP4K4/PAK4/DHFR/HPRT1/ANXA1/NR3C1/ITGB1/RB1/CDK1/EIF4E/CD3E/HSP90AA1/HSP90AB1/VIM/CNP/BCL2/MAPT/XRCC5/ITGA4/BRAF/PPP3CB/NCK1/STMN1/ARF4/RAB6A/FLNA/NF1/DDX6/PTBP1/MAP4/GDI1/KIF5B/NF2/ARL3/PPP1CC/STAT3/CSK/MTOR/ABL2/PAFAH1B1/NEDD4/IQGAP1/NUMB/GSK3A/GSK3B/PEX5/FXR…	191
GO:0000075	BP	GO:0000075	cell cycle checkpoint signaling	42/1760	52/2452	0.0935773	0.497017	0.457017	TTI1/ZW10/ZNF207/BUB1/BUB3/BUB1B/NBN/CDC45/TIPRL/CDK1/CCNB1/RPA2/CDK2/TTK/BRCA1/BRCC3/MRE11/BRCA2/PLK1/PRKDC/PTPN11/MAD2L1/NAE1/MDC1/TRIP13/GEN1/PCID2/RNASEH2B/INTS3/RINT1/CCAR2/KNL1/CDK5RAP3/BRIP1/FANCD2/TAOK3/INCENP/BABAM2/GTSE1/PRPF19/TELO2/DYNC1LI1	42
GO:0006909	BP	GO:0006909	phagocytosis	42/1760	52/2452	0.0935773	0.497017	0.457017	MYO1G/SNX3/ANXA1/ITGB1/BCR/VAV1/PECAM1/ITGAL/CORO1A/IL2RG/ICAM3/MYH9/CSK/ARHGAP25/RAB7A/RAB27A/CLCN3/VAMP7/NCKAP1L/CDC42/RAB14/RAC1/RACK1/LMAN2/ANO6/UNC13D/RAB11FIP2/TM9SF4/ELMO1/DOCK2/RUBCN/CNN2/VPS33B/VIPAS39/ATG3/LYAR/BIN2/APPL1/VAV3/CORO1C/PIKFYVE/ITGB2	42
GO:0031334	BP	GO:0031334	positive regulation of protein-containing complex assembly	45/1760	56/2452	0.0950786	0.501888	0.461496	RAP1B/DDX3X/ARPC2/NCK2/TFRC/ISG15/HSP90AA1/MAPT/LCP1/NCK1/FER/WARS1/RPS3/MSN/PFN2/MTOR/BRCC3/GSK3B/VCP/NCKAP1L/ARF6/RAC1/RACK1/EIF4G1/DLG1/CKAP5/DCTN1/CTTN/PTK2B/NUMA1/MAPRE1/CARMIL2/RICTOR/MAVS/CAND1/SKAP1/FERMT2/KIRREL1/PARK7/SLAIN2/EVL/FAF1/DRG1/PTPN22/GIT1	45
GO:0051170	BP	GO:0051170	import into nucleus	45/1760	56/2452	0.0950786	0.501888	0.461496	POM121/IPO5/KPNA3/KPNA4/TNPO2/IPO8/NUP155/UBR5/IPO7/CDK1/HSP90AA1/HCLS1/FLNA/NF1/NUP214/NUP62/STAT3/NUP153/RANBP2/TSC2/KPNA2/NUP98/CSE1L/NUP107/UFM1/RAN/STK4/TARDBP/SQSTM1/KPNB1/NUP188/MAVS/NUP93/NUP35/IPO4/NUP133/TNPO1/IPO9/NUP88/NUP58/IPO11/APPL1/NUP50/TNPO3/RGPD3	45
GO:0048870	BP	GO:0048870	cell motility	199/1760	264/2452	0.0950988	0.501888	0.461496	SHTN1/DDT/MYO1G/PDLIM1/LGALS9/PIK3C2A/PIK3C2B/ADAM10/ARPC2/ARPC3/ARPC5/NCK2/ACTN4/NARS1/SPAG9/LPXN/WDR1/ROCK2/PDCD6/PRPF40A/SUN1/FMNL1/SGPL1/CEP43/OXSR1/MAP4K4/PAK4/ADA/RAF1/ANXA1/GNAI2/ITGB1/LCK/CDK1/GPI/HSP90AA1/ANXA6/BCL2/BCR/RNH1/ITGA4/LCP1/MIF/CD99/BRAF/RAC2/VAV1/SPN/PECAM1/NCK1/FER/STMN1/PRKCA/ARF4/PLCG1/SLC9A1/ITGAL/FLNA/NF1/ATP2B4/MSN/CORO1A/INPP5B/ARRB2/ABCC1/PFN2/NF2/MYH9/BSG/STAT3/MTOR…	199
GO:0006796	BP	GO:0006796	phosphate-containing compound metabolic process	342/1760	460/2452	0.0959491	0.502016	0.461614	TAF1/ACOT7/MEN1/IPO5/PIK3C2A/DDX3X/PPP6C/PIK3C2B/CIT/DVL2/ADAM10/HGS/PPP1R12A/GAK/SYNJ2/PFAS/CHUK/SPTLC2/PPM1G/PAPSS1/PPIP5K2/SYNJ1/RGS14/NCK2/BUB1/ENSA/PRPSAP2/SPAG9/FADS1/ACSL4/BUB1B/NBN/ROCK2/PPP6R2/LRP6/TIPRL/CCNK/FLOT1/SBF1/PGLS/IPO7/ACSL3/CDS2/CEP43/OXSR1/MAP4K4/BPNT1/ABHD16A/PAK4/PNP/HPRT1/ADA/TFRC/RAF1/TYMS/PRKCB/LCK/RB1/CDK1/GPI/LDHB/CD3E/HSP90AA1/HSP90AB1/GNAI3/CNP/PARP1/ARAF/BCL2/TXN/M…	342
GO:0006869	BP	GO:0006869	lipid transport	48/1760	60/2452	0.0961761	0.502016	0.461614	C2CD2L/NPC1/SURF4/LRP6/VAPB/SEC24A/ACSL3/ANXA1/EPRS1/SLC2A1/MIF/OSBP/ABCC1/SOAT1/PIP4K2A/CPT1A/ATP11A/PTPN11/SLC10A7/APOBR/PRKAA1/STARD3/ATG2A/ANO6/VPS13D/VPS53/LAMTOR1/LPCAT3/VPS13C/STX12/ATP11C/ATG2B/CLPTM1L/VPS13A/ESYT1/OSBPL11/OSBPL8/ZDHHC5/OSBPL5/SPNS1/TMEM30A/VAPA/RELCH/ATP11B/CERT1/SAR1B/HDLBP/ESYT2	48
GO:0198738	BP	GO:0198738	cell-cell signaling by wnt	48/1760	60/2452	0.0961761	0.502016	0.461614	DDX3X/DVL2/STRN/SNX3/LRP6/UBR5/PPM1A/USP8/CSNK1A1/TSC2/GSK3A/GSK3B/GNAQ/EMD/SMARCA4/VCP/CDC42/PPP1CA/RAC1/RACK1/CSNK2B/CSNK2A1/XIAP/STK4/PRKAA1/G3BP1/PTK7/HDAC1/CUL3/DDB1/RNF213/SCYL2/MARK2/CCAR2/UBAC2/DEPDC1B/LZIC/FERMT2/USP47/VPS35/PTPN23/CYLD/WWOX/CCDC88C/LIMD1/MACF1/RUVBL2/RUVBL1	48
GO:0007169	BP	GO:0007169	transmembrane receptor protein tyrosine kinase signaling pathway	72/1760	92/2452	0.0963566	0.502016	0.461614	PIK3C2A/HGS/POLR1G/SIPA1L1/RGS14/NCK2/DOK2/PDCD6/EPN2/MPZL1/SGPL1/RAF1/GNAI2/PRKCB/LCK/CD3E/CD7/IGF2R/BRAF/VAV1/NCK1/FER/STMN1/PTPN2/PTPN1/PLCG1/CBL/SHC1/NUP62/STAT3/ZAP70/NEDD4/IQGAP1/PIP4K2A/CAMLG/TSC2/GSK3A/GSK3B/RAB7A/RAB14/RAC1/PTPN11/LCP2/PRKAA1/PAK2/ARHGEF7/PTK2B/SLC39A14/MAPKAPK3/CCDC88A/TRAT1/C2CD5/ABI1/PHIP/WASF1/AP3S1/ANKS1A/SORL1/MVB12A/CYFIP2/KIF16B/ERBIN/SORT1/DOK1/OSBPL8/PLEKHA1/PL…	72
GO:0060627	BP	GO:0060627	regulation of vesicle-mediated transport	101/1760	131/2452	0.0966361	0.502016	0.461614	RAP1B/LGALS9/STXBP3/HGS/AP1G1/SNX3/DNAJC13/FLOT1/ACSL3/ANXA1/GNAI2/PRKCB/BCR/BRAF/RAC2/PPP3CB/FER/ATP2A2/PTPN1/CBL/MSN/CORO1A/IL2RG/ARRB2/PFN2/NF2/CSK/ABL2/NUMB/TSC2/RAB7A/RAB9A/RAB27A/VAMP7/ARHGDIA/ARFIP1/AP2S1/NCKAP1L/CDC42/RAB8A/ARF1/ARF6/RAC1/RACK1/ATP2C1/CDK5/ARHGAP1/LMAN2/PRKAA1/ROCK1/PICALM/SCRIB/SEPTIN2/SNX17/RAB3GAP1/RAB11B/ANO6/GRIPAP1/EIPR1/WDR44/STXBP5/RINT1/SCYL2/CNST/UNC13D/ZFYVE16/…	101
GO:0046777	BP	GO:0046777	protein autophosphorylation	29/1760	35/2452	0.0968391	0.502016	0.461614	TAF1/DDX3X/NBN/OXSR1/LCK/FER/MARK3/CAD/MTOR/GSK3B/MRE11/IRAK1/RAP2B/STK4/PAK2/RIPK1/PTK2B/CAMK4/MAPKAPK3/MARK2/LMTK2/MINK1/TNKS1BP1/SLK/TAOK3/PEAK1/STK26/STK39/PIKFYVE	29
GO:0090287	BP	GO:0090287	regulation of cellular response to growth factor stimulus	29/1760	35/2452	0.0968391	0.502016	0.461614	MEN1/HGS/PDCD6/EPN2/PRKCB/HSP90AB1/PTPN1/ATP2B4/PPM1A/NEDD4/XIAP/HDAC1/SNW1/NUMA1/SMAD2/RBBP7/SPART/WASF1/SORL1/HDAC2/NEO1/GLG1/CYFIP2/SIN3A/UBE2O/SNX6/LEMD3/STRAP/USP15	29
GO:0031399	BP	GO:0031399	regulation of protein modification process	185/1760	245/2452	0.096854	0.502016	0.461614	TAF1/MEN1/IPO5/DDX3X/DVL2/HGS/PPP1R12A/RGS14/NCK2/ENSA/SMARCA5/SPAG9/KDM1A/NBN/N4BP1/ROCK2/PPP6R2/PDCD6/SF3B1/LRP6/TIPRL/CCNK/FLOT1/IPO7/CEP43/BAG2/TFRC/RAF1/ISG15/RB1/CD3E/HSP90AA1/HSP90AB1/ARAF/BCL2/TXN/MAPT/G6PD/XRCC6/XRCC5/PRKAR2A/MIF/HCLS1/CCNB1/BRAF/SPN/PECAM1/NCK1/FER/PTPN2/PTPN1/NELFE/NF1/OSBP/CBL/WARS1/RPS3/ATP2B4/PTBP1/PTPN6/ARRB2/PFN2/NF2/BRCA1/MTOR/HTT/IQGAP1/QARS1/GCLC/CAMLG/TSC2/GSK…	185
GO:1901988	BP	GO:1901988	negative regulation of cell cycle phase transition	51/1760	64/2452	0.0969368	0.502016	0.461614	TTI1/ZW10/ZNF207/BUB1/BUB3/RAD21/BUB1B/NBN/CDC45/TIPRL/RB1/CDK1/BCL2/CCNB1/RPA2/CDK2/TTK/BRCA1/BRCC3/MRE11/BRCA2/PLK1/PRKDC/PTPN11/DLG1/MAD2L1/NAE1/FHL1/MDC1/TRIP13/GEN1/PCID2/RNASEH2B/KANK2/INTS3/RINT1/CRLF3/CCAR2/KNL1/CDK5RAP3/USP47/BRIP1/FANCD2/TAOK3/INCENP/BABAM2/GTSE1/PRPF19/TELO2/DYNC1LI1/APBB2	51
GO:1904951	BP	GO:1904951	positive regulation of establishment of protein localization	63/1760	80/2452	0.0975578	0.504184	0.463607	IPO5/C2CD2L/ACSL4/DKC1/B3GAT3/UBR5/SEC24A/ACSL3/PRKCB/CDK1/HSP90AA1/HCLS1/RAC2/PPP3CB/PRKACA/TCP1/FLNA/OSBP/STOM/NMT1/MYH10/PPM1A/CCT6A/CCT5/CCT3/TMED10/GSK3A/GSK3B/EMD/CCT8/CCT4/BCAP31/NPEPPS/CD81/YWHAE/ARF6/RAN/RACK1/CCT2/ATP2C1/CDK5/PRKAA1/TARDBP/ITPR1/CNST/RUFY3/MAVS/HUWE1/C2CD5/TTN/TM9SF4/SORL1/ORAI1/VPS35/PTPN23/PLCB1/SAR1A/TM7SF3/TMEM30A/ERGIC3/CD2AP/SAR1B/ITGB2	63
GO:0032006	BP	GO:0032006	regulation of TOR signaling	32/1760	39/2452	0.100884	0.505653	0.464958	NPC1/TTI1/PDCD6/ZMPSTE24/ARAF/PRKACA/CSNK1A1/TSC2/GSK3A/NCKAP1L/UBE3A/PRKAA1/CUL3/RHEB/RPS6KA1/CLEC16A/LAMTOR1/RICTOR/PIP4P1/UBR1/RPTOR/USP32/SMCR8/TSC1/USP9X/USP7/STAMBPL1/MIOS/LARS1/LAMTOR3/TBK1/TELO2	32
GO:0050708	BP	GO:0050708	regulation of protein secretion	32/1760	39/2452	0.100884	0.505653	0.464958	C2CD2L/ENSA/ACSL4/SEC24A/PRKCB/PPP3CB/PRKACA/PFKL/OSBP/MYH10/TMED10/CPT1A/ARFIP1/SLC16A1/SLC12A2/ARF6/PTPN11/TARDBP/ITPR1/LLGL1/EIPR1/STXBP5/RAB11FIP1/TTN/NEO1/ORAI1/VPS35/RAB11FIP5/PTPN23/PLCB1/TM7SF3/CD2AP	32
GO:0031175	BP	GO:0031175	neuron projection development	126/1760	165/2452	0.101476	0.505653	0.464958	SHTN1/DVL2/GAK/SIPA1L1/NCK2/STRN/SPAG9/KDM1A/SNX3/GAS7/FLOT1/FRYL/LYPLA2/SEC24B/MAP4K4/PAK4/DHFR/HPRT1/ITGB1/RB1/CD3E/HSP90AA1/HSP90AB1/VIM/CNP/BCL2/MAPT/ITGA4/BRAF/PPP3CB/NCK1/STMN1/ARF4/RAB6A/FLNA/MAP4/GDI1/KIF5B/ABL2/PAFAH1B1/NEDD4/IQGAP1/NUMB/GSK3A/GSK3B/PLXNA3/IST1/NCKAP1L/CDC42/RAB8A/RAB10/CXCR4/ARF6/RAC1/EIF4G2/ARHGAP4/CDK5/TOP2B/YWHAH/PTPN11/WASHC5/PAK2/PTK7/GOLGA4/ROCK1/PICALM/CUL4B/CUX1…	126
GO:0007094	BP	GO:0007094	mitotic spindle assembly checkpoint signaling	15/1760	17/2452	0.101496	0.505653	0.464958	ZW10/ZNF207/BUB1/BUB3/BUB1B/CCNB1/TTK/PLK1/MAD2L1/TRIP13/GEN1/PCID2/KNL1/INCENP/DYNC1LI1	15
GO:0008625	BP	GO:0008625	extrinsic apoptotic signaling pathway via death domain receptors	15/1760	17/2452	0.101496	0.505653	0.464958	DDX3X/RAF1/BCL2/NF1/BRCA1/GSK3B/STK4/CASP8/MADD/ARHGEF2/RNF34/PARK7/SORT1/DDX47/FAF1	15
GO:0010761	BP	GO:0010761	fibroblast migration	15/1760	17/2452	0.101496	0.505653	0.464958	PDLIM1/SGPL1/ITGB1/BRAF/FER/IQGAP1/RAC1/ARHGAP4/ARHGEF7/GNA13/TMEM201/FUT8/RCC2/APPL1/CORO1C	15
GO:0015914	BP	GO:0015914	phospholipid transport	15/1760	17/2452	0.101496	0.505653	0.464958	C2CD2L/OSBP/ABCC1/ATP11A/ANO6/ATP11C/CLPTM1L/ESYT1/OSBPL8/OSBPL5/SPNS1/TMEM30A/VAPA/ATP11B/CERT1	15
GO:0019915	BP	GO:0019915	lipid storage	15/1760	17/2452	0.101496	0.505653	0.464958	NPC1/PLIN3/CDS2/PTPN2/SOAT1/CPT1A/SQLE/RNF213/MOSPD2/OSBPL11/OSBPL8/EHD1/LDAH/ZFYVE1/AUP1	15
GO:0031577	BP	GO:0031577	spindle checkpoint signaling	15/1760	17/2452	0.101496	0.505653	0.464958	ZW10/ZNF207/BUB1/BUB3/BUB1B/CCNB1/TTK/PLK1/MAD2L1/TRIP13/GEN1/PCID2/KNL1/INCENP/DYNC1LI1	15
GO:0035710	BP	GO:0035710	CD4-positive, alpha-beta T cell activation	15/1760	17/2452	0.101496	0.505653	0.464958	LGALS9/MEN1/SASH3/ANXA1/CD3E/BRAF/SPN/IL2RG/STAT3/MTOR/NCKAP1L/CD81/RUNX1/CBFB/ITCH	15
GO:0050768	BP	GO:0050768	negative regulation of neurogenesis	15/1760	17/2452	0.101496	0.505653	0.464958	RB1/NF1/GDI1/NF2/PLXNA3/ARHGAP4/CDK5/YWHAH/RUFY3/HOOK3/SIRT2/SPART/SORL1/RTN4/DIP2B	15
GO:0050864	BP	GO:0050864	regulation of B cell activation	15/1760	17/2452	0.101496	0.505653	0.464958	SASH3/ADA/TFRC/BCL2/MIF/PTPN6/IL2RG/NCKAP1L/CD81/NFATC2/PKN1/PCID2/RIF1/SH3KBP1/VAV3	15
GO:0051961	BP	GO:0051961	negative regulation of nervous system development	15/1760	17/2452	0.101496	0.505653	0.464958	RB1/NF1/GDI1/NF2/PLXNA3/ARHGAP4/CDK5/YWHAH/RUFY3/HOOK3/SIRT2/SPART/SORL1/RTN4/DIP2B	15
GO:0060236	BP	GO:0060236	regulation of mitotic spindle organization	15/1760	17/2452	0.101496	0.505653	0.464958	NUP62/PLK1/RAE1/CLTC/DCTN1/DYNC1H1/NUMA1/CEP97/CHMP7/CHMP4A/CHMP4B/CHMP5/CHMP2B/DRG1/TACC3	15
GO:0071173	BP	GO:0071173	spindle assembly checkpoint signaling	15/1760	17/2452	0.101496	0.505653	0.464958	ZW10/ZNF207/BUB1/BUB3/BUB1B/CCNB1/TTK/PLK1/MAD2L1/TRIP13/GEN1/PCID2/KNL1/INCENP/DYNC1LI1	15
GO:0071174	BP	GO:0071174	mitotic spindle checkpoint signaling	15/1760	17/2452	0.101496	0.505653	0.464958	ZW10/ZNF207/BUB1/BUB3/BUB1B/CCNB1/TTK/PLK1/MAD2L1/TRIP13/GEN1/PCID2/KNL1/INCENP/DYNC1LI1	15
GO:0090224	BP	GO:0090224	regulation of spindle organization	15/1760	17/2452	0.101496	0.505653	0.464958	NUP62/PLK1/RAE1/CLTC/DCTN1/DYNC1H1/NUMA1/CEP97/CHMP7/CHMP4A/CHMP4B/CHMP5/CHMP2B/DRG1/TACC3	15
GO:1901880	BP	GO:1901880	negative regulation of protein depolymerization	15/1760	17/2452	0.101496	0.505653	0.464958	ADD1/CAPG/CAPZA2/CAPZB/CAPZA1/SPTBN1/FLII/SPTAN1/CARMIL2/TWF2/ARHGEF2/TMOD3/ADD3/SWAP70/CLASP2	15
GO:0032640	BP	GO:0032640	tumor necrosis factor production	22/1760	26/2452	0.102714	0.505653	0.464958	DDT/LGALS9/AKAP8/RAD21/SASH3/CD2/MIF/SPN/TNFRSF8/PTPN6/ARRB2/STAT3/FXR1/PTPN11/DHX9/RIPK1/MAVS/HDAC2/ARHGEF2/PTPN22/UBE2J1/ARFGEF2	22
GO:0032680	BP	GO:0032680	regulation of tumor necrosis factor production	22/1760	26/2452	0.102714	0.505653	0.464958	DDT/LGALS9/AKAP8/RAD21/SASH3/CD2/MIF/SPN/TNFRSF8/PTPN6/ARRB2/STAT3/FXR1/PTPN11/DHX9/RIPK1/MAVS/HDAC2/ARHGEF2/PTPN22/UBE2J1/ARFGEF2	22
GO:0045621	BP	GO:0045621	positive regulation of lymphocyte differentiation	22/1760	26/2452	0.102714	0.505653	0.464958	LGALS9/AP3B1/ARID1A/AP3D1/SART1/SASH3/ACTL6A/PNP/ADA/ANXA1/XRCC6/HLA-G/IL2RG/ZAP70/SMARCA4/NCKAP1L/PRKDC/RUNX1/SMARCB1/CBFB/PCID2/SMARCD3	22
GO:0071706	BP	GO:0071706	tumor necrosis factor superfamily cytokine production	22/1760	26/2452	0.102714	0.505653	0.464958	DDT/LGALS9/AKAP8/RAD21/SASH3/CD2/MIF/SPN/TNFRSF8/PTPN6/ARRB2/STAT3/FXR1/PTPN11/DHX9/RIPK1/MAVS/HDAC2/ARHGEF2/PTPN22/UBE2J1/ARFGEF2	22
GO:0110020	BP	GO:0110020	regulation of actomyosin structure organization	22/1760	26/2452	0.102714	0.505653	0.464958	ROCK2/BRAF/STMN1/SLC9A1/PFN2/NF2/MTOR/CDC42/RAC1/AKAP13/PPFIA1/PAK2/ROCK1/CCDC88A/ARHGEF18/ALMS1/TSC1/FERMT2/EVL/FHOD1/WASF2/CLASP2	22
GO:1903555	BP	GO:1903555	regulation of tumor necrosis factor superfamily cytokine production	22/1760	26/2452	0.102714	0.505653	0.464958	DDT/LGALS9/AKAP8/RAD21/SASH3/CD2/MIF/SPN/TNFRSF8/PTPN6/ARRB2/STAT3/FXR1/PTPN11/DHX9/RIPK1/MAVS/HDAC2/ARHGEF2/PTPN22/UBE2J1/ARFGEF2	22
GO:0001932	BP	GO:0001932	regulation of protein phosphorylation	123/1760	161/2452	0.103082	0.506265	0.465521	MEN1/IPO5/DDX3X/DVL2/HGS/RGS14/NCK2/SPAG9/NBN/ROCK2/LRP6/CCNK/FLOT1/IPO7/CEP43/TFRC/RAF1/RB1/CD3E/HSP90AA1/HSP90AB1/ARAF/BCL2/TXN/XRCC6/XRCC5/PRKAR2A/MIF/HCLS1/CCNB1/BRAF/SPN/PECAM1/NCK1/FER/PTPN2/PTPN1/NF1/OSBP/CBL/WARS1/RPS3/ATP2B4/PTPN6/ARRB2/PFN2/NF2/MTOR/HTT/IQGAP1/QARS1/TSC2/GSK3A/MRE11/GNAQ/FXR1/IRAK1/STAT2/PLK1/ADAR/RAP2B/RAC1/RACK1/PRKDC/EIF4G1/PTPN11/STK4/LCP2/PRKAA1/TARDBP/PAK2/SQSTM1/…	123
GO:0006281	BP	GO:0006281	DNA repair	106/1760	138/2452	0.103245	0.506265	0.465521	SMCHD1/MEN1/PSMD14/ARID1A/RAD21/SMARCA5/KDM1A/NBN/CDC45/WDHD1/RNASEH2A/ZMPSTE24/UBR5/KAT7/TDP2/ACTL6A/DNTT/CDK1/PARP1/PCNA/XRCC6/XRCC5/RPA2/SFPQ/RPS3/RRM1/CDK2/APEX1/MPG/MCM4/MCM5/RPA3/RFC4/RFC1/NUDT1/BRCA1/RECQL/BRCC3/TAF6/LIG3/MRE11/SMARCA4/BRCA2/VCP/PPP4C/ACTR2/PRKDC/TOP2B/DHX9/SSRP1/SMARCB1/CHAF1A/UBE2V1/CUL4B/MCM6/TRIP12/MDC1/USP10/CHD4/PSME4/NONO/SF3B3/TRIP13/DDB1/GEN1/PDS5A/PARP10/RNASEH2B…	106
GO:1903008	BP	GO:1903008	organelle disassembly	38/1760	47/2452	0.106242	0.506607	0.465835	PLIN3/CDK1/MAP4/KIF5B/HTT/TSC2/GSK3A/LRBA/ARFIP2/VCP/ABCE1/UFM1/KLC1/PRKAA1/STX5/SQSTM1/CTTN/CDC37/ATG2A/VPS13D/VPS13C/MARK2/HUWE1/RETREG3/ASCC3/CISD2/RETREG2/GBF1/ATG2B/PARK7/UBA5/TIGAR/ATG3/RRP7A/HBS1L/ATG4B/WIPI2/TEX264	38
GO:0006999	BP	GO:0006999	nuclear pore organization	11/1760	2452-12-01	0.106365	0.506607	0.465835	NUP153/FXR1/NUP98/NUP107/NUP93/NUP35/NUP133/AHCTF1/NUP205/NDC1/RTN4	11
GO:0016242	BP	GO:0016242	negative regulation of macroautophagy	11/1760	2452-12-01	0.106365	0.506607	0.465835	NPC1/SEC22B/MTOR/TSC2/CLEC16A/SMCR8/SCFD1/TSC1/RUBCN/TIGAR/LZTS1	11
GO:0031100	BP	GO:0031100	animal organ regeneration	11/1760	2452-12-01	0.106365	0.506607	0.465835	PRMT5/TYMS/CDK1/IGF2R/PCNA/LCP1/CAD/ATIC/CPT1A/SLC7A5/UPF2	11
GO:0032511	BP	GO:0032511	late endosome to vacuole transport via multivesicular body sorting pathway	11/1760	2452-12-01	0.106365	0.506607	0.465835	HGS/VPS37A/CHMP7/STAM/MVB12A/CHMP4A/PTPN23/CHMP4B/VTA1/UBAP1/CHMP5	11
GO:0033628	BP	GO:0033628	regulation of cell adhesion mediated by integrin	11/1760	2452-12-01	0.106365	0.506607	0.465835	LPXN/ADA/CD3E/PTPN6/NCKAP1L/PTPN11/PDE3B/FERMT3/SKAP1/JAM3/SWAP70	11
GO:0043113	BP	GO:0043113	receptor clustering	11/1760	2452-12-01	0.106365	0.506607	0.465835	RER1/ITGA4/ITGAL/FLNA/CD81/CDK5/DLG1/SCRIB/GRIPAP1/GPHN/ITGB2	11
GO:0045920	BP	GO:0045920	negative regulation of exocytosis	11/1760	2452-12-01	0.106365	0.506607	0.465835	RAP1B/LGALS9/STXBP3/ANXA1/GNAI2/BCR/BRAF/RAB7A/NCKAP1L/SMCR8/RAB33B	11
GO:0046825	BP	GO:0046825	regulation of protein export from nucleus	11/1760	2452-12-01	0.106365	0.506607	0.465835	XPO1/TXN/PRKACA/PPM1A/RANGAP1/GSK3B/EMD/YWHAE/CDK5/PTPN11/PARK7	11
GO:0048008	BP	GO:0048008	platelet-derived growth factor receptor signaling pathway	11/1760	2452-12-01	0.106365	0.506607	0.465835	PIK3C2A/HGS/RGS14/SGPL1/FER/PTPN2/PTPN1/CBL/IQGAP1/PTPN11/PLEKHA1	11
GO:0050687	BP	GO:0050687	negative regulation of defense response to virus	11/1760	2452-12-01	0.106365	0.506607	0.465835	HSPA8/CSNK1A1/NT5C2/PCBP2/GRAMD4/SIRT2/NPLOC4/UFD1/ITCH/ERBIN/PTPN22	11
GO:0070192	BP	GO:0070192	chromosome organization involved in meiotic cell cycle	11/1760	2452-12-01	0.106365	0.506607	0.465835	SUN1/SMC2/NCAPD3/BAG6/MRE11/NCAPH/NCAPD2/TRIP13/NDC1/BRIP1/FANCD2	11
GO:0070830	BP	GO:0070830	bicellular tight junction assembly	11/1760	2452-12-01	0.106365	0.506607	0.465835	STRN/ROCK2/PECAM1/PRKACA/AFDN/DLG1/PAK2/ROCK1/PARD3/PDCD6IP/TBCD	11
GO:2000008	BP	GO:2000008	regulation of protein localization to cell surface	11/1760	2452-12-01	0.106365	0.506607	0.465835	HSP90AB1/CD247/ARF6/KCNAB2/PICALM/RAB11B/GBF1/TM9SF4/RAB11FIP5/GOPC/MAP1A	11
GO:2000114	BP	GO:2000114	regulation of establishment of cell polarity	11/1760	2452-12-01	0.106365	0.506607	0.465835	SHTN1/RAP1B/ROCK2/ABL2/RACK1/ROCK1/FLOT2/PTK2B/RICTOR/RUFY3/CYRIB	11
GO:0061025	BP	GO:0061025	membrane fusion	44/1760	55/2452	0.109088	0.515943	0.47442	SNAP23/BET1/STX7/YKT6/STX10/USO1/TOM1/SEC22B/GOSR1/SNAP29/ANXA1/CORO1A/PIP4K2A/RAB7A/VAMP7/RAB8A/BNIP1/STX5/SNAP47/HUWE1/STX12/C2CD5/VPS8/CHMP7/YIPF5/SEC22A/VCPIP1/ANKRD27/NAPG/CHMP4A/VPS33B/VPS16/CHMP4B/VIPAS39/BET1L/USE1/CHMP5/VAPA/ANKFY1/STX18/VAV3/NSFL1C/CHMP2B/PIKFYVE	44
GO:0019220	BP	GO:0019220	regulation of phosphate metabolic process	153/1760	202/2452	0.109193	0.515943	0.47442	MEN1/IPO5/DDX3X/DVL2/HGS/PPP1R12A/RGS14/NCK2/ENSA/SPAG9/NBN/ROCK2/PPP6R2/LRP6/TIPRL/CCNK/FLOT1/IPO7/ACSL3/CEP43/TFRC/RAF1/RB1/CD3E/HSP90AA1/HSP90AB1/PARP1/ARAF/BCL2/TXN/MAPT/XRCC6/XRCC5/PRKAR2A/MIF/HCLS1/CCNB1/BRAF/SPN/PECAM1/NCK1/FER/PTPN2/PTPN1/PGAM1/NF1/OSBP/CBL/WARS1/RPS3/ATP2B4/PTBP1/PTPN6/PRDX3/ARRB2/PFN2/NF2/MTOR/HTT/IQGAP1/QARS1/TSC2/GSK3A/GSK3B/MRE11/GNAQ/FXR1/IRAK1/STAT2/PLK1/VCP/NCKAP1…	153
GO:0051174	BP	GO:0051174	regulation of phosphorus metabolic process	153/1760	202/2452	0.109193	0.515943	0.47442	MEN1/IPO5/DDX3X/DVL2/HGS/PPP1R12A/RGS14/NCK2/ENSA/SPAG9/NBN/ROCK2/PPP6R2/LRP6/TIPRL/CCNK/FLOT1/IPO7/ACSL3/CEP43/TFRC/RAF1/RB1/CD3E/HSP90AA1/HSP90AB1/PARP1/ARAF/BCL2/TXN/MAPT/XRCC6/XRCC5/PRKAR2A/MIF/HCLS1/CCNB1/BRAF/SPN/PECAM1/NCK1/FER/PTPN2/PTPN1/PGAM1/NF1/OSBP/CBL/WARS1/RPS3/ATP2B4/PTBP1/PTPN6/PRDX3/ARRB2/PFN2/NF2/MTOR/HTT/IQGAP1/QARS1/TSC2/GSK3A/GSK3B/MRE11/GNAQ/FXR1/IRAK1/STAT2/PLK1/VCP/NCKAP1…	153
GO:0002285	BP	GO:0002285	lymphocyte activation involved in immune response	25/1760	30/2452	0.109568	0.515943	0.47442	LGALS9/MEN1/AP1G1/NBN/ADA/TFRC/ANXA1/LCP1/SPN/ITGAL/CORO1A/STAT3/MTOR/RAB27A/VAMP7/NCKAP1L/CD81/PTK2B/RIF1/UNC13D/APBB1IP/TSC1/DOCK10/SWAP70/PLCL2	25
GO:0051261	BP	GO:0051261	protein depolymerization	25/1760	30/2452	0.109568	0.515943	0.47442	GAK/SYNJ1/WDR1/HSPA8/STMN1/ADD1/CAPG/CAPZA2/CAPZB/CAPZA1/SPTBN1/FLII/SPTAN1/CKAP5/CARMIL2/TWF2/MICAL1/ARHGEF2/SH3GL1/NCKAP5L/TMOD3/ADD3/SWAP70/CLASP2/MAP1A	25
GO:1905037	BP	GO:1905037	autophagosome organization	25/1760	30/2452	0.109568	0.515943	0.47442	PIK3C2B/TOM1/SEC22B/ATP2A2/MTOR/PIP4K2A/LRBA/RAB7A/ARFIP2/RAB3GAP1/ATG2A/STX12/RAB43/SMCR8/SCFD1/ATG2B/RAB33B/RAB1B/RAB3GAP2/ATG3/TBC1D14/NSFL1C/PIKFYVE/ATG4B/WIPI2	25
GO:0016055	BP	GO:0016055	Wnt signaling pathway	47/1760	59/2452	0.109852	0.516305	0.474753	DDX3X/DVL2/STRN/SNX3/LRP6/UBR5/PPM1A/USP8/CSNK1A1/TSC2/GSK3A/GSK3B/GNAQ/EMD/SMARCA4/VCP/CDC42/PPP1CA/RAC1/RACK1/CSNK2B/CSNK2A1/XIAP/STK4/PRKAA1/G3BP1/PTK7/HDAC1/CUL3/DDB1/RNF213/SCYL2/MARK2/CCAR2/UBAC2/DEPDC1B/LZIC/FERMT2/USP47/VPS35/CYLD/WWOX/CCDC88C/LIMD1/MACF1/RUVBL2/RUVBL1	47
GO:0007409	BP	GO:0007409	axonogenesis	56/1760	71/2452	0.110345	0.517062	0.475449	SHTN1/SIPA1L1/FLOT1/LYPLA2/ITGB1/HSP90AA1/HSP90AB1/CNP/BCL2/MAPT/ITGA4/BRAF/PPP3CB/STMN1/GDI1/KIF5B/PAFAH1B1/NUMB/GSK3B/PLXNA3/IST1/RAB8A/RAB10/RAC1/EIF4G2/ARHGAP4/CDK5/TOP2B/PTPN11/PAK2/PTK7/GOLGA4/PICALM/CTTN/LLGL1/TBCE/TWF2/MARK2/RUFY3/SPART/ENAH/PARD3/NEO1/USP9X/CYFIP2/DOCK7/SIN3A/YTHDF1/BCL11B/RTN4/KIF13B/ARHGAP35/DIP2B/MACF1/NUMBL/MAP1A	56
GO:0006302	BP	GO:0006302	double-strand break repair	53/1760	67/2452	0.110428	0.517062	0.475449	SMCHD1/PSMD14/ARID1A/RAD21/KDM1A/NBN/CDC45/TDP2/ACTL6A/DNTT/PARP1/XRCC6/XRCC5/RPA2/SFPQ/MCM4/MCM5/RPA3/BRCA1/RECQL/BRCC3/LIG3/MRE11/SMARCA4/BRCA2/VCP/PPP4C/ACTR2/PRKDC/TOP2B/SMARCB1/MCM6/CHD4/TRIP13/GEN1/RIF1/INTS3/SMARCD3/POGZ/DDX1/EP400/SMC6/MMS19/NUDT16L1/BRIP1/FANCD2/TNKS1BP1/BABAM2/PRPF19/RUVBL2/RUVBL1/TRRAP/MARF1	53
GO:0009968	BP	GO:0009968	negative regulation of signal transduction	158/1760	209/2452	0.113647	0.529524	0.486908	CNOT1/MEN1/DDX3X/CIT/RGS12/HGS/NPC1/RGS14/NCK2/KDM1A/EIF4E2/LPXN/PDCD6/NCOR1/EPN2/STAMBP/ADA/RAF1/GNAI2/ISG15/ITGB1/PRKCB/RB1/CD3E/BCL2/HSPA8/MIF/NCK1/STMN1/PRKACA/HLA-G/PTPN2/PTPN1/NF1/CBL/ATP2B4/GRK2/MARK3/PTPN6/PEBP1/ARRB2/NF2/GRK3/PPM1A/NUP62/BRCA1/CSK/STAT1/ARHGAP25/MTOR/ABL2/HTT/PAFAH1B1/NEDD4/QARS1/PIP4K2A/GCLC/CSNK1A1/TSC2/GSK3A/GSK3B/EMD/RAB7A/SMARCA4/STAT2/VCP/ADAR/UBASH3A/TMSB4X/RACK1/…	158
GO:0000209	BP	GO:0000209	protein polyubiquitination	28/1760	34/2452	0.1146	0.529524	0.486908	TAF1/DDX3X/UBR5/BCL2/CDC27/BRCA1/NEDD4/XIAP/UBE3A/UBE2V1/CUL3/CBFB/UBE4A/TRIP12/PARP10/RNF213/HUWE1/ZNF598/RNF34/ITCH/UBE2O/ANAPC1/ANAPC7/PRPF19/PLAA/PTPN22/UBE2J1/RNF114	28
GO:0009266	BP	GO:0009266	response to temperature stimulus	28/1760	34/2452	0.1146	0.529524	0.486908	PDCD6/PSIP1/EIF2S1/HSP90AA1/HSP90AB1/MAPT/HSPA6/PRKACA/SLC9A1/NF1/DNAJB1/MTOR/GCLC/GSK3B/IRAK1/VCP/CXCR4/YWHAE/PRKAA1/RBBP7/HSP90AB4P/HSP90AB2P/HDAC2/RNF34/ERO1A/DNAJC7/DHX36/CHORDC1	28
GO:0044839	BP	GO:0044839	cell cycle G2/M phase transition	28/1760	34/2452	0.1146	0.529524	0.486908	ENSA/AKAP8/RAD21/BRD4/NBN/CDK1/CCNB1/RRM1/CDK2/BRCA1/BRCC3/MRE11/PLK1/CDK6/NAE1/FHL1/RNASEH2B/INTS3/RINT1/SMARCD3/CDK5RAP3/USP47/SIN3A/TAOK3/PLCB1/BABAM2/RCC2/PPME1	28
GO:1902107	BP	GO:1902107	positive regulation of leukocyte differentiation	28/1760	34/2452	0.1146	0.529524	0.486908	LGALS9/AP3B1/ARID1A/AP3D1/SART1/SASH3/ACTL6A/PNP/ADA/ANXA1/RB1/XRCC6/HCLS1/PRKCA/HLA-G/IL2RG/ZAP70/SMARCA4/NCKAP1L/PRKDC/RUNX1/SMARCB1/RIPK1/CBFB/CASP8/PCID2/SMARCD3/RPTOR	28
GO:1903708	BP	GO:1903708	positive regulation of hemopoiesis	28/1760	34/2452	0.1146	0.529524	0.486908	LGALS9/AP3B1/ARID1A/AP3D1/SART1/SASH3/ACTL6A/PNP/ADA/ANXA1/RB1/XRCC6/HCLS1/PRKCA/HLA-G/IL2RG/ZAP70/SMARCA4/NCKAP1L/PRKDC/RUNX1/SMARCB1/RIPK1/CBFB/CASP8/PCID2/SMARCD3/RPTOR	28
GO:0006611	BP	GO:0006611	protein export from nucleus	18/1760	21/2452	0.114893	0.529524	0.486908	XPO1/NUP42/AHCYL1/TXN/PRKACA/NUP214/PPM1A/RANGAP1/GSK3B/EMD/CSE1L/YWHAE/RAN/CDK5/PTPN11/PARK7/XPO5/XPO7	18
GO:0033047	BP	GO:0033047	regulation of mitotic sister chromatid segregation	18/1760	21/2452	0.114893	0.529524	0.486908	ZW10/ZNF207/BUB1/BUB3/RAD21/BUB1B/CDK1/CCNB1/TTK/PLK1/MAD2L1/NUMA1/TRIP13/GEN1/PCID2/KNL1/INCENP/DYNC1LI1	18
GO:0042127	BP	GO:0042127	regulation of cell population proliferation	218/1760	291/2452	0.115003	0.529524	0.486908	SHTN1/LGALS9/MEN1/DVL2/ADAM10/HGS/GAK/ARPC2/SIPA1L1/NCK2/STRN/KDM1A/SNX3/PDCD6/LRP6/ZMPSTE24/SASH3/KAT7/STAMBP/CEP43/ACTL6A/PNP/ADA/TFRC/RAF1/ANXA1/HLA-A/GNAI2/ITGB1/RB1/CDK1/CAPN1/CD3E/HSP90AA1/VIM/BCL2/MAPT/XRCC6/XRCC5/ITGA4/MIF/HCLS1/CCNB1/BRAF/RAC2/SPN/NCK1/FER/PRKCA/HLA-G/PTPN2/ARF4/PLCG1/FLNA/NF1/NME2/WARS1/RPS3/CDK2/DNMT1/MAP4/TNFRSF8/PTPN6/SHC1/PRDX3/SLC7A1/CORO1A/GDI1/TIAL1/TTK/PFN2/NF2/…	218
GO:0000165	BP	GO:0000165	MAPK cascade	79/1760	102/2452	0.116011	0.533181	0.490271	DDT/RAP1B/LGALS9/MEN1/DVL2/PRMT5/RGS14/SPAG9/DOK2/ROCK2/ALOX12B/NCOR1/GRAP2/ARL6IP5/MAP4K4/PAK4/RAF1/GNAI2/CDK1/ARAF/MIF/BRAF/PRKCA/PTPN2/PTPN1/NELFE/NF1/RPS3/PTPN6/SHC1/PEBP1/ARRB2/NF2/PPP1CC/CSK/PAFAH1B1/IQGAP1/QARS1/IRAK1/CD81/CDC42/YWHAE/IGBP1/XIAP/PTPN11/PRDX1/AKAP13/DLG1/STK4/GPS1/PAK2/ROCK1/RIPK1/EIF3A/PTK2B/KARS1/ARHGEF6/STK38/TAB1/MAPKAPK3/LAMTOR1/MINK1/MADD/SORL1/COPS5/FERMT2/ITCH/CDK5R…	79
GO:0050779	BP	GO:0050779	RNA destabilization	31/1760	38/2452	0.118278	0.541601	0.498013	CNOT1/ROCK2/CSDE1/PABPC1/FXR1/POLR2G/EXOSC9/DHX9/TARDBP/ROCK1/CAPRIN1/EXOSC7/YTHDF3/PATL1/METTL16/TNRC6A/UPF1/EXOSC8/DCPS/YTHDF1/TNKS1BP1/DHX36/MOV10/TNRC6C/DCP1A/IGF2BP1/CNOT2/CNOT11/TNRC6B/DIS3/YTHDF2	31
GO:0061157	BP	GO:0061157	mRNA destabilization	31/1760	38/2452	0.118278	0.541601	0.498013	CNOT1/ROCK2/CSDE1/PABPC1/FXR1/POLR2G/EXOSC9/DHX9/TARDBP/ROCK1/CAPRIN1/EXOSC7/YTHDF3/PATL1/METTL16/TNRC6A/UPF1/EXOSC8/DCPS/YTHDF1/TNKS1BP1/DHX36/MOV10/TNRC6C/DCP1A/IGF2BP1/CNOT2/CNOT11/TNRC6B/DIS3/YTHDF2	31
GO:0070482	BP	GO:0070482	response to oxygen levels	37/1760	46/2452	0.122779	0.553195	0.508675	PDLIM1/RAD21/ROCK2/USP19/ADA/TFRC/BCL2/SLC2A1/SLC9A1/NF1/CBL/HMOX2/ADSL/MTOR/IRAK1/NPEPPS/CXCR4/SLC7A5/PRKAA1/PTK2B/ITPR2/ITPR1/NONO/ATP6AP1/SIRT2/RPTOR/SCFD1/TM9SF4/TSC1/HDAC2/ERO1A/SLC29A1/BRIP1/TIGAR/LIMD1/ATP6V0A2/TBL2	37
GO:0051246	BP	GO:0051246	regulation of protein metabolic process	348/1760	470/2452	0.123426	0.553195	0.508675	TAF1/CNOT1/LGALS9/MEN1/IPO5/IGF2BP3/PSMD14/DDX3X/DVL2/HGS/PPP1R12A/XPO1/EIF3D/EIF3H/PSMD3/RGS14/NCK2/ENSA/SMARCA5/SPAG9/KDM1A/SNX3/EIF4E2/EIF5B/NBN/N4BP1/ROCK2/PPP6R2/PDCD6/SEC22B/SF3B1/CSDE1/LRP6/TIPRL/CCNK/ARL6IP5/FLOT1/USP19/ELP1/IPO7/CEP43/BAG2/DHFR/TFRC/RAF1/GAPDH/TYMS/ISG15/EIF2S1/LCK/RB1/EIF4E/CD3E/EPRS1/HSP90AA1/HSP90AB1/VIM/ARAF/BCL2/TXN/MAPT/G6PD/PABPC1/XRCC6/XRCC5/EEF2/PRKAR2A/MIF/HCLS…	348
GO:0002682	BP	GO:0002682	regulation of immune system process	187/1760	249/2452	0.123483	0.553195	0.508675	DDT/MYO1G/LGALS9/AP3B1/IPO5/DDX3X/PPP6C/ARID1A/AP3D1/ADAM10/CHUK/FYB1/STX7/SART1/NCK2/AP1G1/EIF4E2/LPXN/N4BP1/ANKRD17/FLOT1/SASH3/OXSR1/CLPTM1/ACTL6A/PNP/ADA/TFRC/ANXA1/CD3D/HLA-A/ISG15/PRKCB/CD1A/CD5/LCK/RB1/CD2/GPI/CD3E/HSP90AA1/CD3G/PARP1/BCL2/HSPA8/BCR/XRCC6/XRCC5/ITGA4/MIF/CD99/HCLS1/BRAF/RAC2/VAV1/SPN/PPP3CB/NCK1/FER/PRKCA/HLA-G/PTPN2/PTPN1/PLCG1/CD247/NF1/SFPQ/RPS3/MSN/PTPN6/SLC7A1/CORO1A/…	187
GO:0009100	BP	GO:0009100	glycoprotein metabolic process	40/1760	50/2452	0.124006	0.553195	0.508675	NPC1/MAN1A2/MPDU1/B3GAT3/RPN2/BCL2/PRKCSH/SOAT1/STT3A/GFPT1/MGAT2/GALNT2/GALNT1/TUSC3/MOGS/GANAB/MAN2A1/DPY19L1/ALG11/HS2ST1/GALNT7/XXYLT1/STT3B/PARK7/TM9SF2/ALG1/FUT8/RAB1B/ALG9/TMEM165/PLCB1/ITM2C/OSTC/BPNT2/UGGT1/MAN1B1/MGAT4A/ITM2B/UBE2J1/ALG5	40
GO:0002183	BP	GO:0002183	cytoplasmic translational initiation	21/1760	25/2452	0.124109	0.553195	0.508675	EIF3F/EIF3D/EIF3H/EIF3G/EIF3J/NCK1/EIF2S2/EIF2S3/MTOR/EIF5/EIF3B/EIF3E/EIF4G1/NCBP1/EIF3I/EIF3A/EIF4A2/DHX29/EIF3C/EIF3L/YTHDF2	21
GO:0002244	BP	GO:0002244	hematopoietic progenitor cell differentiation	21/1760	25/2452	0.124109	0.553195	0.508675	AP3B1/CHD2/NUDT21/SIPA1L3/BCL2/TOP2A/XRCC5/EEF2/BRAF/PTPN6/ADAR/PRKDC/CDK6/PCID2/ITCH/SIN3A/JAM3/DHX36/WDR7/PRRC2C/YTHDF2	21
GO:0002440	BP	GO:0002440	production of molecular mediator of immune response	21/1760	25/2452	0.124109	0.553195	0.508675	NBN/SASH3/TFRC/HLA-A/GPI/MIF/HLA-G/CD81/PRKDC/SLC7A5/PKN1/RIF1/MAVS/CTNNBL1/DDX1/DHX36/CUEDC2/DDX21/SWAP70/PTPN22/UBE2J1	21
GO:0032481	BP	GO:0032481	positive regulation of type I interferon production	21/1760	25/2452	0.124109	0.553195	0.508675	DDX3X/CHUK/FLOT1/GAPDH/ISG15/HSP90AA1/STAT1/IRAK1/XIAP/PTPN11/DHX9/G3BP1/ZC3HAV1/MAVS/RAB2B/TANK/DHX36/ZCCHC3/TBK1/TRAF3IP3/PTPN22	21
GO:0038127	BP	GO:0038127	ERBB signaling pathway	21/1760	25/2452	0.124109	0.553195	0.508675	PIK3C2A/NCK2/BRAF/FER/PTPN2/PLCG1/CBL/SHC1/NUP62/IQGAP1/CAMLG/RAB7A/PTPN11/PTK2B/CCDC88A/MVB12A/KIF16B/ERBIN/RTN4/SNX6/SNX5	21
GO:0046883	BP	GO:0046883	regulation of hormone secretion	21/1760	25/2452	0.124109	0.553195	0.508675	C2CD2L/ENSA/ACSL4/ANXA1/PRKCB/PPP3CB/PRKACA/PFKL/OSBP/CPT1A/VAMP7/SLC16A1/PTPN11/TARDBP/ITPR1/EIPR1/RAB11FIP1/ORAI1/RAB11FIP5/PLCB1/TM7SF3	21
GO:0051492	BP	GO:0051492	regulation of stress fiber assembly	21/1760	25/2452	0.124109	0.553195	0.508675	ROCK2/BRAF/STMN1/SLC9A1/PFN2/NF2/MTOR/CDC42/RAC1/PPFIA1/PAK2/ROCK1/CCDC88A/ARHGEF18/ALMS1/TSC1/FERMT2/EVL/FHOD1/WASF2/CLASP2	21
GO:0099175	BP	GO:0099175	regulation of postsynapse organization	21/1760	25/2452	0.124109	0.553195	0.508675	ADAM10/SIPA1L1/HSPA8/ARF4/NF1/PAFAH1B1/CDC42/CDK5/LRP8/PTK2B/CAPRIN1/DBN1/ABHD17B/PDLIM5/VPS35/TANC1/DHX36/TANC2/STAU2/CHMP2B/LZTS1	21
GO:0070661	BP	GO:0070661	leukocyte proliferation	43/1760	54/2452	0.124734	0.553195	0.508675	LGALS9/NCK2/SASH3/PNP/HPRT1/ADA/TFRC/ANXA1/HLA-A/CD3E/BCL2/IMPDH2/MIF/RAC2/SPN/PPP3CB/NCK1/HLA-G/CTPS1/NF1/RPS3/MSN/PTPN6/SLC7A1/CORO1A/ZAP70/NCKAP1L/CD81/PURA/DLG1/NFATC2/SCRIB/PKN1/RASAL3/RASSF5/DOCK2/ITCH/CNN2/HELLS/TBK1/VAV3/PLCL2/PTPN22	43
GO:0009314	BP	GO:0009314	response to radiation	52/1760	66/2452	0.124803	0.553195	0.508675	TAF1/MEN1/RGS14/KDM1A/N4BP1/ZMPSTE24/ANXA1/EIF2S1/ITGB1/PARP1/BCL2/TXN/PCNA/XRCC6/XRCC5/BRAF/NF1/CBL/RRM1/EEF1D/NMT1/PPP1CC/BRCA1/BRCC3/NEDD4/GNAQ/BRCA2/PPP1CA/PRKDC/CDK5/PRKAA1/CUL4B/KARS1/PTPRK/DDB1/IFI16/INTS3/CCAR2/RDH11/TANK/USP47/TMEM109/FANCD2/TNKS1BP1/TANC1/DHX36/RIC8A/TIGAR/BABAM2/COPS3/RUVBL2/NOC2L	52
GO:1902532	BP	GO:1902532	negative regulation of intracellular signal transduction	84/1760	109/2452	0.124898	0.553195	0.508675	MEN1/DDX3X/CIT/NPC1/RGS14/KDM1A/PDCD6/NCOR1/STAMBP/ITGB1/BCL2/MIF/STMN1/PRKACA/HLA-G/PTPN2/PTPN1/NF1/ATP2B4/MARK3/PTPN6/PEBP1/ARRB2/NF2/PPM1A/NUP62/CSK/STAT1/ARHGAP25/MTOR/ABL2/PAFAH1B1/QARS1/TSC2/GSK3A/GSK3B/TMSB4X/RACK1/IGBP1/UBE3A/DLG1/PRKAA1/PDE3B/RIPK1/HDAC1/CUL3/EIF3A/ITPR1/RASA3/USP10/CASP8/STK38/NONO/RASA2/RPS6KA1/RASAL3/UBR1/CCAR2/TSC1/RUBCN/SORL1/TANK/ARHGEF2/USP7/RNF34/ITCH/CDK5RAP3/US…	84
GO:0002702	BP	GO:0002702	positive regulation of production of molecular mediator of immune response	14/1760	16/2452	0.127473	0.553195	0.508675	SASH3/TFRC/HLA-A/GPI/MIF/HLA-G/CD81/SLC7A5/RIF1/MAVS/DDX1/DHX36/DDX21/PTPN22	14
GO:0003300	BP	GO:0003300	cardiac muscle hypertrophy	14/1760	16/2452	0.127473	0.553195	0.508675	ROCK2/GLRX3/PARP1/G6PD/ATP2A2/PRKCA/SLC9A1/ATP2B4/GSK3A/PAK2/ROCK1/TTN/HDAC2/PDLIM5	14
GO:0010332	BP	GO:0010332	response to gamma radiation	14/1760	16/2452	0.127473	0.553195	0.508675	MEN1/KDM1A/ZMPSTE24/PARP1/BCL2/XRCC6/XRCC5/CBL/BRCA2/PRKDC/PRKAA1/TMEM109/FANCD2/TIGAR	14
GO:0014896	BP	GO:0014896	muscle hypertrophy	14/1760	16/2452	0.127473	0.553195	0.508675	ROCK2/GLRX3/PARP1/G6PD/ATP2A2/PRKCA/SLC9A1/ATP2B4/GSK3A/PAK2/ROCK1/TTN/HDAC2/PDLIM5	14
GO:0014897	BP	GO:0014897	striated muscle hypertrophy	14/1760	16/2452	0.127473	0.553195	0.508675	ROCK2/GLRX3/PARP1/G6PD/ATP2A2/PRKCA/SLC9A1/ATP2B4/GSK3A/PAK2/ROCK1/TTN/HDAC2/PDLIM5	14
GO:0017015	BP	GO:0017015	regulation of transforming growth factor beta receptor signaling pathway	14/1760	16/2452	0.127473	0.553195	0.508675	MEN1/HSP90AB1/PPM1A/HDAC1/SNW1/SMAD2/RBBP7/HDAC2/GLG1/SIN3A/SNX6/LEMD3/STRAP/USP15	14
GO:0019068	BP	GO:0019068	virion assembly	14/1760	16/2452	0.127473	0.553195	0.508675	DDX6/NEDD4/RAB43/VPS37A/PDCD6IP/CHMP7/USP6NL/MVB12A/CHMP4A/RAB1B/CHMP4B/CHMP5/CHMP2B/SPCS1	14
GO:0032091	BP	GO:0032091	negative regulation of protein binding	14/1760	16/2452	0.127473	0.553195	0.508675	KDM1A/BAG2/ITGA4/ATP2A2/ARRB2/GSK3B/PPP1CA/RACK1/ROCK1/SORL1/SYMPK/ATP2A3/PARK7/PSME3IP1	14
GO:0033059	BP	GO:0033059	cellular pigmentation	14/1760	16/2452	0.127473	0.553195	0.508675	AP3B1/AP3D1/AP1G1/BCL2/RAB27A/AP1S1/AP1B1/DCTN1/RAB11B/AP3S1/ANKRD27/AP1M1/VPS33B/PIKFYVE	14
GO:0035265	BP	GO:0035265	organ growth	14/1760	16/2452	0.127473	0.553195	0.508675	ZMPSTE24/SASH3/CDK1/ANXA6/BCL2/G6PD/GSK3A/RUNX1/UBE3A/PTPN11/STK4/SMAD2/PDLIM5/HEG1	14
GO:0042982	BP	GO:0042982	amyloid precursor protein metabolic process	14/1760	16/2452	0.127473	0.553195	0.508675	ADAM10/ROCK2/SOAT1/TMED10/GSK3A/DLG1/ROCK1/PICALM/FLOT2/SORL1/RTN4/ITM2C/GGA3/ITM2B	14
GO:1901799	BP	GO:1901799	negative regulation of proteasomal protein catabolic process	14/1760	16/2452	0.127473	0.553195	0.508675	EIF3H/N4BP1/HSP90AB1/BAG6/CAMLG/USP14/RPL11/CCAR2/USP9X/USP7/PARK7/PSME3IP1/UCHL5/MAP1A	14
GO:1902743	BP	GO:1902743	regulation of lamellipodium organization	14/1760	16/2452	0.127473	0.553195	0.508675	ARPC2/HSP90AA1/RAC2/FER/MTOR/CAPZB/CDC42/ACTR2/RAC1/ARHGEF7/CARMIL2/TWF2/CORO1C/WASF2	14
GO:1903844	BP	GO:1903844	regulation of cellular response to transforming growth factor beta stimulus	14/1760	16/2452	0.127473	0.553195	0.508675	MEN1/HSP90AB1/PPM1A/HDAC1/SNW1/SMAD2/RBBP7/HDAC2/GLG1/SIN3A/SNX6/LEMD3/STRAP/USP15	14
GO:1905952	BP	GO:1905952	regulation of lipid localization	14/1760	16/2452	0.127473	0.553195	0.508675	SURF4/PLIN3/SEC24A/EPRS1/MIF/PTPN2/PTPN11/LAMTOR1/LPCAT3/OSBPL11/OSBPL8/EHD1/TMEM30A/SAR1B	14
GO:0072594	BP	GO:0072594	establishment of protein localization to organelle	109/1760	143/2452	0.130263	0.56353	0.518177	POM121/AP3B1/IPO5/KPNA3/KPNA4/AP3D1/TNPO2/HGS/IPO8/DKC1/NUP155/SRP72/UBR5/IPO7/CDK1/HSP90AA1/SRPRA/MAPT/HSPA8/HCLS1/RAC2/TCP1/M6PR/FLNA/NF1/CBL/NMT1/HSPA4/NUP214/NUP62/CCT6A/STAT3/BAG6/NEDD4/CCT5/LMAN1/CCT3/NUP153/RANBP2/TSC2/GSK3A/PEX5/CCT8/CCT4/RAB7A/BCAP31/BRCA2/KPNA2/NUP98/CSE1L/NPEPPS/NUP107/SEC61B/SPCS3/SRP54/RAB10/SEC61A1/UFM1/RAN/CCT2/STK4/PRKAA1/TARDBP/SQSTM1/SCRIB/KPNB1/RAB3GAP1/TRAM1/N…	109
GO:0000045	BP	GO:0000045	autophagosome assembly	24/1760	29/2452	0.130533	0.56353	0.518177	TOM1/SEC22B/ATP2A2/MTOR/PIP4K2A/LRBA/RAB7A/ARFIP2/RAB3GAP1/ATG2A/STX12/RAB43/SMCR8/SCFD1/ATG2B/RAB33B/RAB1B/RAB3GAP2/ATG3/TBC1D14/NSFL1C/PIKFYVE/ATG4B/WIPI2	24
GO:0140013	BP	GO:0140013	meiotic nuclear division	24/1760	29/2452	0.130533	0.56353	0.518177	RAD21/SUN1/SMC2/TOP2A/TTK/BAG6/MRE11/BRCA2/PLK1/ACTR2/TOP2B/WASHC5/NCAPH/TRIP13/DDB1/SIRT2/SEPTIN1/NDC1/BRIP1/FANCD2/PLCB1/INCENP/PSMD13/MARF1	24
GO:0007420	BP	GO:0007420	brain development	92/1760	120/2452	0.131354	0.566093	0.520534	TAF1/STXBP3/SEC16A/NARS1/KDM1A/TACC1/LRP6/SUN1/PSMG1/SEC24B/HPRT1/ITGB1/CD3E/CNP/BCL2/SLC2A1/BCR/G6PD/KCNA2/FLNA/NF1/KCNA3/GART/ATP2B4/RRM1/DNAJB1/YWHAQ/ATIC/NF2/PAFAH1B1/BAG6/QARS1/ARCN1/AARS1/NUMB/GSK3B/PEX5/FXR1/BRCA2/PLXNA3/CDC42/CXCR4/UFM1/YWHAE/RAN/PRKDC/CDK6/CDK5/TOP2B/YWHAH/UBE3A/PTPN11/BPTF/HDAC1/LRP8/SCRIB/GIT2/RAB3GAP1/RBBP7/ARL13B/SCYL2/HOOK3/SIRT2/DHX37/MINK1/TSC1/CDK5RAP3/MBOAT7/DOC…	92
GO:0097191	BP	GO:0097191	extrinsic apoptotic signaling pathway	27/1760	33/2452	0.135009	0.569821	0.523962	DDX3X/RAF1/BCL2/NF1/BRCA1/HTT/GCLC/GSK3A/GSK3B/PPP1CA/STK4/PAK2/RIPK1/CTTN/CASP8/PHIP/MADD/ARHGEF2/RNF34/PARK7/SORT1/DDX47/CYLD/ITM2C/BIRC6/WWOX/FAF1	27
GO:0009914	BP	GO:0009914	hormone transport	30/1760	37/2452	0.138078	0.569821	0.523962	SNAP23/STXBP3/C2CD2L/ENSA/ACSL4/RAF1/ANXA1/PRKCB/SLC3A2/PPP3CB/PRKACA/PFKL/OSBP/CPT1A/VAMP7/SLC16A1/SLC7A5/PTPN11/TARDBP/ITPR1/SMAD2/RAB11B/EIPR1/RAB11FIP1/RAB11FIP2/ORAI1/PARK7/RAB11FIP5/PLCB1/TM7SF3	30
GO:0018205	BP	GO:0018205	peptidyl-lysine modification	30/1760	37/2452	0.138078	0.569821	0.523962	SMARCA5/SF3B1/KAT7/ACTL6A/NELFE/BRCA1/RANGAP1/BAG6/HINT1/RANBP2/HCFC1/SUMO2/PRKAA1/SIRT2/METTL21A/HDAC2/EP400/SMC6/PARK7/MYBBP1A/TOLLIP/VPS33B/VIPAS39/DDX21/SENP1/DIP2B/UBA2/YEATS2/RUVBL2/RUVBL1	30
GO:0045619	BP	GO:0045619	regulation of lymphocyte differentiation	30/1760	37/2452	0.138078	0.569821	0.523962	LGALS9/AP3B1/ARID1A/AP3D1/SART1/SASH3/CLPTM1/ACTL6A/PNP/ADA/ANXA1/CD2/XRCC6/BRAF/HLA-G/PTPN2/PTPN6/IL2RG/ZAP70/SMARCA4/NCKAP1L/PRKDC/RUNX1/SMARCB1/CBFB/CAMK4/PCID2/SMARCD3/DTX1/FANCD2	30
GO:0046822	BP	GO:0046822	regulation of nucleocytoplasmic transport	30/1760	37/2452	0.138078	0.569821	0.523962	IPO5/PPP1R12A/XPO1/UBR5/CDK1/HSP90AA1/TXN/HCLS1/PRKACA/FLNA/NF1/NUP214/PPM1A/PPP1CC/RANGAP1/NEDD4/NUP153/GSK3B/EMD/UFM1/YWHAE/RAN/CDK5/PTPN11/DHX9/TARDBP/MAVS/PARK7/NUP58/AAAS	30
GO:0002720	BP	GO:0002720	positive regulation of cytokine production involved in immune response	10/1760	2452-11-01	0.138166	0.569821	0.523962	SASH3/HLA-A/MIF/HLA-G/CD81/SLC7A5/MAVS/DDX1/DHX36/DDX21	10
GO:0006098	BP	GO:0006098	pentose-phosphate shunt	10/1760	2452-11-01	0.138166	0.569821	0.523962	PGLS/G6PD/PGAM1/TKT/TALDO1/MTOR/RPIA/PGD/RPTOR/TIGAR	10
GO:0006177	BP	GO:0006177	GMP biosynthetic process	10/1760	2452-11-01	0.138166	0.569821	0.523962	PFAS/HPRT1/ADA/IMPDH2/GART/PAICS/ADSL/ATIC/GMPS/PPAT	10
GO:0010762	BP	GO:0010762	regulation of fibroblast migration	10/1760	2452-11-01	0.138166	0.569821	0.523962	ITGB1/BRAF/FER/RAC1/ARHGAP4/ARHGEF7/GNA13/RCC2/APPL1/CORO1C	10
GO:0010906	BP	GO:0010906	regulation of glucose metabolic process	10/1760	2452-11-01	0.138166	0.569821	0.523962	ZMPSTE24/NR3C1/PRKACA/PTPN2/RANBP2/GSK3A/FOXK1/DDB1/USP7/TIGAR	10
GO:0030888	BP	GO:0030888	regulation of B cell proliferation	10/1760	2452-11-01	0.138166	0.569821	0.523962	SASH3/ADA/TFRC/BCL2/MIF/NCKAP1L/CD81/NFATC2/PKN1/VAV3	10
GO:0031294	BP	GO:0031294	lymphocyte costimulation	10/1760	2452-11-01	0.138166	0.569821	0.523962	CD5/LCK/CD3E/VAV1/SPN/PTPN6/CSK/MTOR/CD81/PTPN11	10
GO:0031295	BP	GO:0031295	T cell costimulation	10/1760	2452-11-01	0.138166	0.569821	0.523962	CD5/LCK/CD3E/VAV1/SPN/PTPN6/CSK/MTOR/CD81/PTPN11	10
GO:0034067	BP	GO:0034067	protein localization to Golgi apparatus	10/1760	2452-11-01	0.138166	0.569821	0.523962	GAK/RAB6A/ARL1/TMED10/VPS13D/VPS13C/GBF1/SORL1/VPS13A/RAB33B	10
GO:0035305	BP	GO:0035305	negative regulation of dephosphorylation	10/1760	2452-11-01	0.138166	0.569821	0.523962	ENSA/ROCK2/TIPRL/IQGAP1/GSK3B/NCKAP1L/YWHAE/ROCK1/PTPA/SWAP70	10
GO:0035306	BP	GO:0035306	positive regulation of dephosphorylation	10/1760	2452-11-01	0.138166	0.569821	0.523962	PPP1R12A/HSP90AB1/PTBP1/MTOR/ROCK1/PPP2R5D/PTPA/PPP1R15B/CDCA2/ANKLE2	10
GO:0043555	BP	GO:0043555	regulation of translation in response to stress	10/1760	2452-11-01	0.138166	0.569821	0.523962	DDX3X/NCK2/EIF2S1/NCK1/RPS6KA3/PPP1CA/EIF4G1/TMED2/RPS6KA1/PPP1R15B	10
GO:0051125	BP	GO:0051125	regulation of actin nucleation	10/1760	2452-11-01	0.138166	0.569821	0.523962	RNH1/CORO1A/ARFIP2/ARFIP1/ARF1/WASHC5/WASHC2A/CARMIL2/WASF1/WASF2	10
GO:0060998	BP	GO:0060998	regulation of dendritic spine development	10/1760	2452-11-01	0.138166	0.569821	0.523962	PAFAH1B1/ARF6/EIF4G2/LRP8/CAPRIN1/DBN1/HDAC2/DHX36/TANC2/STAU2	10
GO:0061512	BP	GO:0061512	protein localization to cilium	10/1760	2452-11-01	0.138166	0.569821	0.523962	ARF4/ARL3/GSK3B/GDI2/RAB8A/ARL13B/CCDC88A/CROCC/EHD1/GGA1	10
GO:0070536	BP	GO:0070536	protein K63-linked deubiquitination	10/1760	2452-11-01	0.138166	0.569821	0.523962	PSMD14/STAMBP/USP8/BRCC3/VCP/USP9X/STAMBPL1/CYLD/BABAM2/SPATA2	10
GO:0090100	BP	GO:0090100	positive regulation of transmembrane receptor protein serine/threonine kinase signaling pathway	10/1760	2452-11-01	0.138166	0.569821	0.523962	MEN1/HSP90AB1/PARP1/CSNK2B/SNW1/NUMA1/SMAD2/NUP93/NEO1/UBE2O	10
GO:0090169	BP	GO:0090169	regulation of spindle assembly	10/1760	2452-11-01	0.138166	0.569821	0.523962	PLK1/DYNC1H1/NUMA1/CEP97/CHMP7/CHMP4A/CHMP4B/CHMP5/CHMP2B/DRG1	10
GO:1902041	BP	GO:1902041	regulation of extrinsic apoptotic signaling pathway via death domain receptors	10/1760	2452-11-01	0.138166	0.569821	0.523962	DDX3X/RAF1/BRCA1/GSK3B/STK4/MADD/ARHGEF2/RNF34/PARK7/FAF1	10
GO:1904874	BP	GO:1904874	positive regulation of telomerase RNA localization to Cajal body	10/1760	2452-11-01	0.138166	0.569821	0.523962	DKC1/TCP1/CCT6A/CCT5/CCT3/CCT8/CCT4/CCT2/RUVBL2/RUVBL1	10
GO:2000514	BP	GO:2000514	regulation of CD4-positive, alpha-beta T cell activation	10/1760	2452-11-01	0.138166	0.569821	0.523962	LGALS9/SASH3/ANXA1/CD3E/IL2RG/NCKAP1L/CD81/RUNX1/CBFB/ITCH	10
GO:0036293	BP	GO:0036293	response to decreased oxygen levels	33/1760	41/2452	0.140106	0.572501	0.526426	PDLIM1/RAD21/ROCK2/USP19/ADA/TFRC/BCL2/SLC2A1/SLC9A1/NF1/CBL/HMOX2/ADSL/MTOR/IRAK1/NPEPPS/CXCR4/PRKAA1/PTK2B/ITPR2/ITPR1/NONO/SIRT2/RPTOR/SCFD1/TM9SF4/TSC1/ERO1A/SLC29A1/BRIP1/TIGAR/LIMD1/TBL2	33
GO:0045017	BP	GO:0045017	glycerolipid biosynthetic process	33/1760	41/2452	0.140106	0.572501	0.526426	PIK3C2A/PIK3C2B/SYNJ2/SYNJ1/ACSL3/CDS2/BPNT1/DGKA/IMPA1/PI4KA/PIP4K2A/OCRL/MTMR1/LPCAT4/LPCAT3/LCLAT1/GPAT4/LPCAT1/SLC30A5/IP6K1/PIGK/MBOAT7/INPP4A/PCYT2/PIK3R4/AGPAT1/PIGU/ETNK1/SACM1L/BPNT2/MTMR6/PIKFYVE/DGKB	33
GO:0061640	BP	GO:0061640	cytoskeleton-dependent cytokinesis	33/1760	41/2452	0.140106	0.572501	0.526426	CIT/ROCK2/STAMBP/STMN1/SON/MYH10/ARL3/NUP62/USP8/IQGAP1/PLK1/IST1/ACTR2/ARF1/SPTBN1/WASHC5/ROCK1/SEPTIN6/SEPTIN2/RAB35/SEPTIN7/PDCD6IP/CHMP7/SEPTIN1/EXOC4/EXOC2/CHMP4A/CHMP4B/INCENP/CHMP5/SEPTIN9/EXOC7/CHMP2B	33
GO:1902806	BP	GO:1902806	regulation of cell cycle G1/S phase transition	33/1760	41/2452	0.140106	0.572501	0.526426	TAF1/DDX3X/ARID1A/PLRG1/ANKRD17/ACTL6A/ANXA1/RB1/BCL2/RPA2/ATP2B4/RRM1/CDK2/PTPN6/RRM2/SMARCA4/PRKDC/EIF4G1/PSME1/SMARCB1/DLG1/CUL4B/FHL1/KANK2/SMARCD3/MEPCE/CRLF3/RPTOR/PLCB1/GTSE1/CPSF3/APPL1/PSME2	33
GO:0001659	BP	GO:0001659	temperature homeostasis	17/1760	20/2452	0.140654	0.572501	0.526426	SCD/KDM1A/RB1/STAT3/SMARCA4/CXCR4/ESRRG/GNAS/SQSTM1/DYNC1H1/RHEB/ALMS1/IP6K1/DOCK7/LNPEP/PLCL2/PRKAB1	17
GO:0002700	BP	GO:0002700	regulation of production of molecular mediator of immune response	17/1760	20/2452	0.140654	0.572501	0.526426	SASH3/TFRC/HLA-A/GPI/MIF/HLA-G/CD81/SLC7A5/PKN1/RIF1/MAVS/DDX1/DHX36/CUEDC2/DDX21/PTPN22/UBE2J1	17
GO:0030837	BP	GO:0030837	negative regulation of actin filament polymerization	17/1760	20/2452	0.140654	0.572501	0.526426	PFN2/ADD1/CAPG/CAPZA2/CAPZB/CAPZA1/TMSB4X/SPTBN1/FLII/SPTAN1/KANK2/CARMIL2/TWF2/SSH2/CYRIB/TMOD3/ADD3	17
GO:0044774	BP	GO:0044774	mitotic DNA integrity checkpoint signaling	17/1760	20/2452	0.140654	0.572501	0.526426	NBN/CDK1/RPA2/CDK2/BRCA1/BRCC3/MRE11/PLK1/PRKDC/NAE1/MDC1/RINT1/CDK5RAP3/FANCD2/TAOK3/BABAM2/GTSE1	17
GO:0051094	BP	GO:0051094	positive regulation of developmental process	133/1760	176/2452	0.141289	0.57379	0.527612	SHTN1/LGALS9/AP3B1/ARID1A/AP3D1/DVL2/PRMT5/SART1/RGS14/NUDT21/SPAG9/KDM1A/PDCD6/FLOT1/SASH3/IPO7/PAK4/ACTL6A/PNP/ADA/TFRC/ANXA1/ISG15/ITGB1/PRKCB/RB1/CDK1/HSP90AB1/PARP1/BCL2/MAPT/XRCC6/XRCC5/HCLS1/BRAF/PRKCA/HLA-G/PLCG1/FLNA/NME2/GDI1/SLC6A6/IL2RG/ARRB2/NF2/ADD1/PPP1CC/BRCA1/STAT3/STAT1/MTOR/PAFAH1B1/ZAP70/NUMB/GSK3B/PEX5/SMARCA4/PLXNA3/RPS6KA3/IST1/NCKAP1L/NAP1L1/CXCR4/RACK1/EIF4G2/PRKDC/ATP11A…	133
GO:0006974	BP	GO:0006974	DNA damage response	144/1760	191/2452	0.141432	0.57379	0.527612	TAF1/SMCHD1/MEN1/PSMD14/ARID1A/CHD2/TTI1/RAD21/SMARCA5/KDM1A/BRD4/NBN/CDC45/TIPRL/WDHD1/RNASEH2A/ZMPSTE24/CCNK/UBR5/KAT7/TDP2/ACTL6A/DNTT/CDK1/PARP1/BCL2/MAPT/TOP2A/PCNA/XRCC6/XRCC5/MIF/RPA2/CBL/SFPQ/RPS3/RRM1/CDK2/APEX1/MPG/MCM4/MCM5/RPA3/RFC4/RFC1/NUDT1/GNL1/BRCA1/MTREX/MTOR/RECQL/BAG6/BRCC3/TAF6/LIG3/MRE11/SMARCA4/BRCA2/PLK1/VCP/PPP4C/ACTR2/PRKDC/XIAP/TOP2B/PTPN11/DHX9/SSRP1/SMARCB1/CHAF1A/UBE…	144
GO:0000082	BP	GO:0000082	G1/S transition of mitotic cell cycle	42/1760	53/2452	0.142125	0.575663	0.529334	DDX3X/PPP6C/ARID1A/PLRG1/BRD4/ANKRD17/ACTL6A/ANXA1/ITGB1/RB1/CDK1/EIF4E/BCL2/GSPT1/RPA2/RCC1/RRM1/CDK2/PTPN6/RRM2/SMARCA4/PRKDC/CDK6/CDK5/EIF4G1/PSME1/SMARCB1/DLG1/CUL2/CUL3/CUL4B/FHL1/KANK2/SMARCD3/MEPCE/CRLF3/RPTOR/PLCB1/GTSE1/CPSF3/APPL1/PSME2	42
GO:0033554	BP	GO:0033554	cellular response to stress	300/1760	405/2452	0.143664	0.580951	0.534197	TAF1/SMCHD1/LGALS9/MEN1/PSMD14/DDX3X/PIK3C2B/ARID1A/CHD2/CLGN/SEC16A/CHUK/TTI1/RGS14/NCK2/RAD21/SMARCA5/KDM1A/FADS1/MAN1A2/PLIN3/BRD4/NBN/ROCK2/PDCD6/NCOR1/CDC45/TIPRL/WDHD1/RNASEH2A/ZMPSTE24/CCNK/ARL6IP5/FLOT1/RSL1D1/USP19/UBR5/KAT7/VAPB/TDP2/OXSR1/MAP4K4/ACTL6A/DHFR/GSR/DNTT/ANXA1/EIF2S1/CDK1/HSP90AA1/HSP90AB1/PARP1/BCL2/TXN/MAPT/HSPA8/SLC2A1/TOP2A/G6PD/PCNA/XRCC6/XRCC5/MIF/BRAF/RPA2/NCK1/FER/A…	300
GO:0043408	BP	GO:0043408	regulation of MAPK cascade	68/1760	88/2452	0.147372	0.594981	0.547098	DDT/RAP1B/LGALS9/MEN1/DVL2/PRMT5/RGS14/SPAG9/DOK2/ROCK2/ALOX12B/NCOR1/GRAP2/ARL6IP5/MAP4K4/PAK4/RAF1/GNAI2/MIF/BRAF/PRKCA/PTPN2/PTPN1/NELFE/NF1/RPS3/PTPN6/SHC1/PEBP1/ARRB2/NF2/CSK/PAFAH1B1/IQGAP1/QARS1/IRAK1/CD81/CDC42/IGBP1/XIAP/PTPN11/PRDX1/AKAP13/DLG1/STK4/PAK2/ROCK1/RIPK1/EIF3A/PTK2B/STK38/TAB1/LAMTOR1/MINK1/MADD/SORL1/COPS5/FERMT2/ITCH/CDK5RAP3/DOK1/TAOK3/GLIPR2/PLCB1/CYLD/STK39/LAMTOR3/PTPN…	68
GO:0030032	BP	GO:0030032	lamellipodium assembly	20/1760	24/2452	0.149176	0.598385	0.550228	ARPC2/NCK2/ITGB1/HSP90AA1/RAC2/NCK1/FER/MTOR/CAPZB/ARFIP2/CDC42/ACTR2/RAC1/ARHGEF7/ARHGEF6/CCDC88A/CARMIL2/TWF2/VAV3/WASF2	20
GO:0031110	BP	GO:0031110	regulation of microtubule polymerization or depolymerization	20/1760	24/2452	0.149176	0.598385	0.550228	MAPT/STMN1/RPS3/RAC1/CKAP5/ARHGEF7/DCTN1/NUMA1/MAPRE2/MAPRE1/CAMSAP1/HAUS6/SKA3/ARHGEF2/TBCD/SLAIN2/DRG1/GIT1/CLASP2/MAP1A	20
GO:0046632	BP	GO:0046632	alpha-beta T cell differentiation	20/1760	24/2452	0.149176	0.598385	0.550228	LGALS9/AP3B1/MEN1/AP3D1/SASH3/PNP/ADA/ANXA1/BCL2/BRAF/SPN/IL2RG/STAT3/MTOR/ZAP70/NCKAP1L/RUNX1/ITK/CBFB/BCL11B	20
GO:0050866	BP	GO:0050866	negative regulation of cell activation	20/1760	24/2452	0.149176	0.598385	0.550228	LGALS9/ANXA1/BCR/SPN/FER/HLA-G/PTPN2/PTPN6/GCLC/NCKAP1L/RUNX1/DLG1/CBFB/SCRIB/PKN1/DTX1/RASSF5/ITCH/PAG1/PTPN22	20
GO:0034249	BP	GO:0034249	negative regulation of amide metabolic process	59/1760	76/2452	0.153012	0.612502	0.563208	CNOT1/IGF2BP3/DDX3X/EIF4E2/ROCK2/CSDE1/DHFR/GAPDH/TYMS/EIF2S1/EIF4E/EPRS1/PABPC1/RPS3/DDX6/SHMT1/EIF4A3/FXR1/EIF3E/POLR2G/RACK1/CSNK2A1/PURA/EIF4G1/EXOSC9/DHX9/PRKAA1/TARDBP/ROCK1/CAPRIN1/EXOSC7/LARP1/YTHDF3/PATL1/ZNF598/METTL16/XRN1/PARP16/TNRC6A/TSC1/SORL1/UPF1/EXOSC8/DCPS/YTHDF1/TNKS1BP1/DHX36/MOV10/TNRC6C/DCP1A/RTN4/GGA3/IGF2BP1/CNOT2/LIMD1/CNOT11/TNRC6B/DIS3/YTHDF2	59
GO:0009792	BP	GO:0009792	embryo development ending in birth or egg hatching	79/1760	103/2452	0.153187	0.612502	0.563208	CNOT1/DVL2/ADAM10/ACSL4/NBN/PDCD6/LRP6/SEC24D/SEC24B/ACTL6A/ADA/ITGB1/GPI/CCNB1/PRKACA/PLCG1/EIF2S2/NF1/NMT1/RRM2/INPP5B/MYH9/PPP1CC/BRCA1/EIF4A3/PSMC4/TSC2/BRCA2/SEC24C/PRKDC/ATP11A/OCRL/SMARCB1/BPTF/DLG1/STK4/PTK7/TCOF1/CUL3/BYSL/SCRIB/GNA13/CASP8/TMED2/TAB1/SMAD2/DBN1/MAN2A1/ARL13B/AMOT/RNASEH2B/ANKS6/TAPT1/RICTOR/RBBP6/LUZP1/NCAPG2/PHACTR4/ABI1/NUP133/TSC1/SIN3A/FUT8/SMG9/EPB41L5/XAB2/RIC8A/R…	79
GO:0006473	BP	GO:0006473	protein acetylation	23/1760	28/2452	0.154735	0.614701	0.56523	DDX3X/HAT1/SMARCA5/SF3B1/KAT7/ACTL6A/MAPT/BRCA1/BAG6/GSK3B/PRKAA1/HDAC2/EP400/PARK7/MYBBP1A/NAA15/NAA50/NAT10/DDX21/DIP2B/YEATS2/RUVBL2/RUVBL1	23
GO:0009408	BP	GO:0009408	response to heat	23/1760	28/2452	0.154735	0.614701	0.56523	PDCD6/PSIP1/EIF2S1/HSP90AA1/HSP90AB1/MAPT/HSPA6/PRKACA/NF1/DNAJB1/MTOR/GCLC/GSK3B/IRAK1/VCP/YWHAE/RBBP7/HSP90AB4P/HSP90AB2P/HDAC2/DNAJC7/DHX36/CHORDC1	23
GO:0043010	BP	GO:0043010	camera-type eye development	23/1760	28/2452	0.154735	0.614701	0.56523	ACTL6A/VIM/NF1/ATP2B4/RRM1/NF2/STAT3/SMARCA4/MYOM2/DLG1/HDAC1/RAB3GAP1/MAN2A1/SMARCD3/RD3/PHACTR4/LPCAT1/PPP1R13L/HDAC2/BCL11B/XRN2/ARHGAP35/CLIC4	23
GO:2001236	BP	GO:2001236	regulation of extrinsic apoptotic signaling pathway	23/1760	28/2452	0.154735	0.614701	0.56523	DDX3X/RAF1/BCL2/NF1/BRCA1/HTT/GCLC/GSK3B/PPP1CA/STK4/PAK2/RIPK1/CTTN/PHIP/MADD/ARHGEF2/RNF34/PARK7/CYLD/ITM2C/BIRC6/WWOX/FAF1	23
GO:0000278	BP	GO:0000278	mitotic cell cycle	178/1760	238/2452	0.156024	0.614701	0.56523	DDX3X/PPP6C/ARID1A/CIT/PRMT5/PPP1R12A/ZW10/RGS14/PLRG1/ZNF207/BUB1/BUB3/ENSA/AKAP8/RAD21/SMARCA5/BUB1B/BRD4/NBN/ROCK2/ANKRD17/TACC1/CDC45/WDHD1/ZMPSTE24/SMC2/STAMBP/ACTL6A/ANXA1/ITGB1/PRKCB/RB1/CDK1/EIF4E/BCL2/PCNA/CCNB1/GSPT1/RPA2/STMN1/PRKCA/SON/RCC1/FLNA/RRM1/CDK2/MAP4/PTPN6/CDC27/RRM2/TTK/MCM4/RPA3/MYH10/ARL3/NUP62/BRCA1/USP8/NCAPD3/HTT/PAFAH1B1/RANBP1/MKI67/BRCC3/IQGAP1/MRE11/SMARCA4/BRCA2/K…	178
GO:0045596	BP	GO:0045596	negative regulation of cell differentiation	50/1760	64/2452	0.157932	0.614701	0.56523	MEN1/PRMT5/SPAG9/ANKRD17/IPO7/ACTL6A/ANXA1/ITGB1/RB1/EIF4E/G6PD/HLA-G/PTPN2/NF1/DDX6/DNMT1/PTBP1/GDI1/NF2/STAT3/STAT1/GSK3A/GSK3B/SMARCA4/PLXNA3/ARHGAP4/CDK6/CDK5/RUNX1/YWHAH/PTPN11/NFATC2/CBFB/CDK13/PTK2B/PCID2/RUFY3/HOOK3/DTX1/SIRT2/SPART/NELFB/SORL1/FERMT2/SORT1/SRA1/RTN4/DIP2B/LIMD1/YTHDF2	50
GO:0000281	BP	GO:0000281	mitotic cytokinesis	26/1760	32/2452	0.158302	0.614701	0.56523	CIT/ROCK2/STAMBP/STMN1/SON/MYH10/ARL3/NUP62/USP8/IQGAP1/PLK1/ARF1/SPTBN1/ROCK1/SEPTIN6/RAB35/PDCD6IP/CHMP7/EXOC4/EXOC2/CHMP4A/CHMP4B/INCENP/CHMP5/EXOC7/CHMP2B	26
GO:0070972	BP	GO:0070972	protein localization to endoplasmic reticulum	26/1760	32/2452	0.158302	0.614701	0.56523	SEC16A/RER1/SRP72/SRPRA/BTF3/BAG6/BCAP31/SEC61B/SPCS3/SRP54/RAB10/SEC61A1/RAB3GAP1/TRAM1/UBAC2/GBF1/CHMP4A/RAB3GAP2/CHMP4B/RTN4/VAPA/SEC63/SRP68/SSR3/SRPRB/SPCS1	26
GO:0001732	BP	GO:0001732	formation of cytoplasmic translation initiation complex	13/1760	15/2452	0.159166	0.614701	0.56523	EIF3F/EIF3D/EIF3H/EIF3G/EIF3J/EIF2S2/EIF5/EIF3B/EIF3E/EIF3I/EIF3A/EIF3C/EIF3L	13
GO:0002275	BP	GO:0002275	myeloid cell activation involved in immune response	13/1760	15/2452	0.159166	0.614701	0.56523	SNAP23/LGALS9/STXBP3/BCR/RAC2/FER/CBL/PTPN6/VAMP7/KARS1/UNC13D/DOCK2/ITGB2	13
GO:0002286	BP	GO:0002286	T cell activation involved in immune response	13/1760	15/2452	0.159166	0.614701	0.56523	LGALS9/MEN1/ANXA1/LCP1/SPN/ITGAL/STAT3/MTOR/RAB27A/NCKAP1L/CD81/APBB1IP/TSC1	13
GO:0009127	BP	GO:0009127	purine nucleoside monophosphate biosynthetic process	13/1760	15/2452	0.159166	0.614701	0.56523	PFAS/HPRT1/ADA/IMPDH2/GART/PAICS/DCK/ADSL/ATIC/GMPS/NUDT2/AMPD2/PPAT	13
GO:0009791	BP	GO:0009791	post-embryonic development	13/1760	15/2452	0.159166	0.614701	0.56523	SGPL1/BCL2/IGF2R/MTOR/ITPR1/SMAD2/TBCE/PPP1R13L/CCDC47/BCL11B/PLEKHA1/BPNT2/HEG1	13
GO:0030101	BP	GO:0030101	natural killer cell activation	13/1760	15/2452	0.159166	0.614701	0.56523	AP1G1/KAT7/CD2/CORO1A/BAG6/RAB27A/VAMP7/PRDX1/CASP8/RABL3/UNC13D/SNX27/PTPN22	13
GO:0031124	BP	GO:0031124	mRNA 3'-end processing	13/1760	15/2452	0.159166	0.614701	0.56523	NUDT21/AHCYL1/PABPC1/CSTF2/NCBP1/CPSF1/CSTF3/RPRD2/CPSF7/SYMPK/DHX36/CPSF3/ZC3H14	13
GO:0043266	BP	GO:0043266	regulation of potassium ion transport	13/1760	15/2452	0.159166	0.614701	0.56523	OXSR1/ITGB1/FLNA/KIF5B/NEDD4/ATP1B3/YWHAE/DLG1/KCNAB2/FHL1/PTK2B/ANO6/STK39	13
[truncated: 2,638 more rows]

## Sheet: Sheet4_GO Bulk Inc & Dec
Supplementary Datasheet 3. Differentially expressed protein and GO pathway analysis of Kv1.3 associated proteins in AP and Bulk proteome in Jurkat T cells.
[truncated: 3,062 more rows]

## Sheet: Sheet5_Overlap bw AP & Bulk 
Supplementary Datasheet 3. Differentially expressed protein and GO pathway analysis of Kv1.3 associated proteins in AP and Bulk proteome in Jurkat T cells.
[truncated: 1,848 more rows]

[truncated: 2 more sheets: Sheet6_GO AP Unique proteins, Sheet2_DEPs Bulk Proteome]
