# Supplementary material for: Identification of Novel Kv1.3 Channel-Interacting Proteins Using Proximity Labelling in T-Cells
Source: Cell Physiol Biochem. Author manuscript; Available in PMC 2026 Mar 16. (PMC12989817; doi:10.33594/000000823)
Supplement: supplemental material [file NIHMS2125573-supplement-supplemental_material.zip › Supplemental Material/Supp. Datasheet 5.xlsx]

## Sheet: Sheet1_DEPs N term vs Con
Supplementary Datasheet 5. Differentially expressed protein and GO pathway analysis of Kv1.3 N- and C-terminal TurboID constructs in Jurkat T cells.
Sheet 1: Differentially enriched proteins in Kv1.3 N-terminal TurboID samples compared to control in AP proteome. The table lists proteins significantly enriched in N-terminal samples, including log2 fold-change, p-values, and significance classification.
DEA for Kv1.3 N-terminal enriched vs Control samples in AP proteome
gene	diff_p_value	log2FC	significance	neg_log10_pval
TurboID	7.27104e-08	10.0296	Upregulated	7.1384
TAF1	0.0143309	4.90693	Upregulated	1.84373
UHRF1BP1L	0.00253918	3.96532	Upregulated	2.59531
SHTN1	1.33066e-05	7.26766	Upregulated	4.87593
ILVBL	0.0201494	6.66332	Upregulated	1.69574
NBAS	0.0452001	3.6169	Upregulated	1.34486
SBNO1	0.0289142	3.54716	Upregulated	1.53889
DENND11	0.000107566	3.47956	Upregulated	3.96832
CNOT1	0.000931704	7.71651	Upregulated	3.03072
DDT	2.73762e-06	7.17142	Upregulated	5.56263
SMCHD1	0.000576803	5.37671	Upregulated	3.23897
ARHGAP32	7.91299e-08	7.62944	Upregulated	7.10166
POM121	0.000229714	6.90676	Upregulated	3.63881
FAM171A2	0.00344037	3.87408	Upregulated	2.46339
MYO1G	0.00264889	3.61632	Upregulated	2.57694
DDX39A	0.0266069	2.56692	Upregulated	1.575
PDLIM1	2.60335e-06	7.96148	Upregulated	5.58447
ACOT7	8.00559e-05	3.26664	Upregulated	4.09661
SNAP23	3.5223e-05	6.17041	Upregulated	4.45317
AIP	0.0493575	3.40847	Upregulated	1.30665
LGALS9	0.00476247	4.00653	Upregulated	2.32217
STXBP3	0.041701	2.40407	Upregulated	1.37985
C11orf58	0.000139369	5.39839	Upregulated	3.85583
AP3B1	1.23323e-05	7.63953	Upregulated	4.90895
NFKBIE	0.000151079	4.87551	Upregulated	3.8208
PSMD12	0.00478443	3.93134	Upregulated	2.32017
MEN1	3.84339e-06	4.17894	Upregulated	5.41529
EIF3F	0.000947472	5.85029	Upregulated	3.02343
IPO5	0.00120608	6.01397	Upregulated	2.91862
IGF2BP3	0.000876441	4.37243	Upregulated	3.05728
DNM1L	0.0200368	4.14049	Upregulated	1.69817
PIK3C2A	1.33553e-06	5.32654	Upregulated	5.87435
PSMD14	0.00719353	4.96378	Upregulated	2.14306
KPNA3	0.000617054	7.88473	Upregulated	3.20968
PES1	0.0190099	3.90615	Upregulated	1.72102
EBAG9	0.0294223	2.57919	Upregulated	1.53132
NOP56	0.000563748	3.73863	Upregulated	3.24891
DDX3X	0.00691469	3.63519	Upregulated	2.16023
KPNA4	0.0164933	4.55817	Upregulated	1.78269
PPP6C	0.0341727	5.21544	Upregulated	1.46632
PIK3C2B	0.00193058	3.91281	Upregulated	2.71431
SCD	0.0447043	4.29735	Upregulated	1.34965
ARID1A	4.93716e-05	6.85774	Upregulated	4.30652
C2CD2L	0.00303095	6.24549	Upregulated	2.51842
CIT	0.00527086	3.44619	Upregulated	2.27812
AP3D1	1.12709e-05	6.63604	Upregulated	4.94804
DVL2	2.48266e-06	8.03419	Upregulated	5.60508
CHD1	0.000830751	6.77641	Upregulated	3.08053
CHD2	0.000348755	3.80904	Upregulated	3.45748
PRMT5	0.00523603	6.12973	Upregulated	2.281
SLC9A3R1	4.13417e-07	7.89547	Upregulated	6.38361
TCERG1	0.0386384	3.4391	Upregulated	1.41298
TNPO2	0.00812339	5.65899	Upregulated	2.09026
UNC13B	5.83401e-05	2.02863	Upregulated	4.23403
SCAMP3	0.0058867	6.30245	Upregulated	2.23013
HAT1	0.0137758	4.07546	Upregulated	1.86088
HGS	4.33529e-08	8.81815	Upregulated	7.36298
CLGN	0.00170944	5.95429	Upregulated	2.76715
PPP1R12A	2.3351e-05	6.56224	Upregulated	4.6317
GAK	1.6914e-07	7.40776	Upregulated	6.77175
XPO1	0.00085846	6.23443	Upregulated	3.06628
SEC16A	0.00451488	5.75987	Upregulated	2.34535
U2SURP	7.01066e-05	4.87727	Upregulated	4.15424
SYNJ2	4.58418e-06	9.15147	Upregulated	5.33874
PFAS	0.00689594	4.68867	Upregulated	2.16141
ANKRD28	0.00138252	4.73859	Upregulated	2.85933
CHUK	0.0043878	4.21636	Upregulated	2.35775
FYB1	5.03958e-06	12.2627	Upregulated	5.29761
NPC1	0.00251951	2.86437	Upregulated	2.59868
SCAMP1	0.00019522	7.32348	Upregulated	3.70948
SCAMP2	0.0268345	3.65712	Upregulated	1.57131
ARPC1B	0.00108447	4.28846	Upregulated	2.96478
ARPC2	3.19439e-05	4.72599	Upregulated	4.49561
ARPC3	0.0201844	3.66277	Upregulated	1.69499
BET1	0.000134094	6.30097	Upregulated	3.87259
PGRMC2	0.0414725	2.56922	Upregulated	1.38224
RER1	0.000122729	6.30527	Upregulated	3.91105
SURF4	0.0315798	4.30035	Upregulated	1.50059
SPTLC2	0.0332723	4.84617	Upregulated	1.47792
PPM1G	0.0156471	5.67834	Upregulated	1.80557
EIF3D	0.0164956	4.98927	Upregulated	1.78263
EIF3H	5.07033e-09	7.12495	Upregulated	8.29496
IPO8	3.4185e-07	6.32308	Upregulated	6.46616
STX7	0.00111215	4.66423	Upregulated	2.95384
POLR1G	6.23009e-05	5.8512	Upregulated	4.20551
YKT6	3.76494e-07	8.53319	Upregulated	6.42424
NUP42	5.33433e-06	7.16181	Upregulated	5.27292
ARPC5	0.000193617	5.49511	Upregulated	3.71306
DHX15	0.00599635	4.09885	Upregulated	2.22211
RNMT	0.0011519	5.13727	Upregulated	2.93858
TTI1	0.0198746	3.37852	Upregulated	1.7017
SIPA1L1	2.38574e-05	6.96692	Upregulated	4.62238
PRPF4	0.0211184	3.41748	Upregulated	1.67534
PSMD3	0.00103796	5.76376	Upregulated	2.98382
PAPSS1	0.0218752	3.80789	Upregulated	1.66005
ZW10	0.00156201	5.55817	Upregulated	2.80632
SART1	0.000474122	7.66339	Upregulated	3.32411
PPIP5K2	0.000229768	4.37857	Upregulated	3.63871
PRPF3	2.32583e-06	8.64869	Upregulated	5.63342
TXNL1	5.11065e-05	9.28312	Upregulated	4.29152
TPD52L2	0.00169959	3.75163	Upregulated	2.76966
EMC8	1.59625e-08	8.38581	Upregulated	7.7969
ANP32D	0.041344	2.75867	Upregulated	1.38359
EPB41L2	0.0376576	4.5808	Upregulated	1.42415
WIPF1	0.0280943	2.86751	Upregulated	1.55138
RGS14	0.00183361	5.50671	Upregulated	2.73669
AKAP10	0.000760104	2.8755	Upregulated	3.11913
XPOT	0.00636009	5.95036	Upregulated	2.19654
NCK2	0.000476555	5.2473	Upregulated	3.32189
PLRG1	0.000544258	5.71783	Upregulated	3.2642
ZNF207	0.000306548	4.00643	Upregulated	3.5135
BUB1	0.0200374	3.11452	Upregulated	1.69816
BUB3	0.000137464	4.55801	Upregulated	3.86181
ACTN4	9.98163e-06	4.07517	Upregulated	5.0008
HTATSF1	1.10899e-07	5.22515	Upregulated	6.95507
AP1G1	0.00720623	3.48794	Upregulated	2.14229
SYNGR2	0.0209091	4.54998	Upregulated	1.67966
SGTA	0.00639675	5.2185	Upregulated	2.19404
ENSA	5.54208e-08	7.7018	Upregulated	7.25633
NARS1	0.0139701	3.92487	Upregulated	1.8548
MYO1B	0.0144344	6.06473	Upregulated	1.8406
NUDT21	3.53947e-05	6.95793	Upregulated	4.45106
STRN	4.25622e-07	8.74037	Upregulated	6.37098
AKAP8	0.000984697	4.28208	Upregulated	3.0067
AHCYL1	0.0152977	6.61987	Upregulated	1.81538
ORC5	0.000446845	3.76885	Upregulated	3.34984
RAD21	0.000845182	4.14958	Upregulated	3.07305
DHX16	0.00126864	5.95067	Upregulated	2.89666
PRPSAP2	0.00310841	5.95594	Upregulated	2.50746
SMARCA5	0.00402254	6.00177	Upregulated	2.3955
SPAG9	4.90416e-06	4.41125	Upregulated	5.30943
SPAG9.1	0.0294892	5.11097	Upregulated	1.53034
URB1	0.0051689	3.31563	Upregulated	2.2866
AQR	0.0217825	5.51361	Upregulated	1.66189
KDM1A	0.00534786	5.49954	Upregulated	2.27182
FADS1	0.000708564	3.1672	Upregulated	3.14962
MAN1A2	0.00364015	5.31355	Upregulated	2.43888
ACSL4	0.000597366	6.0219	Upregulated	3.22376
SNX3	0.00445318	6.23483	Upregulated	2.35133
DOK2	2.61965e-05	5.99505	Upregulated	4.58176
STX10	0.00457123	3.46652	Upregulated	2.33997
NEMF	0.00926018	2.61979	Upregulated	2.03338
GMDS	0.00498249	4.92088	Upregulated	2.30255
CCNT1	0.00563742	3.44418	Upregulated	2.24892
BUB1B	4.80312e-07	6.89004	Upregulated	6.31848
EIF4E2	0.00119504	4.8566	Upregulated	2.92262
DIAPH1	0.00453301	8.46933	Upregulated	2.34361
SELENOF	0.0166411	2.94044	Upregulated	1.77882
PLIN3	1.45626e-05	7.88906	Upregulated	4.83676
LPXN	0.000290253	8.87641	Upregulated	3.53722
SNX2	6.41253e-05	6.97044	Upregulated	4.19297
USO1	3.9821e-06	10.5529	Upregulated	5.39989
TOM1	5.47185e-09	6.48419	Upregulated	8.26187
DKC1	0.00016959	6.64763	Upregulated	3.7706
EIF5B	0.000449694	6.5639	Upregulated	3.34708
GAS7	2.43619e-05	8.10746	Upregulated	4.61329
DNAJA2	0.0058206	4.02997	Upregulated	2.23503
BRD4	1.70672e-06	5.10223	Upregulated	5.76784
CUTA	0.0028609	3.33589	Upregulated	2.5435
NBN	0.000709327	4.01574	Upregulated	3.14915
WDR1	0.000604701	3.60397	Upregulated	3.21846
N4BP1	1.83495e-06	6.41916	Upregulated	5.73638
ROCK2	3.19449e-05	6.00989	Upregulated	4.4956
CPNE3	0.000441984	2.60617	Upregulated	3.35459
ZC3H11A	0.000165544	5.15894	Upregulated	3.78109
CLUH	0.00898013	3.60147	Upregulated	2.04672
DNAJC13	3.09343e-07	8.00793	Upregulated	6.50956
PPP6R2	0.000299877	4.84781	Upregulated	3.52306
ANKRD17	0.0158593	4.27962	Upregulated	1.79972
PDCD6	0.00612683	5.41351	Upregulated	2.21276
ALOX12B	0.000943378	2.21545	Upregulated	3.02531
MPDU1	0.00852598	5.82338	Upregulated	2.06926
FLNB	0.000201618	7.93541	Upregulated	3.69547
NCOR1	0.00231149	7.00853	Upregulated	2.63611
SEC22B	0.000611868	7.12116	Upregulated	3.21334
PRPF40A	0.00763083	6.96761	Upregulated	2.11743
TACC1	1.72683e-08	7.12995	Upregulated	7.76275
CDC45	0.0132418	3.82746	Upregulated	1.87805
VPS26A	2.6374e-06	4.11938	Upregulated	5.57882
PSIP1	0.00153453	5.9021	Upregulated	2.81402
SF3B1	7.81375e-05	8.45726	Upregulated	4.10714
CSDE1	0.0108972	4.80118	Upregulated	1.96268
PRKRA	0.018061	4.81961	Upregulated	1.74326
LRP6	0.00129904	2.68203	Upregulated	2.88638
RPS6KA5	0.0195464	1.91879	Upregulated	1.70893
NPM3	0.00613313	4.1465	Upregulated	2.21232
SNRNP200	0.00603241	6.28253	Upregulated	2.21951
TIPRL	2.9534e-05	6.67816	Upregulated	4.52968
UTP20	0.0449246	1.2637	Upregulated	1.34752
NUP155	0.00108564	4.18189	Upregulated	2.96431
RP2	0.0294248	3.71248	Upregulated	1.53129
WDHD1	0.00334428	5.67391	Upregulated	2.4757
GRAP2	0.000187206	5.87591	Upregulated	3.72768
RNASEH2A	0.00774485	4.35441	Upregulated	2.11099
EIF3G	7.54462e-06	8.02018	Upregulated	5.12236
EIF3J	1.73237e-07	7.6684	Upregulated	6.76136
ZMPSTE24	0.00106231	5.43655	Upregulated	2.97375
ARL6IP5	0.000632127	5.25466	Upregulated	3.1992
FLOT1	0.0141735	2.93564	Upregulated	1.84852
CPD	2.55583e-08	7.37644	Upregulated	7.59247
SASH3	2.32029e-07	9.043	Upregulated	6.63446
GLRX3	0.00103909	6.6768	Upregulated	2.98335
RSL1D1	0.0254427	3.56242	Upregulated	1.59444
SRP72	0.000212303	6.31279	Upregulated	3.67304
B3GAT3	0.000759815	5.72695	Upregulated	3.11929
SEC24D	1.2537e-05	6.80573	Upregulated	4.90181
UFL1	0.000563208	5.85812	Upregulated	3.24933
SUN1	0.0217167	4.3159	Upregulated	1.66321
PRPF6	0.0151577	5.32717	Upregulated	1.81937
FRYL	0.00126087	4.04571	Upregulated	2.89933
ENDOD1	0.0299327	4.14004	Upregulated	1.52385
USP19	0.000290239	4.74062	Upregulated	3.53724
SEC31A	0.000127428	10.1497	Upregulated	3.89474
CEP152	0.000559585	4.35979	Upregulated	3.25213
UBR5	0.0330112	3.27942	Upregulated	1.48134
ZFPL1	0.00306956	4.95378	Upregulated	2.51292
ELP1	0.00193983	7.1519	Upregulated	2.71224
VAMP5	2.78535e-05	5.89247	Upregulated	4.55512
RTN3	0.0339485	4.94139	Upregulated	1.46918
SBF1	1.06717e-05	2.46728	Upregulated	4.97177
GOSR1	0.00028211	4.85936	Upregulated	3.54958
KAT7	0.000725788	4.4403	Upregulated	3.13919
VAPB	0.00203109	6.40248	Upregulated	2.69227
MPZL1	0.00238038	3.21379	Upregulated	2.62335
PGLS	0.00273103	4.56097	Upregulated	2.56367
SMC2	0.0108444	4.09245	Upregulated	1.9648
LYPLA2	0.000178821	7.98442	Upregulated	3.74758
IPO7	0.00220961	6.77888	Upregulated	2.65568
UTS2	0.00491409	4.30721	Upregulated	2.30856
ZFYVE9	0.000723286	7.00132	Upregulated	3.14069
AHSA1	0.000566841	4.58968	Upregulated	3.24654
PSMG1	0.0328777	4.84318	Upregulated	1.4831
FMNL1	0.00552509	7.34248	Upregulated	2.25766
SGPL1	0.0147534	5.84002	Upregulated	1.83111
SEC24A	8.5581e-05	10.5996	Upregulated	4.06762
SEC24B	0.000226925	11.5165	Upregulated	3.64412
TDP2	0.000685161	6.09506	Upregulated	3.16421
ACSL3	0.0078672	7.11871	Upregulated	2.10418
STAMBP	1.21357e-07	6.78803	Upregulated	6.91593
CDS2	0.000715743	5.99434	Upregulated	3.14524
CEP43	3.10479e-05	6.76447	Upregulated	4.50797
POP4	0.000160349	4.11787	Upregulated	3.79493
SNAP29	6.41804e-08	9.55986	Upregulated	7.1926
OXSR1	0.030248	4.81935	Upregulated	1.5193
TTC4	0.00106406	4.87493	Upregulated	2.97303
BAG2	4.39524e-05	4.78699	Upregulated	4.35702
BPNT1	2.29222e-05	7.28373	Upregulated	4.63974
FADS2	0.0054038	3.57836	Upregulated	2.2673
CLPTM1	0.0215576	5.11851	Upregulated	1.6664
PAK4	5.27291e-08	7.14305	Upregulated	7.27795
LDHA	0.00239192	3.97908	Upregulated	2.62125
GSR	0.00739237	4.4617	Upregulated	2.13122
PNP	9.50289e-05	3.53989	Upregulated	4.02214
HPRT1	0.0035173	3.39987	Upregulated	2.45379
PGK1	0.000694393	2.9044	Upregulated	3.15839
ADA	3.14919e-06	6.92675	Upregulated	5.5018
TRBV12-4	0.00394322	5.27969	Upregulated	2.40415
IGHA1	0.0461335	-3.38434	Downregulated	1.33598
TFRC	0.000237019	6.48395	Upregulated	3.62522
RAF1	0.0036865	3.75692	Upregulated	2.43339
DNTT	0.000192608	6.09555	Upregulated	3.71532
ALDOA	0.000692682	3.35479	Upregulated	3.15947
ANXA1	2.0834e-06	5.43945	Upregulated	5.68123
NR3C1	0.0135945	3.28531	Upregulated	1.86664
CD3D	0.0277994	3.71596	Upregulated	1.55596
GAPDH	5.25607e-05	2.66668	Upregulated	4.27934
HLA-A	0.00267664	6.2281	Upregulated	2.57241
TYMS	0.00760828	3.99042	Upregulated	2.11871
RPN1	0.0151641	3.17879	Upregulated	1.81918
RPN2	0.0164933	3.69882	Upregulated	1.78269
GNAI2	0.00120528	4.31252	Upregulated	2.91891
ATP1A1	0.0242205	3.06819	Upregulated	1.61582
EIF2S1	0.00239599	6.16622	Upregulated	2.62052
RPLP1	0.044644	3.53804	Upregulated	1.35024
RPLP0	0.0104144	4.10319	Upregulated	1.98237
ITGB1	5.22415e-05	6.73479	Upregulated	4.28198
PRKCB	0.00219153	5.89534	Upregulated	2.65925
CD5	8.67093e-05	5.75032	Upregulated	4.06193
LCK	0.002729	5.65994	Upregulated	2.564
RB1	0.0339927	4.9394	Upregulated	1.46861
CDK1	0.0128804	5.71562	Upregulated	1.89007
CD2	7.64926e-05	6.51924	Upregulated	4.11638
EIF4E	0.0336047	4.42846	Upregulated	1.4736
ENO1	0.00257734	2.16703	Upregulated	2.58883
GPI	0.000968632	5.6463	Upregulated	3.01384
NPM1	0.0163079	4.26539	Upregulated	1.7876
TPM3	0.00462867	5.11021	Upregulated	2.33454
EPHX1	0.0283064	3.82164	Upregulated	1.54812
LDHB	0.000248851	4.50094	Upregulated	3.60406
CAPN1	0.000110834	3.26016	Upregulated	3.95533
TUBB	0.0139593	2.62343	Upregulated	1.85514
PFN1	0.000117257	3.12852	Upregulated	3.93086
CD3E	0.0325107	5.00981	Upregulated	1.48797
EPRS1	0.00495664	5.06965	Upregulated	2.30481
HSP90AA1	0.000730377	4.49383	Upregulated	3.13645
HNRNPC	0.0226438	1.85643	Upregulated	1.64505
ANXA6	0.0343061	4.83399	Upregulated	1.46463
SLC3A2	0.00262913	8.01479	Upregulated	2.58019
HSP90AB1	0.00203709	3.97327	Upregulated	2.69099
SRPRA	0.000265928	8.07031	Upregulated	3.57524
SNRNP70	0.0161989	3.17485	Upregulated	1.79052
VIM	1.29694e-06	8.01484	Upregulated	5.88708
GNAI3	0.00636026	4.94712	Upregulated	2.19653
RPSA	0.0313196	3.35459	Upregulated	1.50418
SNRPC	0.00176424	4.96803	Upregulated	2.75344
CNP	0.00017763	4.17227	Upregulated	3.75048
CD7	0.0195017	3.16717	Upregulated	1.70993
HNRNPA1	0.0177606	3.43135	Upregulated	1.75054
SNRPA1	8.11561e-06	5.99789	Upregulated	5.09068
PARP1	0.00194758	4.84905	Upregulated	2.7105
POLR2M	6.03387e-09	9.63678	Upregulated	8.2194
ARAF	0.000493752	4.08986	Upregulated	3.30649
BCL2	0.000332778	4.24359	Upregulated	3.47784
TXN	1.27767e-06	4.98957	Upregulated	5.89358
MAPT	2.48959e-05	5.65533	Upregulated	4.60387
MAPT.1	3.16557e-05	4.85064	Upregulated	4.49955
HSPA5	0.027716	2.02165	Upregulated	1.55727
HSPA8	1.88552e-05	8.02053	Upregulated	4.72457
SLC2A1	7.09891e-08	7.0552	Upregulated	7.14881
EPB41	1.27751e-05	7.87297	Upregulated	4.89364
PYGB	0.0158152	4.74373	Upregulated	1.80093
BCR	1.35904e-05	7.66692	Upregulated	4.86677
TOP1	0.000833437	2.58957	Upregulated	3.07913
TOP2A	0.000112191	5.20315	Upregulated	3.95004
G6PD	0.00387052	5.07998	Upregulated	2.41223
UBL4A	0.00171018	4.75091	Upregulated	2.76696
MTHFD1	0.0265033	2.46567	Upregulated	1.5767
IGF2R	1.94758e-05	8.66005	Upregulated	4.7105
ADH5	9.85328e-05	3.53166	Upregulated	4.00642
PABPC1	0.00439616	4.77478	Upregulated	2.35693
PCNA	0.00203203	5.03707	Upregulated	2.69207
HARS1	0.0154728	3.28154	Upregulated	1.81043
IMPDH2	0.000279588	4.65633	Upregulated	3.55348
ACTN1	0.00398652	3.79126	Upregulated	2.39941
XRCC6	0.00201965	4.37581	Upregulated	2.69472
XRCC5	0.000514651	5.46223	Upregulated	3.28849
RNH1	0.000294204	3.91585	Upregulated	3.53135
ICAM2	0.000214147	3.4312	Upregulated	3.66929
ITGA4	9.69427e-08	7.8648	Upregulated	7.01348
ATP1A3	0.0130806	-3.9377	Downregulated	1.88337
EEF2	0.00308486	3.65177	Upregulated	2.51076
LCP1	9.52871e-05	7.15735	Upregulated	4.02097
APEH	0.00994498	4.85159	Upregulated	2.0024
GYS1	0.0405442	4.67483	Upregulated	1.39207
PRKAR2A	0.00535305	3.43101	Upregulated	2.2714
MIF	9.575e-05	3.36587	Upregulated	4.01886
CD99	0.00013753	6.15189	Upregulated	3.8616
HCLS1	0.000188502	11.5972	Upregulated	3.72468
FDPS	0.000478285	5.26684	Upregulated	3.32031
PKM	0.013212	2.51172	Upregulated	1.87903
CCNB1	0.00386303	3.35992	Upregulated	2.41307
SNRPB	0.00170774	4.51091	Upregulated	2.76758
IDE	0.00360788	2.09476	Upregulated	2.44275
DARS1	0.00582471	3.88984	Upregulated	2.23473
BRAF	0.00262528	6.04026	Upregulated	2.58082
GLUL	0.0014187	3.24401	Upregulated	2.84811
RAC2	0.00342853	3.30367	Upregulated	2.46489
GSPT1	0.00015038	8.7274	Upregulated	3.82281
VAV1	0.0117386	5.10906	Upregulated	1.93038
RPA2	0.0105701	4.59901	Upregulated	1.97592
SPN	2.80729e-05	4.86994	Upregulated	4.55171
PECAM1	7.13505e-06	7.16118	Upregulated	5.1466
PPP3CB	1.53781e-05	4.79765	Upregulated	4.8131
NCK1	1.17307e-05	9.89379	Upregulated	4.93068
KCNA2	4.65622e-07	7.38329	Upregulated	6.33197
FER	1.22646e-05	4.33736	Upregulated	4.91135
ATP2A2	0.00772019	4.31209	Upregulated	2.11237
FAH	0.000551546	4.28669	Upregulated	3.25842
STMN1	2.14076e-08	8.00985	Upregulated	7.66943
HSPA6	5.92673e-06	8.11422	Upregulated	5.22719
GOT1	0.00695185	4.47124	Upregulated	2.1579
PRKACA	0.00141025	6.06843	Upregulated	2.8507
PTPN2	0.0195699	5.72394	Upregulated	1.70841
CTPS1	0.0217977	3.29452	Upregulated	1.66159
PFKL	0.0126215	6.77849	Upregulated	1.89889
PSMC3	4.09917e-07	7.90317	Upregulated	6.3873
TCP1	0.000142753	4.65273	Upregulated	3.84541
PTPN1	0.00444492	4.81492	Upregulated	2.35214
ARF4	0.0153042	3.01183	Upregulated	1.81519
SON	3.08604e-05	4.99636	Upregulated	4.5106
NELFE	0.00280777	3.39596	Upregulated	2.55164
PGAM1	0.00609042	3.34462	Upregulated	2.21535
RCC1	0.00871844	6.07234	Upregulated	2.05956
PLCG1	0.00205212	6.99629	Upregulated	2.6878
NCL	0.00264002	3.3684	Upregulated	2.57839
SRM	0.0388192	5.86565	Upregulated	1.41095
SLC9A1	0.0382925	3.54913	Upregulated	1.41689
EIF2S2	0.000973792	3.53211	Upregulated	3.01153
BTF3	0.000949909	3.78357	Upregulated	3.02232
RAB5A	0.0286386	2.46395	Upregulated	1.54305
RAB6A	0.00310738	3.37615	Upregulated	2.50761
PSMB1	0.00257486	2.88095	Upregulated	2.58925
M6PR	4.64034e-07	7.3523	Upregulated	6.33345
LMNB1	0.00230394	6.39187	Upregulated	2.63753
ITGAL	9.0285e-05	6.66773	Upregulated	4.04438
RASA1	0.00416972	2.58234	Upregulated	2.37989
CD247	2.73105e-06	7.66492	Upregulated	5.56367
CSRP1	0.0190304	3.54512	Upregulated	1.72055
FLNA	4.85041e-06	7.7851	Upregulated	5.31422
NF1	0.0033937	3.6447	Upregulated	2.46933
KCNA3	5.68512e-07	8.62794	Upregulated	6.24526
OSBP	0.000562372	8.04663	Upregulated	3.24998
GART	0.00714106	3.92687	Upregulated	2.14624
PAICS	0.000336094	4.34068	Upregulated	3.47354
UBA1	0.00710569	4.17584	Upregulated	2.14839
NME2	0.000679878	3.53831	Upregulated	3.16757
RFX1	0.00347521	4.13436	Upregulated	2.45902
CBL	1.6807e-05	7.44997	Upregulated	4.77451
WARS1	0.00719267	5.99456	Upregulated	2.14311
RPS3	0.000653807	3.52086	Upregulated	3.18455
AHCY	0.000343873	4.57415	Upregulated	3.4636
CFL1	0.000353363	2.88352	Upregulated	3.45178
EIF4B	3.93114e-06	10.5081	Upregulated	5.40548
ATP2B4	3.7869e-06	4.02353	Upregulated	5.42172
DGKA	0.0107511	7.24834	Upregulated	1.96855
EEF1B2	1.81306e-06	6.74376	Upregulated	5.74159
ACP1	0.0070623	2.81922	Upregulated	2.15105
POLR2A	0.00437209	5.01484	Upregulated	2.35931
CDK2	0.00709244	4.4586	Upregulated	2.1492
GRK2	0.000656253	6.69121	Upregulated	3.18293
MCM3	0.0402749	2.6812	Upregulated	1.39497
DNAJB1	1.01817e-05	6.4905	Upregulated	4.99218
PSMA1	0.0125016	2.58966	Upregulated	1.90303
PSMA2	0.00343935	3.74198	Upregulated	2.46352
PSMA3	0.00309326	2.47881	Upregulated	2.50958
PSMA4	0.0010757	3.27432	Upregulated	2.96831
MSN	5.26264e-05	6.83789	Upregulated	4.2788
DDX6	2.91472e-05	4.62852	Upregulated	4.5354
DNMT1	0.00252493	5.75954	Upregulated	2.59775
PTBP1	0.00314194	4.9439	Upregulated	2.5028
TARS1	0.00030583	5.23869	Upregulated	3.51452
VARS1	0.00787327	6.38882	Upregulated	2.10384
EEF1G	0.000657934	4.07732	Upregulated	3.18182
STOM	0.00886857	2.70683	Upregulated	2.05215
YWHAQ	0.0104797	3.51787	Upregulated	1.97965
MAPK3	0.0419233	5.23572	Upregulated	1.37755
MARK3	0.000443255	4.91114	Upregulated	3.35335
RPA1	0.00486885	1.77949	Upregulated	2.31257
APEX1	0.00177449	3.91137	Upregulated	2.75093
CD82	0.0253417	2.95986	Upregulated	1.59616
CAD	0.0266488	3.50526	Upregulated	1.57432
MAP4	9.01008e-09	9.94155	Upregulated	8.04527
MAP4.1	9.17903e-07	6.73083	Upregulated	6.0372
CANX	0.0232712	3.0218	Upregulated	1.63318
PSMB8	0.00106164	2.66172	Upregulated	2.97402
PSMB4	0.00386501	2.77297	Upregulated	2.41285
PSMB5	0.00503677	2.97554	Upregulated	2.29785
MAPK1	0.0205467	5.63024	Upregulated	1.68726
TNFRSF8	0.0380004	3.00153	Upregulated	1.42021
TPP2	2.68129e-05	6.37611	Upregulated	4.57166
IMPA1	0.00150479	5.47159	Upregulated	2.82252
PTPN6	0.00386557	5.26051	Upregulated	2.41279
SHC1	7.30108e-08	6.8997	Upregulated	7.13661
MPG	0.000753797	4.11077	Upregulated	3.12275
TKT	2.01941e-06	4.7044	Upregulated	5.69477
EEF1D	6.7961e-08	8.3282	Upregulated	7.16774
OAS2	0.00225629	3.31332	Upregulated	2.64661
PRDX6	0.0159922	3.67618	Upregulated	1.79609
PRDX3	0.0293978	4.27814	Upregulated	1.53169
RPL12	0.00245665	2.93057	Upregulated	2.60966
PEBP1	0.00010115	3.59534	Upregulated	3.99503
NMT1	0.00195974	7.53122	Upregulated	2.7078
HMOX2	0.0169034	4.62224	Upregulated	1.77203
ADSS2	0.021968	4.54659	Upregulated	1.65821
ADSL	0.00194106	6.72332	Upregulated	2.71196
SLC7A1	0.0195542	4.18226	Upregulated	1.70876
POLR2B	0.0143204	6.70545	Upregulated	1.84405
CORO1A	0.00202912	3.72703	Upregulated	2.69269
GDI1	0.0039343	5.14186	Upregulated	2.40513
MAT2A	0.0261589	6.26426	Upregulated	1.58238
RRM2	2.0826e-05	7.49508	Upregulated	4.68139
TIAL1	0.00265289	3.5434	Upregulated	2.57628
SLC6A6	0.000461288	3.74368	Upregulated	3.33603
ATIC	0.0116529	3.96065	Upregulated	1.93357
YWHAB	0.00700871	1.56373	Upregulated	2.15436
STIP1	0.000218366	7.37885	Upregulated	3.66082
INPP5B	3.64025e-06	5.63	Upregulated	5.43887
PRDX2	0.00937006	1.50417	Upregulated	2.02826
ARRB2	0.00189913	5.34207	Upregulated	2.72144
ICAM3	4.73426e-05	5.14627	Upregulated	4.32475
RPL9	0.00552995	2.52687	Upregulated	2.25728
KIF5B	1.79542e-06	4.88739	Upregulated	5.74583
CSTF2	0.000824207	6.01293	Upregulated	3.08396
DUT	0.0355894	2.63507	Upregulated	1.44868
ABCC1	3.02485e-05	6.06441	Upregulated	4.5193
TTK	5.91114e-08	7.41055	Upregulated	7.22833
MCM4	0.0465906	4.38206	Upregulated	1.3317
MCM5	0.0113556	3.3576	Upregulated	1.94479
MCM7	0.0481105	3.26911	Upregulated	1.31776
SHMT1	0.0128368	4.53536	Upregulated	1.89154
EPHX2	0.00362018	3.21691	Upregulated	2.44127
HSPA1L	0.0164106	5.366	Upregulated	1.78488
HSPA4	0.00572132	7.51397	Upregulated	2.2425
PFN2	0.00825976	3.7005	Upregulated	2.08303
NF2	2.82203e-08	8.36641	Upregulated	7.54944
RPA3	0.000969905	4.20031	Upregulated	3.01327
RFC4	0.0238143	3.71329	Upregulated	1.62316
RFC1	0.000720485	7.5181	Upregulated	3.14238
AGL	0.000391077	6.02604	Upregulated	3.40774
MYH9	1.94492e-05	6.41329	Upregulated	4.7111
MYH10	0.00145114	8.13181	Upregulated	2.83829
COPB2	0.00448875	5.5614	Upregulated	2.34787
SOAT1	0.0105464	5.42259	Upregulated	1.9769
ADD1	5.0267e-05	4.01194	Upregulated	4.29872
BSG	6.51536e-08	7.70957	Upregulated	7.18606
GRK3	0.00407319	4.82837	Upregulated	2.39007
NUP214	1.89183e-06	9.92894	Upregulated	5.72312
PPM1A	0.000105579	6.85881	Upregulated	3.97642
PSMC2	0.0024737	6.61744	Upregulated	2.60665
ARL3	0.000333697	4.30332	Upregulated	3.47665
TRIM23	0.00579135	3.4104	Upregulated	2.23722
ATP5F1C	0.00784782	4.1128	Upregulated	2.10525
RPL4	0.000228021	2.23928	Upregulated	3.64203
NUDT1	0.0453484	4.13688	Upregulated	1.34344
PGM1	0.0327867	4.72031	Upregulated	1.4843
PPP1CC	0.00123339	4.25044	Upregulated	2.9089
GNL1	0.00213807	6.4192	Upregulated	2.66998
NUP62	2.02687e-08	7.67695	Upregulated	7.69317
TAGLN2	2.12591e-05	8.10943	Upregulated	4.67245
TALDO1	0.0195653	4.44267	Upregulated	1.70851
BRCA1	2.76312e-05	8.63734	Upregulated	4.5586
EIF4A3	0.0199689	3.79136	Upregulated	1.69965
RPL3	0.0122306	2.06502	Upregulated	1.91255
DDOST	0.0212742	3.30078	Upregulated	1.67215
CAPG	0.000131213	6.24722	Upregulated	3.88202
CCT6A	0.0171147	6.66038	Upregulated	1.76663
ARL1	0.0102404	3.089	Upregulated	1.98969
STAT3	0.0020008	5.07138	Upregulated	2.6988
USP8	3.59821e-06	7.86989	Upregulated	5.44391
MDH1	0.000817442	3.72089	Upregulated	3.08754
EIF2S3	3.78506e-05	4.32136	Upregulated	4.42193
CSK	0.00406154	4.46255	Upregulated	2.39131
GARS1	0.00512098	5.65475	Upregulated	2.29065
IARS1	0.00522722	4.91319	Upregulated	2.28173
SLC19A1	9.47905e-06	4.98774	Upregulated	5.02324
TMPO	0.000760674	4.71411	Upregulated	3.1188
TMPO.1	2.18258e-05	7.39393	Upregulated	4.66103
STAT1	0.00615765	5.7985	Upregulated	2.21058
MTREX	0.00701727	5.05869	Upregulated	2.15383
ARHGAP25	0.000890654	6.51783	Upregulated	3.05029
MTOR	0.000952956	4.06684	Upregulated	3.02093
EPS15	2.70946e-08	9.81314	Upregulated	7.56712
CASP3	0.00762986	6.14572	Upregulated	2.11748
RPS27	0.0111067	2.84592	Upregulated	1.95441
ABL2	0.0288749	3.52304	Upregulated	1.53948
HELZ	5.70566e-05	5.56295	Upregulated	4.24369
NCAPD3	0.0186955	5.28951	Upregulated	1.72826
HTT	0.00237239	3.98665	Upregulated	2.62481
SLC1A2	0.00794282	-2.59915	Downregulated	2.10003
SLC1A4	3.09727e-06	5.48986	Upregulated	5.50902
PAFAH1B1	0.00238877	2.88533	Upregulated	2.62183
ZAP70	0.00395906	4.30871	Upregulated	2.40241
RANBP1	0.000331143	7.12463	Upregulated	3.47998
PSMC4	0.00273409	4.81109	Upregulated	2.56319
USP5	0.0025895	7.03488	Upregulated	2.58678
MAPK9	0.0047795	3.46553	Upregulated	2.32062
MKI67	0.00444594	5.30572	Upregulated	2.35204
RANGAP1	7.76279e-06	7.47395	Upregulated	5.10998
RECQL	0.0211309	4.3069	Upregulated	1.67508
NOP2	0.00109327	5.36748	Upregulated	2.96127
BAG6	0.00350697	4.63229	Upregulated	2.45507
NSF	0.00383272	2.7989	Upregulated	2.41649
BRCC3	4.40108e-06	10.0711	Upregulated	5.35644
RPL5	0.00584811	2.55958	Upregulated	2.23298
RPL21	0.0017916	2.72238	Upregulated	2.74676
RPS5	0.0301865	2.20238	Upregulated	1.52019
GNPDA1	0.00185565	6.41178	Upregulated	2.7315
NEDD4	0.000115709	3.72275	Upregulated	3.93663
IQGAP1	0.0082834	5.43988	Upregulated	2.08179
STT3A	0.00857119	3.9737	Upregulated	2.06696
CAPZA2	0.00465189	5.06201	Upregulated	2.33237
CAPZB	4.62806e-05	4.78028	Upregulated	4.3346
QARS1	0.00109701	4.68253	Upregulated	2.95979
PREP	0.0141001	4.7251	Upregulated	1.85078
PIP4K2A	0.00979771	3.69527	Upregulated	2.00888
ARCN1	3.42218e-09	7.23269	Upregulated	8.4657
LSS	0.00172182	6.13696	Upregulated	2.76401
GCLC	0.000372158	5.60722	Upregulated	3.42927
PSMD8	0.0181866	4.46584	Upregulated	1.74025
PRRC2A	0.00162985	7.3688	Upregulated	2.78785
CCT5	0.00283635	7.14114	Upregulated	2.54724
CSNK1A1	0.00301604	4.06612	Upregulated	2.52056
MARCKSL1	7.81325e-05	7.32525	Upregulated	4.10717
CAMLG	0.00340876	4.75687	Upregulated	2.4674
RPIA	0.030673	3.44774	Upregulated	1.51324
LMAN1	0.0033657	4.73909	Upregulated	2.47292
FASN	0.0201903	6.99903	Upregulated	1.69486
CCT3	0.00173435	3.56631	Upregulated	2.76086
AARS1	0.00392506	6.15785	Upregulated	2.40615
CARS1	8.34016e-06	6.24857	Upregulated	5.07883
SARS1	0.00627545	4.95535	Upregulated	2.20236
PRIM1	0.00105161	4.42591	Upregulated	2.97814
PRIM2	0.000470105	4.78466	Upregulated	3.32781
ARL4D	0.014639	5.18942	Upregulated	1.83449
PSMB3	0.0034617	2.50862	Upregulated	2.46071
PSMB2	0.0227437	2.9199	Upregulated	1.64314
YLPM1	0.00192518	6.39908	Upregulated	2.71553
TMED10	0.000372414	4.41323	Upregulated	3.42897
RBM25	0.000192551	7.55491	Upregulated	3.71545
NUMB	1.09925e-07	6.75501	Upregulated	6.9589
HINT1	0.000864167	4.40135	Upregulated	3.0634
NUP153	0.000153072	9.22008	Upregulated	3.81511
RANBP2	3.8114e-05	9.21127	Upregulated	4.41892
TSC2	0.0197234	3.56592	Upregulated	1.70502
GSK3A	0.000995838	4.96179	Upregulated	3.00181
GSK3B	0.000709549	3.92288	Upregulated	3.14902
TAF6	0.00138204	3.0409	Upregulated	2.85948
NT5C2	7.65999e-05	7.68571	Upregulated	4.11577
GMPS	0.0173356	5.73211	Upregulated	1.76106
LIG3	0.00784194	2.88377	Upregulated	2.10558
MRE11	2.96191e-05	10.2463	Upregulated	4.52843
GNAQ	0.00332919	6.57325	Upregulated	2.47766
GDI2	0.000455184	5.45782	Upregulated	3.34181
EMD	6.00972e-05	9.43202	Upregulated	4.22115
ST13	0.000309586	8.38182	Upregulated	3.50922
KNTC1	0.0154224	3.05837	Upregulated	1.81185
CDK9	0.0216585	3.98887	Upregulated	1.66437
LRBA	3.83319e-06	4.16848	Upregulated	5.41644
LRBA.1	8.59472e-05	7.75731	Upregulated	4.06577
CCT8	8.18836e-05	8.01137	Upregulated	4.0868
CCT4	0.00946495	3.64728	Upregulated	2.02388
FXR1	0.00173791	4.88871	Upregulated	2.75997
RAB5C	0.0238197	3.14303	Upregulated	1.62306
RAB7A	0.00949188	3.19809	Upregulated	2.02265
RAB9A	0.018757	3.61167	Upregulated	1.72684
RAB27A	0.000340706	3.32974	Upregulated	3.46762
SMARCA4	0.000170477	5.25586	Upregulated	3.76833
BCAP31	0.00116607	8.92868	Upregulated	2.93328
BRCA2	0.00167948	4.76099	Upregulated	2.77483
HCFC1	1.91347e-05	10.9585	Upregulated	4.71818
IRAK1	4.0623e-05	3.33709	Upregulated	4.39123
ALDH3A2	0.0175395	3.31421	Upregulated	1.75598
PSMD7	0.000432462	2.77192	Upregulated	3.36405
STAT5B	0.00467313	3.4184	Upregulated	2.33039
CLCN3	0.00291996	6.10816	Upregulated	2.53462
CLCN7	0.00119207	5.10199	Upregulated	2.9237
PLXNA3	0.01555	3.10136	Upregulated	1.80827
VAMP7	0.00114873	5.37649	Upregulated	2.93978
RPS6KA3	0.0032222	3.15323	Upregulated	2.49185
HDGF	0.00128995	5.80638	Upregulated	2.88943
HNRNPA3	0.00203942	2.62491	Upregulated	2.69049
PGD	0.000389973	4.84758	Upregulated	3.40897
HNRNPM	0.00900165	3.35299	Upregulated	2.04568
KPNA2	0.0263092	4.91553	Upregulated	1.57989
KPNA1	0.0255341	3.26393	Upregulated	1.59288
ARHGDIA	4.91873e-06	5.01229	Upregulated	5.30815
ARHGDIB	5.37039e-06	5.9915	Upregulated	5.26999
AGFG1	7.60624e-07	12.8111	Upregulated	6.11883
HNRNPF	0.0101434	3.36149	Upregulated	1.99382
STAT2	1.4097e-05	6.57487	Upregulated	4.85087
GTF2A1	6.13377e-07	5.32664	Upregulated	6.21227
KIF11	0.00371384	7.15333	Upregulated	2.43018
SMS	0.0015356	5.67818	Upregulated	2.81372
CAPZA1	0.0010034	7.3969	Upregulated	2.99853
NUP98	7.2075e-05	6.14803	Upregulated	4.14222
PLK1	0.00129067	4.33361	Upregulated	2.88918
ARFIP2	5.71771e-06	5.81208	Upregulated	5.24278
ARFIP1	3.60964e-05	7.25977	Upregulated	4.44254
ACLY	0.011042	4.72149	Upregulated	1.95695
COPB1	3.70586e-05	4.25485	Upregulated	4.43111
COPA	0.0030556	6.67099	Upregulated	2.5149
CTSC	0.000384735	2.76131	Upregulated	3.41484
AP2S1	0.00088233	3.46949	Upregulated	3.05437
SLC16A1	3.20309e-05	6.05982	Upregulated	4.49443
IST1	2.15886e-07	6.47036	Upregulated	6.66578
SEC24C	0.000996883	8.33992	Upregulated	3.00136
RARS1	0.000218884	3.43834	Upregulated	3.65979
RARS1.1	7.76564e-05	4.22384	Upregulated	4.10982
MYOM2	6.43418e-07	7.16912	Upregulated	6.19151
YARS1	0.00810977	6.26595	Upregulated	2.09099
USP14	0.00173174	4.10916	Upregulated	2.76152
PRKAG1	0.0384512	2.89106	Upregulated	1.41509
ATP1B3	0.0326876	4.56576	Upregulated	1.48562
EIF5	0.00112312	6.35183	Upregulated	2.94957
SLC12A2	0.00167225	5.12591	Upregulated	2.7767
DRG2	0.00201414	4.99227	Upregulated	2.69591
CSE1L	0.00520608	5.37547	Upregulated	2.28349
VCP	0.000208783	5.39528	Upregulated	3.6803
NCKAP1L	0.00317123	4.76955	Upregulated	2.49877
AFDN	0.0301129	2.02724	Upregulated	1.52125
AFDN.1	0.000635452	5.36714	Upregulated	3.19692
NAP1L1	1.5601e-05	8.91126	Upregulated	4.80685
ADAR	0.00483589	5.46526	Upregulated	2.31552
TPD52	1.83181e-05	4.55643	Upregulated	4.73712
SNU13	0.0302516	2.99936	Upregulated	1.51925
NPEPPS	0.000387626	5.82666	Upregulated	3.41159
SUMO2	3.27025e-05	5.95211	Upregulated	4.48542
EIF3B	0.00467301	6.10289	Upregulated	2.3304
MARS1	0.0120074	3.7021	Upregulated	1.92055
EIF6	0.00340382	2.5289	Upregulated	2.46803
UBASH3A	0.00110457	3.45024	Upregulated	2.95681
CORO7	0.000356173	9.94302	Upregulated	3.44834
NUP107	0.0063697	6.09137	Upregulated	2.19588
EIF3E	0.000631026	6.26409	Upregulated	3.19995
SEC61B	0.0103549	4.45315	Upregulated	1.98485
PPP4C	4.79291e-05	6.2961	Upregulated	4.3194
MYL6	0.0119945	3.51532	Upregulated	1.92102
EIF4A1	0.0336909	2.67609	Upregulated	1.47249
RPS20	0.0420456	3.70919	Upregulated	1.37628
PSMA6	0.000815747	2.41488	Upregulated	3.08844
CDC42	0.000185774	4.3001	Upregulated	3.73101
RAB8A	6.92053e-05	5.18223	Upregulated	4.15986
SPCS3	0.0160582	5.60202	Upregulated	1.7943
SRP54	7.99587e-07	9.65095	Upregulated	6.09713
RAB2A	0.000822222	4.80848	Upregulated	3.08501
CXCR4	0.000143976	4.75335	Upregulated	3.84171
RAB14	0.0126793	6.24942	Upregulated	1.8969
ACTR3	0.0403951	4.15362	Upregulated	1.39367
ACTR2	0.0039064	4.41628	Upregulated	2.40822
ARF1	0.00196763	3.25544	Upregulated	2.70606
ABCE1	0.0122013	5.26366	Upregulated	1.91359
RAP2B	0.0233709	4.10891	Upregulated	1.63132
RHOA	0.00484256	2.58402	Upregulated	2.31492
SEC61A1	0.0154085	4.56259	Upregulated	1.81224
VBP1	1.8335e-06	6.2506	Upregulated	5.73672
DAD1	0.0153076	4.15662	Upregulated	1.81509
NPC2	0.00210826	3.22898	Upregulated	2.67608
COPZ1	4.80091e-05	8.26296	Upregulated	4.31868
UFM1	0.0124087	3.94385	Upregulated	1.90628
AP1S1	0.00545437	4.09607	Upregulated	2.26326
HNRNPK	0.00308416	2.90292	Upregulated	2.51086
RPS7	0.0453586	2.2809	Upregulated	1.34334
PPP1CA	0.033459	4.80108	Upregulated	1.47549
PPP1CB	0.0462408	3.31734	Upregulated	1.33497
PSMC1	0.00166023	5.97088	Upregulated	2.77983
PSMC5	2.35044e-05	8.13477	Upregulated	4.62885
RPS15A	0.0454653	2.26112	Upregulated	1.34232
YWHAE	0.00711702	3.09759	Upregulated	2.1477
RPS14	0.00679372	2.24044	Upregulated	2.16789
RPS11	0.013159	2.52657	Upregulated	1.88078
SNRPE	0.0427274	3.95776	Upregulated	1.36929
SNRPF	0.000128452	5.22363	Upregulated	3.89126
SNRPD2	2.10161e-06	4.97264	Upregulated	5.67745
TMSB4X	7.39192e-06	8.15422	Upregulated	5.13124
ARF6	0.0188452	4.78584	Upregulated	1.7248
PSMC6	0.0390725	3.20094	Upregulated	1.40813
POLR2G	6.28402e-05	4.32494	Upregulated	4.20176
ETF1	0.00050266	7.93603	Upregulated	3.29873
ESRRG	0.00732073	3.86313	Upregulated	2.13545
RAN	0.000535123	3.50885	Upregulated	3.27155
RPL23	0.0115184	2.07134	Upregulated	1.93861
RPS28	0.0405613	1.70435	Upregulated	1.39189
RPL30	0.000618509	2.65487	Upregulated	3.20865
RPL10A	0.000807697	4.01569	Upregulated	3.09275
RPL11	0.0111862	3.22389	Upregulated	1.95132
RAC1	0.000878717	4.38533	Upregulated	3.05615
AP2B1	0.00549428	6.02849	Upregulated	2.26009
GNAS	0.00184986	4.68095	Upregulated	2.73286
PPP3R1	0.0248003	-3.60456	Downregulated	1.60554
YWHAZ	0.0322974	2.48161	Upregulated	1.49083
PPP2R2A	0.000599605	5.98028	Upregulated	3.22213
DYNLL1	0.00940536	2.74963	Upregulated	2.02662
RPS21	0.0160604	3.70706	Upregulated	1.79424
RACK1	0.00317738	3.07141	Upregulated	2.49793
SEC11A	0.00715697	4.29043	Upregulated	2.14527
CSNK2B	2.56065e-05	6.40242	Upregulated	4.59165
EEF1A1	0.00977959	2.50602	Upregulated	2.00968
TUBB4B	0.0198671	2.47993	Upregulated	1.70186
CSNK2A1	0.0375421	5.06578	Upregulated	1.42548
NOMO2	0.0265111	3.77046	Upregulated	1.57657
NOP14	0.00846782	4.58506	Upregulated	2.07223
IGBP1	6.65025e-05	8.59723	Upregulated	4.17716
EIF4G2	0.000968887	7.24024	Upregulated	3.01373
RPP30	0.000389146	5.06155	Upregulated	3.40989
GTF2I	0.0383401	2.82524	Upregulated	1.41635
SRPK2	0.00436494	5.95984	Upregulated	2.36002
CCT2	0.00884298	4.68378	Upregulated	2.0534
RAE1	0.0112649	4.9009	Upregulated	1.94827
PRKDC	0.00208897	5.39752	Upregulated	2.68007
ARF5	0.00587823	6.48057	Upregulated	2.23075
RHOG	0.00512792	4.15313	Upregulated	2.29006
FOXK1	0.000359803	2.16569	Upregulated	3.44393
CCZ1	0.000214868	3.80113	Upregulated	3.66783
XIAP	1.8404e-08	7.91849	Upregulated	7.73509
ARHGAP4	0.000971622	4.98992	Upregulated	3.0125
RBM10	0.00396753	4.20707	Upregulated	2.40148
ATP2C1	1.7595e-05	7.23902	Upregulated	4.75461
ATP11A	0.000143444	3.7702	Upregulated	3.84332
MPP1	5.40611e-05	8.09255	Upregulated	4.26712
CDK6	0.00807178	3.29229	Upregulated	2.09303
CDK5	0.0406567	3.3493	Upregulated	1.39087
PURA	4.34648e-05	5.55434	Upregulated	4.36186
CLTC	0.000798898	4.60361	Upregulated	3.09751
SORD	0.00449873	4.85609	Upregulated	2.34691
SPTBN1	0.000208535	7.70829	Upregulated	3.68082
SPTBN1.1	7.29332e-05	7.36348	Upregulated	4.13707
RUNX1	0.00144667	4.3892	Upregulated	2.83963
AMPD2	5.50731e-07	7.43035	Upregulated	6.25906
CAP1	3.04893e-05	7.39235	Upregulated	4.51585
HMGCS1	0.0193247	2.87736	Upregulated	1.71389
SLC7A5	0.000505525	7.46258	Upregulated	3.29626
EXOSC10	0.000480643	6.17722	Upregulated	3.31818
PFKP	0.0143968	2.87232	Upregulated	1.84173
SATB1	0.000420645	3.79977	Upregulated	3.37608
OCRL	0.000637328	2.59873	Upregulated	3.19564
KIF23	0.0105662	4.22278	Upregulated	1.97608
RPL6	0.0483079	1.85572	Upregulated	1.31598
TOP2B	0.00192903	6.28865	Upregulated	2.71466
TAP1	0.0342036	5.71198	Upregulated	1.46593
GBE1	0.000114013	6.53792	Upregulated	3.94305
EIF4G1	0.00133178	6.93579	Upregulated	2.87557
GLO1	7.96108e-05	7.74232	Upregulated	4.09903
UBE3A	0.00105004	5.33925	Upregulated	2.97879
SRSF11	0.0102843	2.84076	Upregulated	1.98783
PTPN11	0.00031563	7.0645	Upregulated	3.50082
KDSR	0.019273	4.48162	Upregulated	1.71505
PPAT	0.0022085	6.12769	Upregulated	2.6559
GFPT1	0.0141127	4.39618	Upregulated	1.85039
EXOSC9	9.97577e-05	5.26992	Upregulated	4.00105
PSME1	0.00449515	5.92884	Upregulated	2.34726
PRDX1	0.00100722	2.95518	Upregulated	2.99687
SPAG1	5.15485e-05	6.59375	Upregulated	4.28778
KHDRBS1	0.00131531	2.53018	Upregulated	2.88097
KLC1	1.14233e-07	7.31185	Upregulated	6.94221
ARHGAP1	0.000212917	9.87068	Upregulated	3.67179
ACTN3	0.0251536	5.74981	Upregulated	1.5994
DHX9	0.00290815	3.65279	Upregulated	2.53638
SLC20A2	0.0439319	4.22991	Upregulated	1.35722
GOLGA3	0.000144931	9.79244	Upregulated	3.83884
SSRP1	0.0018449	5.165	Upregulated	2.73403
RBBP4	0.00267315	5.91121	Upregulated	2.57298
NCBP1	0.00660951	4.33966	Upregulated	2.17983
AHNAK	0.00521853	2.20221	Upregulated	2.28245
SLC10A7	0.0024741	3.56038	Upregulated	2.60658
APOBR	2.54369e-05	5.42062	Upregulated	4.59454
MGAT2	1.1035e-06	6.92194	Upregulated	5.95723
GALNT2	0.0007765	5.79767	Upregulated	3.10986
GALNT1	0.000383447	5.70076	Upregulated	3.4163
AP1B1	0.00769197	4.73923	Upregulated	2.11396
CPSF1	0.00130685	5.60006	Upregulated	2.88377
WASHC5	0.0178943	3.19586	Upregulated	1.74728
NUP160	0.000164433	2.8321	Upregulated	3.78401
TBL3	0.0209328	5.33369	Upregulated	1.67917
GTF3C1	0.00755006	3.35901	Upregulated	2.12205
AKAP13	3.54773e-07	6.85839	Upregulated	6.45005
SMARCB1	0.00508225	2.89462	Upregulated	2.29394
BPTF	4.31422e-06	7.07935	Upregulated	5.3651
SF3A3	0.000129332	4.73389	Upregulated	3.8883
ILF2	0.0119708	4.38072	Upregulated	1.92188
ILF3	0.00167726	4.37966	Upregulated	2.7754
LMAN2	0.002497	4.8482	Upregulated	2.60258
DLG1	1.39006e-05	6.46101	Upregulated	4.85697
ABR	0.0040521	3.78135	Upregulated	2.39232
BNIP1	0.000923787	3.53672	Upregulated	3.03443
CSTF3	1.73703e-05	6.64952	Upregulated	4.76019
STRN3	2.91899e-05	10.6274	Upregulated	4.53477
STK4	5.47405e-06	7.43813	Upregulated	5.26169
FLII	0.00269214	4.69426	Upregulated	2.5699
ACACA	0.0391557	2.40149	Upregulated	1.40721
LCP2	7.38639e-05	6.08133	Upregulated	4.13157
GPS1	0.000512817	5.64494	Upregulated	3.29004
CHAF1A	0.000504498	4.14068	Upregulated	3.29714
PRKAA1	0.00189685	5.97409	Upregulated	2.72197
TARDBP	0.00262658	4.32165	Upregulated	2.58061
HNRNPA0	0.000162226	3.28758	Upregulated	3.78988
PAK2	0.000110227	9.56541	Upregulated	3.95771
CBX3	0.0024059	3.44968	Upregulated	2.61872
STX5	5.0466e-06	7.09848	Upregulated	5.297
PSMD2	0.00313438	7.15211	Upregulated	2.50385
MAD2L1	0.00413562	5.23581	Upregulated	2.38346
G3BP1	1.26137e-05	5.73894	Upregulated	4.89916
KCNAB2	0.00536526	5.91409	Upregulated	2.27041
PTK7	3.01434e-05	6.44689	Upregulated	4.52081
IFIT5	0.000305676	6.5424	Upregulated	3.51474
MTA1	0.0120474	3.32996	Upregulated	1.91911
EIF3I	0.00611516	6.1275	Upregulated	2.21359
UBE2V1	0.0403044	6.41085	Upregulated	1.39465
DYNC1I2	0.00027003	4.96051	Upregulated	3.56859
PPIG	0.00938951	3.30142	Upregulated	2.02736
TCOF1	0.000990052	7.10825	Upregulated	3.00434
SF3B2	0.000110908	6.49093	Upregulated	3.95504
GOLGA4	4.04961e-05	7.73784	Upregulated	4.39259
PDAP1	1.87893e-05	8.98293	Upregulated	4.72609
FKBP5	0.00416134	3.47329	Upregulated	2.38077
TUSC3	0.000151595	4.6215	Upregulated	3.81932
ROCK1	8.34484e-05	4.73837	Upregulated	4.07858
NFATC2	9.37543e-07	7.40103	Upregulated	6.02801
PICALM	5.87106e-08	8.62166	Upregulated	7.23128
PRPF4B	0.0111974	4.32776	Upregulated	1.95088
RIPK1	0.00151467	4.94799	Upregulated	2.81968
HDAC1	0.0191783	4.75149	Upregulated	1.71719
NAE1	0.000908057	6.08156	Upregulated	3.04189
SNW1	0.000220378	6.81463	Upregulated	3.65683
DGKZ	0.00707431	2.82127	Upregulated	2.15032
STIM1	6.31605e-05	10.1076	Upregulated	4.19955
SNX1	3.91649e-07	6.14764	Upregulated	6.4071
MTMR1	0.00603002	2.3454	Upregulated	2.21968
CUL2	0.0102176	4.78717	Upregulated	1.99065
CUL3	0.000330929	3.59843	Upregulated	3.48027
CUL4A	0.00498994	1.46731	Upregulated	2.3019
CUL4B	0.00574546	5.33926	Upregulated	2.24068
TP53BP2	0.0170099	4.21145	Upregulated	1.7693
FHL1	2.09971e-07	6.94746	Upregulated	6.67784
MOGS	0.0203171	5.87214	Upregulated	1.69214
SPTAN1.1	8.18994e-05	8.50361	Upregulated	4.08672
DDX39B	0.0368781	3.74188	Upregulated	1.43323
BYSL	3.4884e-05	7.07103	Upregulated	4.45737
IDI1	0.000307439	6.11996	Upregulated	3.51224
CUX1	0.000278509	5.85274	Upregulated	3.55516
CDK13	0.000998033	6.64946	Upregulated	3.00086
CKAP5	0.00184225	7.05329	Upregulated	2.73465
COTL1	0.0218627	4.05409	Upregulated	1.6603
HNRNPD	0.00197962	2.2236	Upregulated	2.70342
SEPTIN6	0.000647868	4.84164	Upregulated	3.18851
SAFB2	0.00026846	6.25238	Upregulated	3.57112
EIF3A	0.00265428	7.18213	Upregulated	2.57605
ARHGEF7	0.000538819	3.87882	Upregulated	3.26856
UBAP2L	0.000232615	7.22085	Upregulated	3.63336
SCRIB	0.000914004	11.1639	Upregulated	3.03905
GIT2	0.00107617	4.77291	Upregulated	2.96812
MLEC	0.0476595	3.25207	Upregulated	1.32185
TTLL12	0.0260463	3.93984	Upregulated	1.58425
DCTN1	0.00120156	5.7099	Upregulated	2.92026
DYNC1H1	0.00302463	5.49988	Upregulated	2.51933
EIF4A2	0.00612953	6.41413	Upregulated	2.21257
TCEB3	2.50101e-06	5.05732	Upregulated	5.60188
SELPLG	0.00602259	3.26278	Upregulated	2.22022
CTTN	6.32662e-05	6.74416	Upregulated	4.19883
FLOT2	0.0025928	5.31277	Upregulated	2.58623
TRIM25	0.00581463	6.09474	Upregulated	2.23548
PTK2B	7.83351e-05	5.80449	Upregulated	4.10604
FRG1	0.0128733	1.62272	Upregulated	1.89031
GNA13	0.00803197	4.91291	Upregulated	2.09518
GALE	0.0276884	2.98799	Upregulated	1.5577
HLTF	0.0264774	1.9734	Upregulated	1.57712
SQLE	0.0344641	3.02773	Upregulated	1.46263
MCM6	0.0182546	3.2049	Upregulated	1.73863
ITPR2	0.041789	5.99651	Upregulated	1.37894
ITPR1	0.0208627	5.61235	Upregulated	1.68063
TRIP12	0.0191488	3.72435	Upregulated	1.71786
MDC1	2.56226e-07	8.89916	Upregulated	6.59138
CLINT1	4.95164e-08	10.8916	Upregulated	7.30525
RRP1B	0.000241706	7.57036	Upregulated	3.61671
PDCD11	0.000277873	4.67006	Upregulated	3.55615
USP10	0.00171764	4.49051	Upregulated	2.76507
GANAB	0.0217845	3.59979	Upregulated	1.66185
RFTN1	0.000250681	5.49033	Upregulated	3.60088
PPP2R5D	0.00330183	5.45838	Upregulated	2.48125
LBR	0.000447929	6.67345	Upregulated	3.34879
GOLGB1	0.000954563	5.09202	Upregulated	3.0202
NAA30	0.0470903	2.90627	Upregulated	1.32707
CHD4	0.000488128	5.78822	Upregulated	3.31147
LASP1	2.51213e-05	9.13795	Upregulated	4.59996
STARD3	0.00134378	4.21728	Upregulated	2.87167
ZNF638	0.00697072	3.02811	Upregulated	2.15672
KPNB1	0.00402619	5.82254	Upregulated	2.39511
NUMA1	0.000144115	6.38945	Upregulated	3.84129
PSME4	0.000508351	3.56952	Upregulated	3.29384
GAPVD1	0.00018474	7.56279	Upregulated	3.73344
NCAPH	0.00379897	4.57948	Upregulated	2.42033
PSMD6	0.000394519	6.76931	Upregulated	3.40393
SEPTIN2	7.66523e-05	6.62084	Upregulated	4.11547
NCAPD2	0.0163915	5.39502	Upregulated	1.78538
EXOSC7	0.0180656	3.6988	Upregulated	1.74315
EFTUD2	0.00429225	6.77766	Upregulated	2.36731
SNX17	1.71705e-05	4.43066	Upregulated	4.76522
RAB3GAP1	5.45832e-08	7.60286	Upregulated	7.26294
SLC39A14	0.00143924	4.21908	Upregulated	2.84187
KARS1	0.0129024	4.81316	Upregulated	1.88933
ARHGEF6	0.0062492	5.30418	Upregulated	2.20418
EIF4H	0.000312952	5.50285	Upregulated	3.50452
WDR43	0.000179865	4.76809	Upregulated	3.74505
EBP	0.0316246	4.85182	Upregulated	1.49997
PLEC	0.0159417	2.51205	Upregulated	1.79747
PCM1	0.0176159	2.07844	Upregulated	1.7541
PPA1	0.000110305	4.48014	Upregulated	3.95741
PTGES3	0.00762824	3.3213	Upregulated	2.11758
STK38	0.0339721	3.26934	Upregulated	1.46888
NONO	0.00023593	4.02951	Upregulated	3.62722
PTPA	8.00356e-06	6.07651	Upregulated	5.09672
LOC102724159	0.00684285	5.0943	Upregulated	2.16476
RASA2	0.00194929	6.07809	Upregulated	2.71012
RAB35	0.0108579	5.20234	Upregulated	1.96425
RALBP1	0.00334751	4.5273	Upregulated	2.47528
LLGL1	0.0333509	3.0443	Upregulated	1.47689
TMED2	0.0138411	4.48746	Upregulated	1.85883
PCBP1	0.000591207	3.90849	Upregulated	3.22826
PCBP2	0.00328053	3.60608	Upregulated	2.48406
ELOC	0.00503131	4.96691	Upregulated	2.29832
RHEB	0.00420439	5.99252	Upregulated	2.3763
Nbla03646	0.047239	5.25965	Upregulated	1.3257
SF3B3	2.17961e-05	5.14826	Upregulated	4.66162
PUM3	0.00536167	5.95738	Upregulated	2.2707
RPS6KA1	0.00932216	5.99701	Upregulated	2.03048
SAFB	1.91155e-07	9.69202	Upregulated	6.71862
SEC23A	0.000950208	5.47726	Upregulated	3.02218
SEC23B	6.77644e-07	6.99691	Upregulated	6.169
SF3A1	7.07888e-05	6.17776	Upregulated	4.15004
MAPRE2	1.53325e-05	4.04963	Upregulated	4.81439
TRAM1	0.00754295	4.55605	Upregulated	2.12246
TSN	7.91192e-05	5.45477	Upregulated	4.10172
SF1	0.00177174	6.76539	Upregulated	2.7516
TRIP13	0.0387618	4.26658	Upregulated	1.4116
MAPRE1	3.72497e-06	7.09057	Upregulated	5.42888
TAB1	2.65536e-05	5.59946	Upregulated	4.57588
SLC1A5	9.19276e-07	5.25355	Upregulated	6.03655
SMAD2	0.0203226	3.90801	Upregulated	1.69202
TBCE	0.00963681	3.62294	Upregulated	2.01607
NEDD8	5.69165e-06	4.92883	Upregulated	5.24476
ATP6AP1	0.0318585	3.30377	Upregulated	1.49677
RAB11B	0.0343777	5.28352	Upregulated	1.46372
ZYX	1.48914e-06	8.75582	Upregulated	5.82706
SEPTIN7	0.000295653	5.15242	Upregulated	3.52922
ADRM1	0.000427912	6.2171	Upregulated	3.36865
PSMD5	0.0105879	3.96687	Upregulated	1.97519
PKN1.1	9.54282e-05	9.63359	Upregulated	4.02032
PKN2	0.000134748	4.48411	Upregulated	3.87048
DDB1	0.000184974	7.41929	Upregulated	3.73289
CDC37	2.43275e-08	7.44256	Upregulated	7.6139
DPYSL2	0.0463224	2.88908	Upregulated	1.33421
SYPL1	0.00216631	4.32003	Upregulated	2.66428
CAMK4	0.0024576	5.46782	Upregulated	2.60949
RBBP7	0.00152391	7.06579	Upregulated	2.81704
CPSF6	0.000255354	4.63302	Upregulated	3.59286
DBN1	0.00122047	8.41183	Upregulated	2.91347
MAPKAPK3	0.00941429	3.8612	Upregulated	2.02621
FSCN1	0.0208232	-3.16162	Downregulated	1.68145
IFI16	9.7281e-05	10.2122	Upregulated	4.01197
TXNRD1	0.000750471	4.90811	Upregulated	3.12467
GEN1	2.8359e-08	6.12561	Upregulated	7.54731
INF2	1.80751e-06	8.87602	Upregulated	5.74292
PDS5A	0.00270693	5.78413	Upregulated	2.56752
CLEC16A	0.0151371	2.19195	Upregulated	1.81996
ERCC6L	9.79758e-06	9.92122	Upregulated	5.00888
DPY19L1	0.00268493	2.87009	Upregulated	2.57107
ALG11	0.00599276	5.2848	Upregulated	2.22237
SMU1	0.00154736	6.18934	Upregulated	2.81041
ATG2A	0.00116185	3.79831	Upregulated	2.93485
LRRFIP1	5.55319e-07	9.10197	Upregulated	6.25546
ARL13B	0.00357443	4.38168	Upregulated	2.44679
CCDC88A	0.00392948	4.72006	Upregulated	2.40567
RABL6	8.76288e-09	8.92652	Upregulated	8.05735
RIC1	0.0223944	3.73975	Upregulated	1.64986
TBC1D10B	6.72655e-05	3.13828	Upregulated	4.17221
ANO6	5.55458e-05	8.28054	Upregulated	4.25535
GRIPAP1	6.72801e-05	6.95125	Upregulated	4.17211
AMOT	0.0213475	3.87661	Upregulated	1.67065
PARP10	6.09367e-07	5.50146	Upregulated	6.21512
HSD17B12	0.0250541	5.96596	Upregulated	1.60112
USP39	0.00407454	6.65917	Upregulated	2.38992
PYCR3	9.80802e-09	7.06233	Upregulated	8.00842
EIPR1	0.0016663	4.37471	Upregulated	2.77825
ARHGAP15	7.79208e-05	9.76364	Upregulated	4.10835
ASPRV1	0.00252096	4.02991	Upregulated	2.59843
HSP90AB4P	0.000248359	4.30742	Upregulated	3.60492
HSP90AB2P	0.0204167	3.9238	Upregulated	1.69001
TMEM97	0.0143755	3.82216	Upregulated	1.84238
YIF1B	0.00226491	6.20571	Upregulated	2.64495
C19orf54	0.00109611	3.90198	Upregulated	2.96015
PPP6R3	7.76554e-05	6.84863	Upregulated	4.10983
RABL3	2.36668e-05	6.42396	Upregulated	4.62586
EMC4	0.0192185	5.26638	Upregulated	1.71628
WDR44	3.83107e-06	9.3904	Upregulated	5.41668
FGD3	0.0212079	3.47136	Upregulated	1.6735
RRP12	0.0115294	4.13164	Upregulated	1.93819
TOR1AIP1	0.00341569	4.77786	Upregulated	2.46652
PCID2	0.00485664	4.16454	Upregulated	2.31366
RABGAP1L	3.81193e-07	5.97145	Upregulated	6.41886
TMEM201	0.000542448	4.69291	Upregulated	3.26564
SNAP47	7.49161e-05	5.5934	Upregulated	4.12542
NUP188	0.00285519	4.95223	Upregulated	2.54436
CEP170	9.65771e-08	8.88758	Upregulated	7.01513
PPP1R15B	2.0879e-07	7.56457	Upregulated	6.68029
CC2D1B	0.026652	3.61717	Upregulated	1.57427
FNBP1L	3.23676e-08	9.46799	Upregulated	7.48989
FKBP15	2.3235e-06	8.17006	Upregulated	5.63386
GPATCH4	8.09738e-06	3.80736	Upregulated	5.09166
UBR4	3.60418e-05	3.93645	Upregulated	4.44319
STXBP5	4.89448e-07	6.545	Upregulated	6.31029
CAMSAP1	0.000489061	7.46396	Upregulated	3.31064
UBAP2	1.0929e-08	9.18658	Upregulated	7.96142
RNASEH2B	0.00276441	5.43798	Upregulated	2.5584
VPS13D	0.0140631	3.8417	Upregulated	1.85192
CROCC	3.65891e-06	7.14571	Upregulated	5.43665
RIF1	0.0131864	6.02553	Upregulated	1.87987
VPS53	9.33155e-05	3.90656	Upregulated	4.03005
STRIP1	0.00091467	6.02087	Upregulated	3.03874
ABHD17B	0.000614509	4.53457	Upregulated	3.21147
CEP350	6.93216e-07	8.79958	Upregulated	6.15913
RPRD2	0.000169145	7.41912	Upregulated	3.77174
CDKAL1	5.47712e-05	8.36403	Upregulated	4.26145
TASOR2	0.0104249	3.82867	Upregulated	1.98193
LYPLAL1	0.00597129	1.749	Upregulated	2.22393
FHIP2A	5.50691e-06	5.98521	Upregulated	5.25909
ZDHHC20	0.00033001	2.76996	Upregulated	3.48147
RNF213	0.00981084	4.03146	Upregulated	2.00829
KANK2	0.0116644	2.96218	Upregulated	1.93314
WASHC2A	9.35381e-05	8.32139	Upregulated	4.02901
LPCAT4	0.00186076	3.98172	Upregulated	2.73031
ANKS6	0.000373381	4.09683	Upregulated	3.42785
LMBRD2	0.0141668	5.40621	Upregulated	1.84873
INTS3	0.00483085	3.32979	Upregulated	2.31598
CDCA2	2.47238e-05	5.03083	Upregulated	4.60688
ATL3	0.00945713	4.95688	Upregulated	2.02424
CARMIL2	6.75939e-05	5.78789	Upregulated	4.17009
CIAPIN1	9.58174e-08	6.87797	Upregulated	7.01856
RALGAPA1	1.02643e-05	5.89673	Upregulated	4.98867
SIGIRR	0.013132	5.20563	Upregulated	1.88167
LAMTOR1	2.06947e-06	8.19486	Upregulated	5.68414
TWF2	0.00123022	8.00482	Upregulated	2.91002
GRAMD4	0.0123386	5.55278	Upregulated	1.90873
PPP4R3A	0.00231012	5.63185	Upregulated	2.63637
PLEKHA7	8.56939e-06	4.29425	Upregulated	5.06705
RCSD1	0.000134585	9.14923	Upregulated	3.871
LIN54	3.33387e-07	4.89693	Upregulated	6.47705
HMBOX1	0.0388871	2.50951	Upregulated	1.41019
RHBDD2	0.00039293	5.75194	Upregulated	3.40568
RINT1	8.25179e-09	9.94687	Upregulated	8.08345
TMEM214	0.0201619	5.60816	Upregulated	1.69547
SLC30A6	3.51111e-06	7.63836	Upregulated	5.45456
TAPT1	0.0278283	6.77465	Upregulated	1.55551
JMJD6	0.00325852	2.97091	Upregulated	2.48698
PPP1R18	8.26536e-06	5.47121	Upregulated	5.08274
LPCAT3	0.00478794	4.94488	Upregulated	2.31985
CC2D1A	6.17016e-07	6.05539	Upregulated	6.2097
EDC4	0.00499007	5.39685	Upregulated	2.30189
CEP85	1.01105e-05	3.50561	Upregulated	4.99523
PRPF8	0.000523934	4.68692	Upregulated	3.28072
SCYL2	1.28958e-05	7.95272	Upregulated	4.88955
PDXDC1	4.24916e-05	9.07369	Upregulated	4.3717
RSBN1L	5.67769e-06	5.05548	Upregulated	5.24583
PGM2L1	0.00294018	4.09453	Upregulated	2.53163
NCEH1	0.00456152	4.2929	Upregulated	2.34089
TRAT1	9.46067e-07	4.88332	Upregulated	6.02408
CNST	0.000621021	3.7085	Upregulated	3.20689
LARP1	8.48402e-09	7.68613	Upregulated	8.0714
TMED8	2.79105e-08	10.1197	Upregulated	7.55423
RICTOR	0.0450726	3.84207	Upregulated	1.34609
SMARCD3	0.00854905	4.28219	Upregulated	2.06808
FIP1L1	2.40135e-05	6.55438	Upregulated	4.61954
CYP20A1	0.0105322	6.82177	Upregulated	1.97748
LCLAT1	0.00206089	5.31476	Upregulated	2.68594
RAB11FIP1	4.8723e-05	8.60968	Upregulated	4.31227
DNMBP	0.00594749	3.34312	Upregulated	2.22567
KYAT3	0.000437653	4.15807	Upregulated	3.35887
NBEAL2	8.21323e-05	6.17071	Upregulated	4.08549
NBEAL1	0.0117361	3.35224	Upregulated	1.93047
ARHGEF18	0.000188621	5.02288	Upregulated	3.72441
VPS13C	3.89864e-06	7.70354	Upregulated	5.40909
UNC13D	0.0185627	5.49934	Upregulated	1.73136
RPS27L	0.000159097	2.66096	Upregulated	3.79834
SSH2	1.64943e-05	8.14365	Upregulated	4.78267
SND1	0.0219948	3.95673	Upregulated	1.65768
MARK2	1.21745e-06	6.81166	Upregulated	5.91455
DDX46	0.0122836	3.70841	Upregulated	1.91068
RUFY3	0.0151409	2.7469	Upregulated	1.81985
BZW1	0.00843885	3.60606	Upregulated	2.07372
ABHD13	0.0369429	3.42438	Upregulated	1.43247
ASRGL1	1.63251e-06	6.23761	Upregulated	5.78714
DHX30	0.0322104	2.92613	Upregulated	1.492
MEPCE	0.0180985	4.56841	Upregulated	1.74236
ENOSF1	2.94473e-05	6.13826	Upregulated	4.53095
RAB11FIP2	0.0341553	2.17115	Upregulated	1.46654
MOB1A	2.89412e-05	6.07697	Upregulated	4.53848
KDM3B	5.27368e-05	3.55885	Upregulated	4.27789
HS2ST1	0.00321294	4.76147	Upregulated	2.4931
ZC3HAV1	0.00139604	7.90663	Upregulated	2.8551
EFL1	0.017091	3.73258	Upregulated	1.76723
POGZ	4.99723e-05	6.39172	Upregulated	4.30127
ZFYVE16	2.90137e-08	9.83483	Upregulated	7.5374
MON2	2.00778e-06	7.24527	Upregulated	5.69728
RD3	0.00846046	6.24509	Upregulated	2.07261
MYH14	0.00110899	5.28256	Upregulated	2.95507
MAVS	0.00169271	5.80843	Upregulated	2.77142
DHX29	0.0101731	2.79626	Upregulated	1.99255
HAUS6	0.000503352	7.27261	Upregulated	3.29813
RAI1	0.000659184	3.70325	Upregulated	3.18099
APBB1IP	0.000189859	7.04519	Upregulated	3.72157
RBBP6	0.000236412	6.86795	Upregulated	3.62633
ARHGAP30	1.68739e-05	6.31104	Upregulated	4.77278
PTAR1	0.000271018	4.69555	Upregulated	3.567
HUWE1	0.000393637	5.81298	Upregulated	3.4049
YTHDF3	0.00129857	3.95744	Upregulated	2.88653
TMED4	0.000104897	5.02606	Upregulated	3.97924
GALNT7	0.0461874	4.48511	Upregulated	1.33548
SCD5	0.000748022	5.41965	Upregulated	3.12609
PIP4P1	0.0151952	2.81429	Upregulated	1.81829
PATL1	1.69159e-08	8.78857	Upregulated	7.7717
MTDH	0.00382129	5.58792	Upregulated	2.41779
ZNF598	0.0213959	3.0405	Upregulated	1.66967
GPAT4	0.0039742	5.52307	Upregulated	2.40075
KTN1	0.0253677	7.12012	Upregulated	1.59572
N4BP2	0.00772084	4.23271	Upregulated	2.11234
FERMT3	0.000554224	4.10367	Upregulated	3.25631
NAA40	0.0275427	2.76728	Upregulated	1.55999
LUZP1	0.000268474	6.84014	Upregulated	3.5711
CAND1	0.00231497	7.76381	Upregulated	2.63546
RETREG3	0.000958656	3.21055	Upregulated	3.01834
HOOK3	0.000275726	5.76577	Upregulated	3.55952
METTL16	0.0019561	3.89723	Upregulated	2.70861
PARG	0.000623714	4.93867	Upregulated	3.20501
PPFIBP1	3.4878e-05	5.78775	Upregulated	4.45745
SKAP1	1.37518e-05	6.5736	Upregulated	4.86164
STING1	0.0193082	4.90578	Upregulated	1.71426
RALGAPB	6.28329e-06	7.95722	Upregulated	5.20181
NCAPG2	3.62711e-06	5.85551	Upregulated	5.44044
ANKLE2	0.000797098	7.99601	Upregulated	3.09849
TMED7-TICAM2	0.0110268	6.72299	Upregulated	1.95755
DTX1	0.00176754	3.74573	Upregulated	2.75263
STX12	0.0457851	3.22903	Upregulated	1.33928
C2CD5	0.00468282	4.19333	Upregulated	2.32949
RASAL3	0.00171732	7.54895	Upregulated	2.76515
ZDHHC13	0.00060689	2.24845	Upregulated	3.21689
CRLF3	8.72437e-05	5.23401	Upregulated	4.05927
LYSMD2	0.0013998	5.05191	Upregulated	2.85393
CEP97	3.10975e-06	8.44424	Upregulated	5.50727
WDR75	0.0025661	4.2938	Upregulated	2.59073
CCDC117	1.86901e-05	6.58742	Upregulated	4.72839
DENND6A	1.74734e-05	6.33693	Upregulated	4.75762
MGA	1.34273e-06	7.3363	Upregulated	5.87201
LMTK2	0.0377758	2.85812	Upregulated	1.42279
UBR1	0.00856779	3.81262	Upregulated	2.06713
CHERP	0.000111261	5.89356	Upregulated	3.95366
ANKHD1	1.29857e-06	8.22821	Upregulated	5.88654
SUGP2	1.17417e-05	3.46061	Upregulated	4.93027
CCAR1	0.0011352	4.07817	Upregulated	2.94493
SKA3	3.35169e-09	9.33163	Upregulated	8.47474
NELFCD	0.00232096	4.39498	Upregulated	2.63433
SIRT2	0.000151097	5.24409	Upregulated	3.82074
DHX37	0.000533131	6.00089	Upregulated	3.27317
SRRM1	0.031628	1.83984	Upregulated	1.49993
GSPT2	2.47719e-07	7.46313	Upregulated	6.60604
KIAA2013	0.015216	3.32054	Upregulated	1.8177
PHACTR4	1.22183e-05	6.74391	Upregulated	4.91299
ELMOD2	0.014613	4.51387	Upregulated	1.83526
KIAA0319L	0.00538413	3.45806	Upregulated	2.26888
SCYL3	0.0180432	2.938	Upregulated	1.74369
XRN1	2.15849e-05	8.89294	Upregulated	4.66585
ABI1	2.26515e-05	5.66746	Upregulated	4.6449
SPART	4.54766e-08	8.39193	Upregulated	7.34221
RPTOR	0.00698422	4.17586	Upregulated	2.15588
CCAR2	0.00500866	7.05935	Upregulated	2.30028
NUP93	0.00868524	3.90831	Upregulated	2.06122
CMTR1	3.62478e-05	6.71037	Upregulated	4.44072
THEMIS	0.00897663	5.25209	Upregulated	2.04689
ABHD12	0.00887925	4.73978	Upregulated	2.05162
RUSC2	0.0201368	3.32883	Upregulated	1.69601
ASCC3	7.4504e-05	9.08198	Upregulated	4.12782
EHBP1L1	0.00340686	3.96897	Upregulated	2.46765
VPS8	2.24085e-06	8.432	Upregulated	5.64959
STAG2	9.68801e-05	6.51349	Upregulated	4.01377
MINK1	2.36171e-07	8.06141	Upregulated	6.62677
TAB3	0.000353901	5.40163	Upregulated	3.45112
CISD2	0.00104855	6.20427	Upregulated	2.97941
TTC9C	0.0299099	3.26812	Upregulated	1.52419
PARP16	0.000722431	6.69476	Upregulated	3.1412
CPSF7	1.40599e-05	5.1159	Upregulated	4.85202
ARFGAP2	3.69297e-08	9.63893	Upregulated	7.43262
C1orf52	8.96481e-05	5.25229	Upregulated	4.04746
ARFGAP1	1.84642e-07	10.7118	Upregulated	6.73367
EMC1	0.0277378	4.50618	Upregulated	1.55693
SLC35G3	0.0452694	6.60017	Upregulated	1.3442
JMY	0.00189572	3.57261	Upregulated	2.72223
ATP11C	0.00687032	3.26433	Upregulated	2.16302
SPATA5	1.60614e-05	6.68961	Upregulated	4.79422
AVL9	0.04336	3.2316	Upregulated	1.36291
XXYLT1	0.00223433	3.03498	Upregulated	2.65085
COLGALT1	0.00101152	4.87904	Upregulated	2.99503
UBAC2	0.00273738	5.32194	Upregulated	2.56267
TMEM87A	0.00338677	5.18856	Upregulated	2.47021
HSD17B11	0.0392108	5.03201	Upregulated	1.40659
RETREG2	0.0102445	3.04723	Upregulated	1.98951
SERBP1.1	0.000532314	3.67239	Upregulated	3.27383
DAGLB	0.0249695	2.34971	Upregulated	1.60259
RNF214	3.09363e-05	7.04313	Upregulated	4.50953
EHBP1	1.48188e-07	9.43434	Upregulated	6.82919
TNRC6A	1.17699e-05	7.36783	Upregulated	4.92923
PSD4	2.61385e-05	7.41018	Upregulated	4.58272
CNNM3	0.00386251	4.9027	Upregulated	2.41313
ABCF1	0.000107222	4.94536	Upregulated	3.96971
PIK3C3	0.0183602	2.4652	Upregulated	1.73612
DDHD1	0.00284752	4.03856	Upregulated	2.54553
SLC30A7	0.000706712	6.34974	Upregulated	3.15076
VPS37A	1.3775e-08	9.01309	Upregulated	7.86091
LPCAT1	5.38193e-06	6.15254	Upregulated	5.26906
USP32	0.00253512	5.08099	Upregulated	2.596
BOD1L1	0.0118987	8.01345	Upregulated	1.9245
NUP43	0.00341795	6.87109	Upregulated	2.46623
NUP35	2.14304e-06	7.47377	Upregulated	5.66897
NBEA	0.0015434	4.30513	Upregulated	2.81152
CMAS	0.000218359	5.50076	Upregulated	3.66083
KNL1	3.9281e-05	8.22751	Upregulated	4.40582
ATL2	0.0285714	4.1059	Upregulated	1.54407
MOSPD2	0.00475404	6.02235	Upregulated	2.32294
GIMAP7	0.000833055	5.42993	Upregulated	3.07933
NEDD1	0.000159031	4.13188	Upregulated	3.79852
NCOA7	0.00124108	5.70724	Upregulated	2.9062
THOC2	0.00032672	7.39929	Upregulated	3.48582
WDR36	0.00397966	6.934	Upregulated	2.40015
SLC30A5	0.000658171	6.5596	Upregulated	3.18166
NPLOC4	0.000204075	6.55602	Upregulated	3.69021
GOLGA5	7.16655e-07	6.95058	Upregulated	6.14469
NANP	1.06544e-07	6.95268	Upregulated	6.97247
WDR20	1.05514e-05	6.28025	Upregulated	4.97669
TBC1D15	1.86579e-06	7.67303	Upregulated	5.72914
RDH11	0.0152278	4.55929	Upregulated	1.81736
CIP2A	0.00186687	4.22272	Upregulated	2.72889
STT3B	0.0110288	4.68545	Upregulated	1.95747
ALMS1	0.000339743	5.91639	Upregulated	3.46885
NEK9	0.00048679	6.95596	Upregulated	3.31266
PLEKHO2	5.11375e-05	7.41072	Upregulated	4.29126
DDX54	0.019637	9.16091	Upregulated	1.70693
MICAL1	4.31529e-05	4.72674	Upregulated	4.36499
UTP15	0.000567494	4.86239	Upregulated	3.24604
NUP210	0.0165588	3.77947	Upregulated	1.78097
GEMIN5	0.0204186	4.27476	Upregulated	1.68997
RAPGEF6	0.00030915	8.7403	Upregulated	3.50983
SMCR8	0.000220945	3.09847	Upregulated	3.65572
PARD3	0.0182418	4.33319	Upregulated	1.73893
IPO4	0.0114546	3.77977	Upregulated	1.94102
COG1	1.42266e-07	8.95	Upregulated	6.8469
SMAP2	0.00550117	3.94399	Upregulated	2.25955
ZC3H15	0.00039374	5.17381	Upregulated	3.40479
TBC1D22A	5.308e-08	6.42525	Upregulated	7.27507
RAB2B	0.0156819	6.25598	Upregulated	1.8046
TMEM263	0.00178593	1.39851	Upregulated	2.74814
NUP133	0.00172172	6.81891	Upregulated	2.76404
PDCD6IP	0.00438834	3.88748	Upregulated	2.3577
SLC20A1	0.00106109	2.72641	Upregulated	2.97425
CHMP7	2.46455e-06	8.40046	Upregulated	5.60826
DEPDC1B	0.0022366	2.867	Upregulated	2.65041
CHTF18	6.46571e-05	3.7611	Upregulated	4.18938
DCAKD	0.032612	5.07739	Upregulated	1.48662
OSCP1	3.52501e-05	4.20133	Upregulated	4.45284
NUDCD2	3.86334e-05	9.45101	Upregulated	4.41304
SCFD1	5.96668e-07	3.93385	Upregulated	6.22427
TRAPPC12	1.31765e-06	6.28014	Upregulated	5.8802
UBLCP1	7.90374e-05	3.5825	Upregulated	4.10217
PCNP	2.0406e-05	6.55231	Upregulated	4.69024
LMO7	9.21204e-09	6.37482	Upregulated	8.03564
ATXN2L	2.22424e-08	9.25623	Upregulated	7.65282
PHIP	2.97806e-06	6.24769	Upregulated	5.52607
RASSF5	0.000329648	6.94842	Upregulated	3.48195
NELFB	8.85528e-06	6.77811	Upregulated	5.0528
SREK1	0.00114023	4.89095	Upregulated	2.94301
METTL21A	0.000107929	4.64906	Upregulated	3.96686
CASKIN2	1.01756e-08	6.4096	Upregulated	7.99244
PSPC1	0.000307049	4.52119	Upregulated	3.51279
MADD	1.48906e-06	7.7814	Upregulated	5.82709
SYNE2	0.00859568	4.13281	Upregulated	2.06572
DNAJC9	0.000710792	4.94374	Upregulated	3.14826
BRI3BP	0.00546852	4.33903	Upregulated	2.26213
CTNNBL1	0.00334984	4.52792	Upregulated	2.47498
SEPTIN1	0.0203015	4.11841	Upregulated	1.69247
AHCTF1	0.000327062	7.97509	Upregulated	3.48537
TTN	0.000255809	7.42707	Upregulated	3.59208
ARAP2	0.0155018	3.77819	Upregulated	1.80962
LZIC	0.00563146	6.9461	Upregulated	2.24938
DDX1	0.0239189	4.51199	Upregulated	1.62126
GBF1	4.24036e-05	7.0975	Upregulated	4.3726
SMG7	2.17641e-07	7.78153	Upregulated	6.66226
TM9SF4	0.00482133	6.53476	Upregulated	2.31683
IP6K1	0.0135314	4.91211	Upregulated	1.86866
ELMO1	0.0169689	5.75749	Upregulated	1.77035
WASF1	0.0245514	3.02571	Upregulated	1.60992
AP3S1	3.15833e-06	6.54317	Upregulated	5.50054
TSC1	2.33474e-08	6.00656	Upregulated	7.63176
UBXN4	8.1821e-07	7.1174	Upregulated	6.08714
HSPH1	0.00192037	5.92159	Upregulated	2.71661
LPGAT1	0.00330185	4.18792	Upregulated	2.48124
DOCK2	0.00334989	5.70821	Upregulated	2.47497
TBC1D5	1.74516e-07	5.75205	Upregulated	6.75816
MYO18A	0.00510423	4.62648	Upregulated	2.29207
GCN1	0.0216958	7.55366	Upregulated	1.66362
ARHGAP45	0.00735672	5.65546	Upregulated	2.13332
NUP205	0.0195781	4.32223	Upregulated	1.70823
RUBCN	0.00040601	4.89705	Upregulated	3.39146
ANKS1A	0.000183673	5.11022	Upregulated	3.73596
PIGK	0.0102785	5.00429	Upregulated	1.98807
SORL1	6.3657e-05	5.38235	Upregulated	4.19615
RABGGTA	0.00648955	3.29933	Upregulated	2.18779
TFG	1.2233e-06	9.64546	Upregulated	5.91247
USP6NL	0.00184584	6.55688	Upregulated	2.73381
ARPC1A	0.0370421	3.48407	Upregulated	1.4313
HDAC2	0.00440862	6.05943	Upregulated	2.3557
STAM	6.77336e-07	9.67043	Upregulated	6.1692
SYMPK	0.00109592	8.5622	Upregulated	2.96022
TAF15	0.000362449	3.30159	Upregulated	3.44075
RPGR	0.000352113	3.95105	Upregulated	3.45332
TANK	0.000342864	7.36599	Upregulated	3.46488
NEO1	0.000320382	6.80037	Upregulated	3.49433
ARHGEF1	0.0178933	3.94932	Upregulated	1.74731
UFD1	0.0046201	3.54515	Upregulated	2.33535
UPF1	2.87092e-06	4.7939	Upregulated	5.54198
COPS5	0.000201735	5.16046	Upregulated	3.69522
TNPO1	0.00465418	5.05748	Upregulated	2.33216
USP9X	0.00240863	5.61119	Upregulated	2.61823
USP7	0.00290688	5.9914	Upregulated	2.53657
ATP6V0A1	0.00355649	5.35667	Upregulated	2.44898
LPP	6.45027e-06	7.99428	Upregulated	5.19042
ATP2A3	0.0167262	6.61748	Upregulated	1.7766
PHKB	0.0131667	2.51959	Upregulated	1.88052
RNF34	0.0235156	3.9699	Upregulated	1.62864
YIPF5	9.9504e-09	6.88123	Upregulated	8.00216
IGSF8	0.0195362	3.60671	Upregulated	1.70916
NCLN	0.0465166	3.84033	Upregulated	1.33239
ERGIC1	0.000599276	7.13015	Upregulated	3.22237
CCDC47	0.0281492	5.72052	Upregulated	1.55053
SYAP1	3.59237e-07	11.2373	Upregulated	6.44462
EXOC4	0.000482459	7.71465	Upregulated	3.31654
MAGOHB	0.000485564	4.33361	Upregulated	3.31375
FERMT2	1.69739e-07	3.98837	Upregulated	6.77022
FUBP1	0.000425781	3.72529	Upregulated	3.37081
LRRC59	0.0140281	6.71387	Upregulated	1.853
EXOSC8	0.0441895	4.2009	Upregulated	1.35468
SH3KBP1	0.000593453	6.32327	Upregulated	3.22661
MOB3A	0.000560295	5.5223	Upregulated	3.25158
DOCK10	1.91711e-07	7.3905	Upregulated	6.71735
ATG2B	0.00551302	3.44559	Upregulated	2.25861
EFHD2	2.94615e-05	7.61995	Upregulated	4.53074
ISOC1	1.88431e-05	4.2866	Upregulated	4.72485
FAF2	0.010712	4.711	Upregulated	1.97013
CCDC124	0.001529	2.84514	Upregulated	2.81559
AP2M1	0.0165272	5.03904	Upregulated	1.7818
ORAI1	0.00135552	3.45348	Upregulated	2.8679
REPS1	2.12231e-07	7.68591	Upregulated	6.67319
SNRNP40	0.00597443	5.89163	Upregulated	2.2237
RSPRY1	0.0005134	4.20295	Upregulated	3.28954
ELP4	0.00121813	2.75009	Upregulated	2.91431
SAAL1	7.35906e-05	6.80308	Upregulated	4.13318
MVB12A	0.000219456	6.30969	Upregulated	3.65865
CYFIP2	0.00343978	6.73939	Upregulated	2.46347
EDC3	1.63504e-06	9.36229	Upregulated	5.78647
STAMBPL1	1.03754e-07	6.66742	Upregulated	6.984
BICD1	1.26878e-07	8.18359	Upregulated	6.89661
PGM2	0.000856813	6.57554	Upregulated	3.06711
DCUN1D1	0.000935428	6.19488	Upregulated	3.02899
TOE1	6.77285e-07	5.85338	Upregulated	6.16923
RUSF1	0.000670378	5.87804	Upregulated	3.17368
DDX27	0.00916081	3.33383	Upregulated	2.03807
BORCS6	0.000108143	4.20765	Upregulated	3.966
ZC3HAV1L	0.0126816	6.17605	Upregulated	1.89683
PDLIM5	3.95522e-07	7.62531	Upregulated	6.40283
ERO1A	0.00607709	6.08586	Upregulated	2.2163
FUBP3	0.000281834	5.36409	Upregulated	3.55001
RBM17	1.58679e-05	6.1596	Upregulated	4.79948
SEC22A	0.00013948	4.25595	Upregulated	3.85549
ITCH	5.49891e-05	5.85931	Upregulated	4.25972
KIRREL1	0.0191569	3.62663	Upregulated	1.71767
CDK5RAP3	3.20533e-05	7.33631	Upregulated	4.49413
VCPIP1	0.00135725	4.71387	Upregulated	2.86734
ELMO2	0.000439218	4.29633	Upregulated	3.35732
TMX3	0.0143598	3.8699	Upregulated	1.84285
CHAMP1	0.000773546	5.22518	Upregulated	3.11151
ZFP91-CNTF	3.47512e-06	7.56025	Upregulated	5.45903
SLC35E1	1.45854e-06	8.87879	Upregulated	5.83608
USP47	0.00027115	6.67381	Upregulated	3.56679
CLPTM1L	0.0220245	4.97771	Upregulated	1.65709
SCYL1	0.000137639	8.13293	Upregulated	3.86126
SCYL1.1	0.0491012	4.22294	Upregulated	1.30891
EXOC2	0.00156075	2.89772	Upregulated	2.80667
CNDP2	3.73919e-05	6.9466	Upregulated	4.42722
EP400	0.0100249	4.8744	Upregulated	1.99892
SNX27	0.00714316	3.70336	Upregulated	2.14611
KIF16B	7.65865e-08	6.43338	Upregulated	7.11585
PRRC1	8.39154e-07	8.9432	Upregulated	6.07616
CCDC138	0.00998081	4.48963	Upregulated	2.00083
CCDC43	0.000406694	4.4393	Upregulated	3.39073
JAKMIP1	0.000201308	4.5647	Upregulated	3.69614
MBOAT7	0.0385871	3.09372	Upregulated	1.41356
DOCK7	1.55741e-07	7.49208	Upregulated	6.8076
IPO9	0.000263676	3.93542	Upregulated	3.57893
INPP4A	0.00283725	3.73869	Upregulated	2.5471
RBM14	0.000930293	6.15981	Upregulated	3.03138
NEK1	0.0042345	5.60662	Upregulated	2.3732
FAM111A	0.00450224	4.39815	Upregulated	2.34657
TRAPPC9	9.16175e-07	6.81146	Upregulated	6.03802
SLC38A2	9.06501e-07	7.74636	Upregulated	6.04263
VPS35	0.00198269	4.67594	Upregulated	2.70275
MAGI1	0.0183444	3.01524	Upregulated	1.7365
PASK	0.0130593	2.96501	Upregulated	1.88408
VPS13A	2.01432e-07	6.62096	Upregulated	6.69587
MED15	4.05886e-07	5.88967	Upregulated	6.3916
ERGIC2	1.00503e-06	6.86674	Upregulated	5.99782
ERBIN	2.71859e-08	7.54212	Upregulated	7.56566
RPS6KC1	1.96865e-07	5.98107	Upregulated	6.70583
TP53RK	0.041402	3.51283	Upregulated	1.38298
SRPK1	0.00364398	6.18665	Upregulated	2.43842
SMC6	0.000511351	3.99631	Upregulated	3.29128
TMEM209	0.0257683	5.93847	Upregulated	1.58891
SIN3A	1.40466e-06	6.93771	Upregulated	5.85243
RUFY1	1.50187e-06	7.654	Upregulated	5.82337
SPEN	0.000109524	6.79755	Upregulated	3.96049
MMS19	0.000116298	3.44068	Upregulated	3.93443
TCF12	2.2881e-07	7.86734	Upregulated	6.64053
CNN2	7.91141e-09	9.61697	Upregulated	8.10175
PCYT2	0.00133228	4.22258	Upregulated	2.87541
PSMD1	0.000662407	8.72606	Upregulated	3.17887
AGAP2	0.00713831	3.77086	Upregulated	2.1464
PARK7	2.50488e-08	6.40976	Upregulated	7.60121
SORT1	1.63368e-05	8.58911	Upregulated	4.78683
VAT1	0.00116701	3.84455	Upregulated	2.93293
NUP88	0.00186233	4.85084	Upregulated	2.72994
PKP4	0.000347012	3.31866	Upregulated	3.45966
PIK3R4	1.02238e-05	6.98694	Upregulated	4.99039
EIF3C	0.00112009	8.72542	Upregulated	2.95075
TTC1	3.85743e-05	9.11172	Upregulated	4.4137
DNAJC7	0.00129276	9.04242	Upregulated	2.88848
CDCA3	2.80445e-07	6.37322	Upregulated	6.55215
DOK1	1.89969e-08	8.04846	Upregulated	7.72132
SIGMAR1	0.0363971	4.97378	Upregulated	1.43893
NAP1L4	1.04268e-05	8.83385	Upregulated	4.98185
NAPG	0.00555547	3.00145	Upregulated	2.25528
TM9SF2	0.0009209	6.12709	Upregulated	3.03579
SLC29A1	0.0124955	2.97541	Upregulated	1.90325
CCT7	0.0215276	3.5555	Upregulated	1.667
AGPAT1	0.0161588	5.65544	Upregulated	1.79159
SH3GL1	8.35856e-07	6.48117	Upregulated	6.07787
NCAPG	0.0106125	6.37832	Upregulated	1.97418
MAPKAP1	0.000214614	2.59436	Upregulated	3.66834
GRWD1	0.00124526	3.58421	Upregulated	2.90474
CYBC1	0.000500424	3.80127	Upregulated	3.30066
MYBBP1A	0.0037083	4.90069	Upregulated	2.43083
VPS25	0.0465558	2.61284	Upregulated	1.33203
C7orf50	6.09722e-05	5.23688	Upregulated	4.21487
NUDT16L1	0.0156581	5.09012	Upregulated	1.80526
ADPGK	0.00258527	4.01694	Upregulated	2.58749
GPATCH1	0.000168399	10.7443	Upregulated	3.77366
NOL10	0.000390873	4.01801	Upregulated	3.40796
TUBGCP2	0.00299489	6.10947	Upregulated	2.52362
ESYT1	0.0112451	6.2629	Upregulated	1.94904
CRACR2A	3.50711e-05	5.58251	Upregulated	4.45505
ALG1	0.0198928	5.28934	Upregulated	1.7013
LIMD2	0.00559863	3.16839	Upregulated	2.25192
DIDO1	0.00288522	3.35312	Upregulated	2.53982
TBCD	0.0171566	5.25683	Upregulated	1.76557
NDC1	0.0115586	6.15765	Upregulated	1.93709
TUBB6	0.0251001	-2.37345	Downregulated	1.60032
HNRNPUL1	0.0410141	4.12993	Upregulated	1.38707
MSTO1	0.000749157	4.43275	Upregulated	3.12543
DDX23	0.000544161	2.87231	Upregulated	3.26427
WDR18	0.00341842	5.56305	Upregulated	2.46617
THUMPD3	0.0211078	3.50053	Upregulated	1.67556
TMEM109	0.00196797	4.9245	Upregulated	2.70598
NOC4L	0.0409674	4.86718	Upregulated	1.38756
TMED9	0.000272048	4.73003	Upregulated	3.56535
NUP58	4.85281e-05	5.11739	Upregulated	4.31401
GNL3	0.0362811	1.08092	Upregulated	1.44032
TMEM106C	0.00151579	4.35968	Upregulated	2.81936
NUP85	0.000435223	4.76277	Upregulated	3.36129
KATNAL1	0.0048001	2.79765	Upregulated	2.31875
ACAT2	1.5882e-05	6.05361	Upregulated	4.79909
LSM14B	3.89253e-07	6.57843	Upregulated	6.40977
BRIP1	0.00413144	2.78508	Upregulated	2.3839
JAM3	0.000220002	5.42549	Upregulated	3.65757
OSBPL11	4.71925e-05	8.1678	Upregulated	4.32613
RAB11FIP5	6.08205e-05	9.39796	Upregulated	4.21595
TBC1D10A	0.00204894	4.52226	Upregulated	2.68847
NAA15	0.00487775	6.20038	Upregulated	2.31178
HEMGN	7.46765e-06	8.02542	Upregulated	5.12682
AP1M1	0.00394674	6.53942	Upregulated	2.40376
FANCD2	0.00259255	5.24525	Upregulated	2.58627
CHMP4A	1.16068e-06	4.00272	Upregulated	5.93529
EIF2A	0.00472469	5.85639	Upregulated	2.32563
SEC11C	0.0216741	3.12825	Upregulated	1.66406
FUT8	1.2436e-05	6.2218	Upregulated	4.90532
NIFK	0.00827289	4.74187	Upregulated	2.08234
YTHDF1	1.05975e-05	6.00461	Upregulated	4.9748
DOCK9	0.00488301	2.84947	Upregulated	2.31131
GTPBP4	0.0426487	1.81376	Upregulated	1.37009
OSBPL8	0.00651382	8.04376	Upregulated	2.18616
UACA	0.0211864	3.08507	Upregulated	1.67394
CRNKL1	0.00825563	4.42331	Upregulated	2.08325
API5	0.0068494	5.85888	Upregulated	2.16435
ZDHHC5	0.000676265	5.48412	Upregulated	3.16988
TNKS1BP1	5.27325e-09	9.78623	Upregulated	8.27792
UBE2O	0.012478	6.79665	Upregulated	1.90386
LNPK	1.66414e-05	3.85436	Upregulated	4.77881
BCL11B	0.000821689	3.3762	Upregulated	3.08529
WDR12	0.000757757	5.67962	Upregulated	3.12047
DERL2	0.0343958	3.7236	Upregulated	1.46349
DDX24	0.000152323	4.25896	Upregulated	3.81724
PSME3IP1	3.16545e-05	4.84028	Upregulated	4.49956
UBA5	7.96414e-05	4.1565	Upregulated	4.09886
RAB33B	0.000378773	3.9553	Upregulated	3.42162
LSG1	0.000236348	5.24012	Upregulated	3.62645
NAT10	0.0127627	4.34711	Upregulated	1.89406
ILKAP	0.000870108	4.51796	Upregulated	3.06043
XRN2	3.49863e-05	3.32403	Upregulated	4.4561
TOLLIP	0.00714945	3.1689	Upregulated	2.14573
TMEM222	0.0249144	3.98102	Upregulated	1.60355
DDX47	0.000533865	4.37108	Upregulated	3.27257
RAB1B	0.00953342	4.83528	Upregulated	2.02075
SMG9	1.49608e-05	5.68986	Upregulated	4.82504
OSBPL5	0.00125707	3.50258	Upregulated	2.90064
ANAPC1	1.8272e-06	6.56636	Upregulated	5.73821
TMX4	0.00403665	2.87073	Upregulated	2.39398
RBSN	1.64209e-06	5.0383	Upregulated	5.7846
VPS33B	0.000164191	4.84749	Upregulated	3.78465
VPS16	0.0109796	3.18509	Upregulated	1.95941
SLK	2.01146e-08	8.64901	Upregulated	7.69649
SLC38A1	6.41058e-06	6.5746	Upregulated	5.1931
TAOK3	0.0407472	3.15591	Upregulated	1.3899
RAB3GAP2	0.000511869	6.02903	Upregulated	3.29084
ADNP	0.000146039	4.35519	Upregulated	3.83553
DHX36	0.0005117	3.59665	Upregulated	3.29098
SPNS1	0.0010173	3.72626	Upregulated	2.99255
BOLA2	0.000809898	3.93492	Upregulated	3.09157
TMX1	0.0172988	4.32036	Upregulated	1.76198
ACBD3	4.45373e-08	9.07687	Upregulated	7.35128
UNC45A	0.00119131	5.752	Upregulated	2.92397
C1orf198	3.69871e-07	7.47424	Upregulated	6.43195
CHMP4B	1.39441e-07	9.27545	Upregulated	6.85561
CUEDC2	0.00631516	3.24176	Upregulated	2.19962
PIGU	0.00409474	5.3638	Upregulated	2.38777
WNK1	0.0362604	4.33808	Upregulated	1.44057
RNPEP	0.00103401	5.64022	Upregulated	2.98548
DEF6	0.0061356	5.4997	Upregulated	2.21214
EPB41L1	0.0251323	2.40474	Upregulated	1.59977
GLIPR2	0.00192157	4.04218	Upregulated	2.71634
EHD1	0.00117866	8.98791	Upregulated	2.92861
HEATR1	0.0031932	5.65663	Upregulated	2.49577
NOL6	0.0228828	3.43362	Upregulated	1.64049
YTHDC2	6.38209e-05	5.27384	Upregulated	4.19504
RPAP3	1.337e-06	7.43532	Upregulated	5.87387
ALG9	0.00834666	4.67778	Upregulated	2.07849
LDAH	0.00110556	4.94547	Upregulated	2.95642
PEAK1	0.0116118	2.71207	Upregulated	1.9351
ATP13A3	0.0320205	3.34148	Upregulated	1.49457
PACC1	1.04949e-07	6.26502	Upregulated	6.97902
NOL11	0.00030628	5.27647	Upregulated	3.51388
GORASP2	0.000294527	6.48564	Upregulated	3.53087
JPT2	2.20825e-06	8.96796	Upregulated	5.65595
RNF121	2.09614e-06	6.90901	Upregulated	5.67858
QTRT2	0.00267799	3.44208	Upregulated	2.57219
ARMT1	0.00242904	6.34369	Upregulated	2.61457
LRRC40	0.0114531	5.35683	Upregulated	1.94108
VIPAS39	0.00789119	4.51308	Upregulated	2.10286
USP42	3.39562e-05	6.69718	Upregulated	4.46908
PLEKHA5	5.3927e-08	8.94029	Upregulated	7.26819
UPF2	0.000144415	5.62404	Upregulated	3.84039
XPO5	0.0172293	6.11743	Upregulated	1.76373
MYG1	0.00182477	3.3313	Upregulated	2.73879
SCPEP1	0.00411941	2.66492	Upregulated	2.38517
CACYBP	0.000773062	7.23468	Upregulated	3.11179
ZFYVE1	2.51196e-05	5.35163	Upregulated	4.59999
PARVG	0.00228875	5.73751	Upregulated	2.6404
VEZT	0.000180286	5.50698	Upregulated	3.74404
ETNK1	5.0422e-05	6.57467	Upregulated	4.29738
TMEM165	0.00151031	5.9972	Upregulated	2.82093
GLOD4	0.000180063	5.31974	Upregulated	3.74457
MOV10	0.000190511	6.41277	Upregulated	3.72008
NCKAP5L	0.000266612	4.89392	Upregulated	3.57412
RESF1	1.14128e-05	5.39315	Upregulated	4.94261
KIAA1549	8.17971e-05	3.56249	Upregulated	4.08726
EPB41L5	0.000116998	4.63796	Upregulated	3.93182
GPN1	0.0174538	3.57529	Upregulated	1.75811
XAB2	0.000331428	10.3589	Upregulated	3.47961
PREB	0.0351371	4.52055	Upregulated	1.45423
SRA1	2.20967e-05	3.10425	Upregulated	4.65567
ATP13A1	0.013367	6.7356	Upregulated	1.87397
GOPC	4.13577e-05	6.99872	Upregulated	4.38344
TM9SF3	0.00241431	6.97946	Upregulated	2.61721
ARFGAP3	3.23195e-05	7.69057	Upregulated	4.49054
RAB18	0.0459913	4.79769	Upregulated	1.33732
VTA1	5.14703e-05	5.02654	Upregulated	4.28844
EXOSC4	6.93056e-05	5.44791	Upregulated	4.15923
DCP1A	0.00260012	5.5385	Upregulated	2.58501
RIC8A	0.000177395	4.44963	Upregulated	3.75106
PLCB1	0.00806118	5.16051	Upregulated	2.0936
TIGAR	0.0197381	3.61794	Upregulated	1.7047
RTN4	0.000114877	8.0805	Upregulated	3.93977
RTN4.1	0.00129475	5.41315	Upregulated	2.88781
CYLD	0.0100493	3.83225	Upregulated	1.99786
NIT2	0.00184796	6.12657	Upregulated	2.73331
INCENP	5.76084e-05	7.50282	Upregulated	4.23951
KIF13B	0.00594475	4.04116	Upregulated	2.22587
XPNPEP1	0.00655979	6.57802	Upregulated	2.18311
GPHN	0.0175456	4.14607	Upregulated	1.75583
UTP3	0.000175104	3.56116	Upregulated	3.7567
BIRC6	0.0115871	4.13926	Upregulated	1.93603
PDLIM7	1.76264e-05	6.44144	Upregulated	4.75384
DDX21	0.000470459	4.25531	Upregulated	3.32748
SAR1A	0.00727999	3.97397	Upregulated	2.13787
AAAS	0.00775021	6.19277	Upregulated	2.11069
TULP4	0.0366784	2.13297	Upregulated	1.43559
STRN4	0.000126313	5.38694	Upregulated	3.89855
AASDHPPT	0.000119929	5.86754	Upregulated	3.92108
OSTC	0.00919676	4.01111	Upregulated	2.03637
PNO1	0.00050875	2.8822	Upregulated	3.2935
ARHGAP35	9.44344e-09	7.81863	Upregulated	8.02487
FAM114A2	7.43467e-09	9.62891	Upregulated	8.12874
HELLS	0.000147181	9.24562	Upregulated	3.83215
BMP2K	1.26064e-06	4.48135	Upregulated	5.89941
ATG3	0.000692816	7.08386	Upregulated	3.15938
PDS5B	0.00459579	5.77725	Upregulated	2.33764
SACM1L	0.0405156	4.14779	Upregulated	1.39238
OLA1	6.89857e-06	4.0499	Upregulated	5.16124
ECHDC1	0.00101762	4.24787	Upregulated	2.99241
TBC1D22B	0.0167165	2.75788	Upregulated	1.77685
MDN1	0.000128225	6.3119	Upregulated	3.89203
ZCCHC3	5.5967e-05	7.48262	Upregulated	4.25207
ZDHHC18	0.0220473	1.92623	Upregulated	1.65664
STAU2	9.21505e-05	6.77717	Upregulated	4.0355
UFSP2	0.013042	3.21462	Upregulated	1.88466
ABCF3	0.00128201	5.26093	Upregulated	2.89211
CYRIB	0.000677192	6.61416	Upregulated	3.16929
DDX19A	0.00312834	4.44485	Upregulated	2.50469
TDP1	0.00145893	2.59059	Upregulated	2.83597
FANCI	0.0264097	4.47789	Upregulated	1.57824
DDX18	0.000972168	3.63092	Upregulated	3.01226
NECAP2	1.53848e-05	6.71033	Upregulated	4.81291
WDR70	0.0021972	4.93891	Upregulated	2.65813
HIF1AN	0.0213961	3.63647	Upregulated	1.66966
IRAK4	0.000116822	6.27049	Upregulated	3.93248
LYAR	0.0140534	4.5678	Upregulated	1.85222
BPNT2	0.030114	4.20606	Upregulated	1.52123
MIOS	0.0414847	2.69008	Upregulated	1.38211
SMPD4	0.019116	7.48472	Upregulated	1.7186
BABAM2	0.00131822	5.12447	Upregulated	2.88001
CDKN2AIP	6.94626e-05	5.2495	Upregulated	4.15825
DPP3	0.000544596	5.9387	Upregulated	3.26393
BCLAF1	0.0416157	3.15401	Upregulated	1.38074
UTP6	0.000294211	5.22917	Upregulated	3.53134
TMOD3	6.79249e-06	7.44667	Upregulated	5.16797
BET1L	1.07755e-05	5.96896	Upregulated	4.96756
MIS18A	0.000421963	5.35283	Upregulated	3.37473
UGGT1	0.0421832	6.66835	Upregulated	1.37486
GTSE1	6.00726e-06	6.03058	Upregulated	5.22132
ERAP1	0.0272432	6.67247	Upregulated	1.56474
UBAP1	0.000500631	4.79233	Upregulated	3.30048
ACTR10	0.00413907	4.92625	Upregulated	2.3831
USE1	0.00587499	3.88326	Upregulated	2.23099
GGA3	3.24425e-06	8.20655	Upregulated	5.48889
FAM120A	8.70794e-05	4.9168	Upregulated	4.06008
WWOX	0.00166027	6.03811	Upregulated	2.77982
SPG21	0.00410556	4.02862	Upregulated	2.38663
IGF2BP1	0.000507558	4.60542	Upregulated	3.29451
HSPBP1	0.00104397	4.47876	Upregulated	2.98131
ITSN2	0.000184426	6.40904	Upregulated	3.73418
CNOT2	3.28742e-05	6.48951	Upregulated	4.48315
CHMP5	3.04009e-05	6.77973	Upregulated	4.51711
EMC3	0.008505	6.39459	Upregulated	2.07033
VAPA	0.00180241	7.65269	Upregulated	2.74415
SENP1	0.0113965	3.32444	Upregulated	1.94323
GMIP	0.00165517	4.82897	Upregulated	2.78116
CCDC88C	0.00700091	3.34444	Upregulated	2.15485
RCC2	0.000695696	4.67249	Upregulated	3.15758
DIP2B	1.23215e-05	4.3894	Upregulated	4.90934
SLAIN2	0.000303419	5.74574	Upregulated	3.51796
STK26	0.0290235	4.59877	Upregulated	1.53725
LARS1	0.0152424	4.84148	Upregulated	1.81695
KANSL3	0.024726	2.91068	Upregulated	1.60685
ANKFY1	0.00037714	4.45087	Upregulated	3.4235
STX18	0.000116145	4.25146	Upregulated	3.935
ATXN10	0.0159823	6.50061	Upregulated	1.79636
EPS15L1	8.0415e-06	10.6262	Upregulated	5.09466
ORC3	0.000732962	5.24819	Upregulated	3.13492
COPG2	4.96912e-07	6.36701	Upregulated	6.30372
RNF7	0.0143017	3.20464	Upregulated	1.84461
MTRR	0.000190939	1.9966	Upregulated	3.71911
DHCR7	0.0299749	4.91399	Upregulated	1.52324
UBA2	0.00140035	5.77402	Upregulated	2.85376
FAM8A1	0.00382073	4.1406	Upregulated	2.41785
NXF1	0.00438908	6.18976	Upregulated	2.35763
SEL1L	0.0124063	3.12013	Upregulated	1.90636
BIN2	6.80874e-05	7.79763	Upregulated	4.16693
STK39	0.00507678	3.21761	Upregulated	2.29441
ADD3	0.000375501	4.66343	Upregulated	3.42539
ABCF2	0.0155388	4.50799	Upregulated	1.80858
TUBGCP4	0.00239183	5.42566	Upregulated	2.62127
LIMD1	6.2583e-09	10.5763	Upregulated	8.20354
SEC63	0.0263838	6.96106	Upregulated	1.57866
TCF20	0.000701302	3.19592	Upregulated	3.15409
NDRG3	3.92784e-06	6.92918	Upregulated	5.40585
SWAP70	4.67432e-05	7.01722	Upregulated	4.33028
SRP68	0.0029045	7.43755	Upregulated	2.53693
CHORDC1	0.000204747	8.90605	Upregulated	3.68878
TBK1	0.00665043	3.1876	Upregulated	2.17715
SEPTIN9	0.00229873	5.54442	Upregulated	2.63851
PFDN2	1.06555e-05	5.82775	Upregulated	4.97243
PUF60	1.23147e-05	8.39811	Upregulated	4.90958
EVL	0.000359063	9.5526	Upregulated	3.44483
TAGLN3	0.0011367	4.52732	Upregulated	2.94436
IPO11	0.000441656	4.39917	Upregulated	3.35492
XPO7	0.000663137	6.41417	Upregulated	3.1784
BAZ1B	0.0120126	3.40154	Upregulated	1.92036
LNPEP	2.93073e-05	7.22601	Upregulated	4.53302
DBNL	1.54128e-05	9.35116	Upregulated	4.81212
DCTN4	0.000725581	5.28102	Upregulated	3.13931
ANAPC7	0.0481544	3.69426	Upregulated	1.31736
GGA1	0.000502544	7.62476	Upregulated	3.29883
TASOR	0.0217323	3.35141	Upregulated	1.66289
JPT1	3.62362e-07	9.8438	Upregulated	6.44086
AKAP11	2.67935e-05	8.02181	Upregulated	4.57197
CPSF3	0.00408229	4.6429	Upregulated	2.3891
APPL1	0.000422849	6.99314	Upregulated	3.37381
NUDT5	2.38585e-08	6.15508	Upregulated	7.62236
MAN1B1	0.0013019	5.70775	Upregulated	2.88542
GTF3C4	0.00418152	4.27699	Upregulated	2.37867
ACIN1	0.000662798	7.42522	Upregulated	3.17862
NUP50	1.16757e-07	8.22918	Upregulated	6.93272
CDV3	1.75262e-07	8.00797	Upregulated	6.75631
CNOT11	0.0107394	3.69792	Upregulated	1.96902
RAB21	0.014405	2.06187	Upregulated	1.84149
PSME2	0.00147388	5.20786	Upregulated	2.83154
PALD1	0.00626193	4.97282	Upregulated	2.20329
KIDINS220	5.61068e-05	4.89074	Upregulated	4.25098
MED23	5.80975e-05	7.96239	Upregulated	4.23584
PRR12	0.000175077	6.01779	Upregulated	3.75677
YEATS2	0.000227721	7.15692	Upregulated	3.6426
CORO1C	0.00228106	7.03086	Upregulated	2.64186
TPX2	0.000348615	4.79591	Upregulated	3.45765
TMCO1	0.013102	3.30374	Upregulated	1.88266
MGAT4A	0.00108234	2.93412	Upregulated	2.96564
SPATA2	0.00153988	5.75754	Upregulated	2.81251
PRPF19	0.0109066	4.92281	Upregulated	1.96231
SYNRG	1.54098e-06	12.1878	Upregulated	5.8122
SYNRG.1	3.19302e-07	8.00925	Upregulated	6.4958
MAGED2	0.0306727	1.98566	Upregulated	1.51325
SNX6	0.00397584	4.83651	Upregulated	2.40057
SSR3	0.0231003	6.23568	Upregulated	1.63638
PSMD13	0.0264467	4.55726	Upregulated	1.57763
FAF1	0.00558429	3.75857	Upregulated	2.25303
DIMT1	0.0294905	5.2333	Upregulated	1.53032
COPS3	5.20802e-05	6.47633	Upregulated	4.28333
WDR3	0.000366762	5.37723	Upregulated	3.43562
TTF2	5.3282e-07	7.84085	Upregulated	6.27342
NSFL1C	2.21016e-06	7.60968	Upregulated	5.65558
SLC12A4	0.0385269	2.62925	Upregulated	1.41424
AP4E1	1.27103e-07	9.33876	Upregulated	6.89584
MACF1	0.000287536	4.25841	Upregulated	3.54131
PPP6R1	9.58199e-06	9.35308	Upregulated	5.01854
TNRC6B	2.75504e-05	8.41798	Upregulated	4.55987
PLCL2	0.00542861	3.12644	Upregulated	2.26531
USP24	0.0011595	4.89512	Upregulated	2.93573
TBC1D2B	0.00189655	5.13983	Upregulated	2.72204
AGTPBP1	0.0239256	2.70731	Upregulated	1.62114
SRRM2	4.3e-05	8.12028	Upregulated	4.36653
PA2G4	0.000581657	3.46387	Upregulated	3.23533
CAMK2A	0.0339622	-2.16762	Downregulated	1.469
CHMP2B	0.00100222	2.64417	Upregulated	2.99904
ZNF148	5.80164e-05	6.52399	Upregulated	4.23645
MTMR6	0.000531802	4.09738	Upregulated	3.27425
NIP7	0.00249408	5.00125	Upregulated	2.60309
GNE	0.000132206	6.25458	Upregulated	3.87875
RTRAF	1.52446e-05	5.58241	Upregulated	4.81688
TRAF3IP3	0.00746073	5.70505	Upregulated	2.12722
RUVBL2	0.0079606	5.65029	Upregulated	2.09905
LZTS1	0.0183368	3.76148	Upregulated	1.73668
RCE1	0.000444144	3.46306	Upregulated	3.35248
EIF3L	0.00018686	5.76177	Upregulated	3.72848
PLAA	0.00200537	7.49031	Upregulated	2.69781
RUVBL1	0.00840197	5.62107	Upregulated	2.07562
NUDC	0.000347631	12.607	Upregulated	3.45888
ERGIC3	0.00205199	4.59806	Upregulated	2.68782
FARSA	0.000114711	6.49304	Upregulated	3.94039
DRG1	0.00644766	5.59173	Upregulated	2.1906
AKAP2	0.000455924	7.0083	Upregulated	3.34111
ATP11B	0.000308777	4.60701	Upregulated	3.51035
NISCH	8.63849e-05	5.88769	Upregulated	4.06356
PIKFYVE	7.8539e-08	8.88794	Upregulated	7.10491
DIS3	0.00326332	6.65983	Upregulated	2.48634
TRAPPC8	0.0040013	4.4178	Upregulated	2.3978
PTPN22	0.00291619	4.50696	Upregulated	2.53518
LEMD3	0.000762144	6.43483	Upregulated	3.11796
THRAP3	0.0017765	5.75322	Upregulated	2.75043
NOP58	6.23372e-05	3.16189	Upregulated	4.20525
GIT1	0.00617766	3.50761	Upregulated	2.20918
ZNF281	0.000384824	6.40128	Upregulated	3.41474
SUGT1	2.02031e-08	9.591	Upregulated	7.69458
TMX2	0.00127724	6.87148	Upregulated	2.89373
LSM2	1.6421e-06	7.19078	Upregulated	5.7846
UBE2J1	0.00661017	3.56969	Upregulated	2.17979
DHRS7	0.0201895	6.23926	Upregulated	1.69487
RRP7A	0.0287013	3.52669	Upregulated	1.5421
TMED5	0.0151541	5.44253	Upregulated	1.81947
SF3B6	0.00017659	6.11697	Upregulated	3.75303
GOLT1B	0.0367388	3.19861	Upregulated	1.43487
STRAP	4.67922e-06	5.50385	Upregulated	5.32983
SIT1	1.10326e-05	7.30156	Upregulated	4.95732
RABGAP1	7.50464e-06	6.85503	Upregulated	5.12467
NOC2L	0.0141068	3.53719	Upregulated	1.85057
HBS1L	7.83298e-05	5.10382	Upregulated	4.10607
PRKAB1	0.00250951	5.74895	Upregulated	2.60041
ATP6V0A2	0.000483574	5.51352	Upregulated	3.31554
TLN1	0.00189718	11.3441	Upregulated	2.72189
TRRAP	0.000525575	4.82157	Upregulated	3.27936
WDR7	1.07855e-06	4.06542	Upregulated	5.96716
USP15	0.000306105	5.53133	Upregulated	3.51413
MARF1	0.00428203	3.10951	Upregulated	2.36835
CRYBG1	5.0457e-05	8.14725	Upregulated	4.29708
ATG4B	0.000814277	4.16773	Upregulated	3.08923
TBL2	0.0236964	5.30847	Upregulated	1.62532
WIPI2	4.08685e-06	8.12219	Upregulated	5.38861
TELO2	0.0159625	4.03072	Upregulated	1.7969
LAS1L	0.0021423	2.53395	Upregulated	2.66912
RNF114	0.0399785	2.85301	Upregulated	1.39817
PRRC2C	3.99646e-05	6.65496	Upregulated	4.39833
HSPB11	0.0293458	6.04657	Upregulated	1.53245
PPME1	0.000638959	3.33574	Upregulated	3.19453
YTHDF2	2.37125e-06	7.3299	Upregulated	5.62502
SUPT16H	0.00165155	5.0269	Upregulated	2.78211
UCHL5	0.000176027	5.40523	Upregulated	3.75442
CD2AP	1.3852e-08	11.0113	Upregulated	7.85849
TNPO3	0.00652957	5.28023	Upregulated	2.18512
SRPRB	0.00951671	4.52562	Upregulated	2.02151
CERT1	0.00118285	3.42393	Upregulated	2.92707
GTF3C5	4.12772e-05	4.27466	Upregulated	4.38429
USP16	0.00977908	3.91102	Upregulated	2.0097
SNX5	2.55522e-08	5.96554	Upregulated	7.59257
UBIAD1	0.0220911	4.00084	Upregulated	1.65578
FHOD1	0.0101145	4.99812	Upregulated	1.99506
PSAT1	0.000170861	5.2661	Upregulated	3.76736
SLC12A7	0.000120112	1.96113	Upregulated	3.92041
ALG5	0.0323392	6.19097	Upregulated	1.49027
COPG1	0.0165268	6.41774	Upregulated	1.78181
AUP1	0.00422887	6.5342	Upregulated	2.37378
CLIC4	0.0203571	3.61831	Upregulated	1.69128
CFAP20	0.00207652	4.0266	Upregulated	2.68266
TACC3	0.0153608	5.83263	Upregulated	1.81359
SPCS1	0.00452829	5.40634	Upregulated	2.34407
SAR1B	0.000620722	7.04208	Upregulated	3.2071
ARFGEF2	0.000168755	3.7061	Upregulated	3.77274
ARFGEF1	0.00639284	2.16098	Upregulated	2.19431
BZW2	0.0246203	4.28247	Upregulated	1.60871
COMMD10	4.86923e-06	6.3627	Upregulated	5.31254
DYNC1LI1	7.30077e-07	5.92964	Upregulated	6.13663
EPN1	0.000276096	4.9861	Upregulated	3.55894
TEX264	0.00095183	6.82008	Upregulated	3.02144
IKBKG	0.00371329	3.18368	Upregulated	2.43024
SLC4A7	0.00028548	5.05943	Upregulated	3.54442
NUMBL	0.0279971	2.29097	Upregulated	1.55289
DGKB	8.05516e-05	4.20517	Upregulated	4.09393
WASF2	0.0473564	3.5237	Upregulated	1.32462
SEC23IP	1.07754e-06	10.9995	Upregulated	5.96757
TRAJ12	0.00264722	3.70707	Upregulated	2.57721
GIMAP1-GIMAP5	0.00902951	7.04654	Upregulated	2.04434
PLEKHA2	0.000706952	5.87599	Upregulated	3.15061
AAK1	2.8473e-08	5.82201	Upregulated	7.54557
DDX46.1	0.000341176	5.97576	Upregulated	3.46702
CEP350.1	8.60111e-05	3.93405	Upregulated	4.06545
FNBP1	3.70876e-08	7.17717	Upregulated	7.43077
ZC3HAV1.1	1.89729e-05	7.49461	Upregulated	4.72187
ITGB2	0.000322392	2.40085	Upregulated	3.49162
CLASP2	8.00896e-07	9.17163	Upregulated	6.09642
MAP4K4.1	0.000826493	9.02154	Upregulated	3.08276
MAP4.2	1.95841e-07	9.03276	Upregulated	6.7081
MAP1A	0.00172936	10.4692	Upregulated	2.76211
EPB41L2.1	1.37676e-05	10.2567	Upregulated	4.86114
HSPA8.1	3.95933e-05	6.09737	Upregulated	4.40238
ARHGAP27	7.89264e-09	9.54382	Upregulated	8.10278
SEC16A.1	0.0336981	5.6558	Upregulated	1.47239
TUBA1C	0.0162772	2.45394	Upregulated	1.78842
ZC3H14	0.00208169	5.89563	Upregulated	2.68158
USP11	0.0474659	4.38702	Upregulated	1.32362
CLPTM1L.1	0.0391204	4.54756	Upregulated	1.4076
FLNA.1	0.0401521	4.38691	Upregulated	1.39629
IFI16.1	4.31472e-05	7.68875	Upregulated	4.36505
ESYT2	0.00321341	5.82113	Upregulated	2.49303
RGPD3	0.000207716	7.74858	Upregulated	3.68253
EPS15L1.1	1.00192e-05	6.72112	Upregulated	4.99917
TurboID.1	7.27104e-08	10.0296	Upregulated	7.1384

## Sheet: Sheet2_DEPs C term vs Con
Supplementary Datasheet 5. Differentially expressed protein and GO pathway analysis of Kv1.3 N- and C-terminal TurboID constructs in Jurkat T cells.
Sheet 2: Differentially enriched proteins in Kv1.3 C-terminal TurboID samples compared to control in AP proteome. Similar analysis showing proteins upregulated in the C-terminal samples.
	diff_p_value	log2FC	Significant
AGFG1	7.50245e-07	-12.8325	UP.in.C.Terminal
SYNRG	1.18132e-06	-12.609	UP.in.C.Terminal
FYB1	6.43303e-06	-11.8723	UP.in.C.Terminal
SCRIB	0.00267352	-11.5597	UP.in.C.Terminal
SEC24B	0.000290193	-11.1233	UP.in.C.Terminal
CLINT1	4.28646e-08	-11.0994	UP.in.C.Terminal
EPB41L2.1	8.12105e-06	-11.0001	UP.in.C.Terminal
LIMD1	5.05926e-09	-10.9437	UP.in.C.Terminal
HCLS1	3.32696e-05	-10.7944	UP.in.C.Terminal
SYAP1	5.59516e-07	-10.6802	UP.in.C.Terminal
ZFYVE16	1.93035e-08	-10.6037	UP.in.C.Terminal
SEC23IP	1.49829e-06	-10.5476	UP.in.C.Terminal
TLN1	0.00337672	-10.3613	UP.in.C.Terminal
EPS15L1	9.79404e-06	-10.3523	UP.in.C.Terminal
SEC24A	0.000114598	-10.1827	UP.in.C.Terminal
CD2AP	2.09174e-08	-10.1089	UP.in.C.Terminal
TurboID	7.27104e-08	-10.0296	UP.in.C.Terminal
TurboID.1	7.27104e-08	-10.0296	UP.in.C.Terminal
TNKS1BP1	4.50993e-09	-10.0236	UP.in.C.Terminal
LAMTOR1	4.18034e-07	-9.98243	UP.in.C.Terminal
EHD1	0.000579716	-9.98208	UP.in.C.Terminal
AP4E1	7.02225e-08	-9.97207	UP.in.C.Terminal
PLEKHA5	2.59819e-08	-9.94424	UP.in.C.Terminal
RAB11FIP5	4.02636e-05	-9.93726	UP.in.C.Terminal
NUDC	0.00183077	-9.86176	UP.in.C.Terminal
SNAP29	5.02818e-08	-9.8487	UP.in.C.Terminal
ARFGAP1	5.04985e-07	-9.57982	UP.in.C.Terminal
STAM	7.47208e-07	-9.55667	UP.in.C.Terminal
NF2	1.44055e-08	-9.54555	UP.in.C.Terminal
VPS37A	1.08564e-08	-9.46577	UP.in.C.Terminal
GAS7	7.94652e-06	-9.40839	UP.in.C.Terminal
EPS15	3.61514e-08	-9.37536	UP.in.C.Terminal
EHBP1	1.59672e-07	-9.35912	UP.in.C.Terminal
ARFGAP2	4.6979e-08	-9.3267	UP.in.C.Terminal
PIKFYVE	5.28863e-08	-9.3128	UP.in.C.Terminal
KCNA3	2.90642e-07	-9.31173	UP.in.C.Terminal
RAB11FIP1	2.72111e-05	-9.31128	UP.in.C.Terminal
MAP4K4.1	0.000672357	-9.29968	UP.in.C.Terminal
EIF4B	1.01937e-05	-9.26158	UP.in.C.Terminal
PHACTR4	1.10858e-06	-9.2438	UP.in.C.Terminal
ARHGAP15	0.000119716	-9.20442	UP.in.C.Terminal
ARHGAP1	0.000348983	-9.20397	UP.in.C.Terminal
SPTAN1.1	4.82354e-05	-9.1383	UP.in.C.Terminal
NCK1	2.17246e-05	-9.11567	UP.in.C.Terminal
SEC31A	0.000277916	-9.10072	UP.in.C.Terminal
FNBP1L	4.49536e-08	-9.03433	UP.in.C.Terminal
DOCK10	3.50189e-08	-9.02163	UP.in.C.Terminal
PKN1.1	0.000153941	-9.01771	UP.in.C.Terminal
HCFC1	8.19831e-05	-9.0072	UP.in.C.Terminal
SPART	2.92181e-08	-8.95324	UP.in.C.Terminal
SCYL2	5.28225e-06	-8.95136	UP.in.C.Terminal
CNN2	1.168e-08	-8.92237	UP.in.C.Terminal
BICD1	5.98847e-08	-8.90207	UP.in.C.Terminal
MINK1	9.47131e-08	-8.89697	UP.in.C.Terminal
NUMB	1.68349e-08	-8.872	UP.in.C.Terminal
TOM1	3.68014e-05	-8.84511	UP.in.C.Terminal
TMED8	7.69197e-08	-8.83278	UP.in.C.Terminal
XRN1	2.27634e-05	-8.83011	UP.in.C.Terminal
ARHGAP32	2.72711e-08	-8.80367	UP.in.C.Terminal
C1orf198	8.28722e-08	-8.79719	UP.in.C.Terminal
EPB41	5.66159e-06	-8.76956	UP.in.C.Terminal
GPATCH1	4.64836e-09	-8.76619	UP.in.C.Terminal
USO1	1.64306e-05	-8.74505	UP.in.C.Terminal
PICALM	5.31653e-08	-8.72703	UP.in.C.Terminal
RAPGEF6	9.43992e-06	-8.70099	UP.in.C.Terminal
TFG	2.71734e-06	-8.69522	UP.in.C.Terminal
WASHC2A	6.99833e-05	-8.65817	UP.in.C.Terminal
HGS	4.98911e-08	-8.65795	UP.in.C.Terminal
PPP1R15B	6.26617e-08	-8.6342	UP.in.C.Terminal
PAK2	0.000230108	-8.63384	UP.in.C.Terminal
CHMP4B	2.72221e-07	-8.6294	UP.in.C.Terminal
ERBIN	1.38268e-08	-8.62506	UP.in.C.Terminal
JPT1	1.10547e-06	-8.6198	UP.in.C.Terminal
CD247	1.10382e-06	-8.61945	UP.in.C.Terminal
TNRC6B	2.31822e-05	-8.61446	UP.in.C.Terminal
PDXDC1	6.36848e-05	-8.58988	UP.in.C.Terminal
PSMC5	1.5823e-05	-8.57496	UP.in.C.Terminal
UBAP2	1.53501e-08	-8.561	UP.in.C.Terminal
ACBD3	7.29284e-08	-8.54542	UP.in.C.Terminal
RABL6	1.1183e-08	-8.51334	UP.in.C.Terminal
SYNJ2	8.07175e-06	-8.4904	UP.in.C.Terminal
DOK1	1.47815e-08	-8.48219	UP.in.C.Terminal
ZC3HAV1	0.000891442	-8.45678	UP.in.C.Terminal
RINT1	1.83972e-08	-8.45634	UP.in.C.Terminal
EDC3	3.55023e-06	-8.45559	UP.in.C.Terminal
RCSD1	0.000139669	-8.44305	UP.in.C.Terminal
ATXN2L	3.99475e-08	-8.41168	UP.in.C.Terminal
PATL1	2.12913e-08	-8.38668	UP.in.C.Terminal
STIM1	0.000250398	-8.35369	UP.in.C.Terminal
MRE11	0.000133363	-8.34951	UP.in.C.Terminal
JPT2	3.87133e-06	-8.32717	UP.in.C.Terminal
NUP214	7.18281e-06	-8.32414	UP.in.C.Terminal
CORO7	0.00121054	-8.31223	UP.in.C.Terminal
PRRC1	1.51797e-06	-8.29976	UP.in.C.Terminal
IFI16	0.000432869	-8.28165	UP.in.C.Terminal
SLK	2.54427e-08	-8.27273	UP.in.C.Terminal
SASH3	5.21346e-07	-8.25856	UP.in.C.Terminal
AHCYL1	0.00425435	-8.25741	UP.in.C.Terminal
ERCC6L	3.9329e-05	-8.24313	UP.in.C.Terminal
FAM114A2	1.63211e-08	-8.23732	UP.in.C.Terminal
ARHGAP27	1.65936e-08	-8.22329	UP.in.C.Terminal
RALGAPB	4.92547e-06	-8.2182	UP.in.C.Terminal
GOLGA3	0.00050012	-8.21766	UP.in.C.Terminal
FKBP15	2.23e-06	-8.21426	UP.in.C.Terminal
SYNRG.1	2.64299e-07	-8.17783	UP.in.C.Terminal
PLEKHO2	2.57856e-05	-8.12549	UP.in.C.Terminal
MAP1A	0.00842346	-8.09835	UP.in.C.Terminal
EVL	5.61341e-09	-8.05663	UP.in.C.Terminal
KCNA2	2.13246e-07	-8.05265	UP.in.C.Terminal
LASP1	6.42494e-05	-8.05181	UP.in.C.Terminal
RASAL3	0.00112427	-8.04995	UP.in.C.Terminal
SLC9A3R1	3.49616e-07	-8.04621	UP.in.C.Terminal
COG1	3.78636e-07	-8.04417	UP.in.C.Terminal
TNRC6A	6.12086e-06	-8.03468	UP.in.C.Terminal
VPS8	3.23588e-06	-8.03307	UP.in.C.Terminal
GSPT1	0.000275708	-8.01621	UP.in.C.Terminal
PSD4	1.45687e-05	-8.0102	UP.in.C.Terminal
NUP153	0.000414576	-8.00999	UP.in.C.Terminal
SRP54	3.51178e-06	-7.97622	UP.in.C.Terminal
SMG7	1.78621e-07	-7.9489	UP.in.C.Terminal
SCAMP1	0.000108633	-7.94447	UP.in.C.Terminal
INF2	4.20079e-06	-7.9424	UP.in.C.Terminal
SIRT2	7.04709e-06	-7.92488	UP.in.C.Terminal
MARK2	3.44658e-07	-7.91866	UP.in.C.Terminal
USP6NL	0.000520915	-7.91863	UP.in.C.Terminal
DBNL	5.43958e-05	-7.89707	UP.in.C.Terminal
LPXN	0.000656698	-7.89209	UP.in.C.Terminal
WDR44	1.42866e-05	-7.88709	UP.in.C.Terminal
TTK	3.68617e-08	-7.88361	UP.in.C.Terminal
PDLIM1	2.84378e-06	-7.86921	UP.in.C.Terminal
1	6.4307e-06	-7.84292	UP.in.C.Terminal
HELLS	0.000483883	-7.81257	UP.in.C.Terminal
TAGLN2	2.83399e-05	-7.80388	UP.in.C.Terminal
MADD	1.45613e-06	-7.80381	UP.in.C.Terminal
DENND6A	3.64626e-06	-7.80031	UP.in.C.Terminal
PDAP1	5.43278e-05	-7.7899	UP.in.C.Terminal
MPP1	7.31846e-05	-7.76606	UP.in.C.Terminal
DBN1	0.00206578	-7.76183	UP.in.C.Terminal
SKA3	1.03122e-08	-7.75782	UP.in.C.Terminal
RPS6KC1	2.46493e-08	-7.75631	UP.in.C.Terminal
STRN3	0.000289138	-7.75526	UP.in.C.Terminal
DVL2	3.27448e-06	-7.74576	UP.in.C.Terminal
WIPI2	5.88194e-06	-7.73948	UP.in.C.Terminal
LRBA.1	8.78243e-05	-7.73439	UP.in.C.Terminal
ITGA4	1.15363e-07	-7.71718	UP.in.C.Terminal
IGBP1	0.000150114	-7.68679	UP.in.C.Terminal
BRCC3	3.36676e-05	-7.6846	UP.in.C.Terminal
POLR2M	1.94499e-08	-7.67218	UP.in.C.Terminal
PUF60	2.44772e-05	-7.66462	UP.in.C.Terminal
TSC1	6.8581e-09	-7.65165	UP.in.C.Terminal
YKT6	9.58235e-07	-7.63971	UP.in.C.Terminal
ZC3HAV1.1	1.64351e-05	-7.63915	UP.in.C.Terminal
LPP	9.19287e-06	-7.62767	UP.in.C.Terminal
ANO6	0.000104302	-7.5978	UP.in.C.Terminal
XAB2	0.00265658	-7.5947	UP.in.C.Terminal
MAP4	3.75709e-08	-7.58297	UP.in.C.Terminal
NEO1	0.00014935	-7.57041	UP.in.C.Terminal
CASKIN2	3.77424e-09	-7.56358	UP.in.C.Terminal
STXBP5	1.33744e-07	-7.54863	UP.in.C.Terminal
GGA3	6.12376e-06	-7.54395	UP.in.C.Terminal
ZFYVE9	0.000442891	-7.5189	UP.in.C.Terminal
CRYBG1	9.18509e-05	-7.50883	UP.in.C.Terminal
NBEAL2	1.95211e-05	-7.48945	UP.in.C.Terminal
VPS13C	4.90814e-06	-7.47196	UP.in.C.Terminal
SLC35E1	5.42145e-06	-7.47045	UP.in.C.Terminal
SLC3A2	0.00408449	-7.46951	UP.in.C.Terminal
RABGAP1	4.00221e-06	-7.45068	UP.in.C.Terminal
PLEKHA7	9.17634e-08	-7.44866	UP.in.C.Terminal
NISCH	1.51173e-05	-7.44436	UP.in.C.Terminal
ZYX	5.113e-06	-7.44427	UP.in.C.Terminal
IGF2R	6.10843e-05	-7.42679	UP.in.C.Terminal
GOPC	2.69695e-05	-7.41224	UP.in.C.Terminal
ADD3	1.28924e-05	-7.39579	UP.in.C.Terminal
PDLIM5	5.24108e-07	-7.38262	UP.in.C.Terminal
ARHGAP30	5.25425e-06	-7.36694	UP.in.C.Terminal
RUFY1	2.08529e-06	-7.33436	UP.in.C.Terminal
REPS1	3.29646e-07	-7.32416	UP.in.C.Terminal
PPP6R1	5.98986e-05	-7.31974	UP.in.C.Terminal
KLC1	1.14565e-07	-7.30956	UP.in.C.Terminal
APBB1IP	0.000147156	-7.29989	UP.in.C.Terminal
EIF3C	0.00361941	-7.27412	UP.in.C.Terminal
ARFGAP3	4.90064e-05	-7.27121	UP.in.C.Terminal
NUP62	2.73022e-08	-7.26428	UP.in.C.Terminal
GOLGA4	6.47273e-05	-7.26185	UP.in.C.Terminal
SNX3	0.00173204	-7.23975	UP.in.C.Terminal
ITGAL	4.96562e-05	-7.23324	UP.in.C.Terminal
YEATS2	0.000217156	-7.20487	UP.in.C.Terminal
SCYL1	0.000331845	-7.18728	UP.in.C.Terminal
SLC7A5	0.000662638	-7.17438	UP.in.C.Terminal
CLASP2	5.35196e-06	-7.16983	UP.in.C.Terminal
DLG1	6.35691e-06	-7.16701	UP.in.C.Terminal
EFHD2	4.66144e-05	-7.16387	UP.in.C.Terminal
BIN2	0.000126547	-7.16184	UP.in.C.Terminal
LYPLA2	0.000386082	-7.1612	UP.in.C.Terminal
ITGB1	3.34634e-05	-7.15163	UP.in.C.Terminal
SNAP23	1.17815e-05	-7.14052	UP.in.C.Terminal
CDKAL1	0.000174969	-7.12995	UP.in.C.Terminal
DOCK7	2.47336e-07	-7.12767	UP.in.C.Terminal
SEC24C	0.0028193	-7.11061	UP.in.C.Terminal
FMNL1	0.00669089	-7.11031	UP.in.C.Terminal
EMD	0.00045721	-7.1058	UP.in.C.Terminal
WDR20	4.16269e-06	-7.10408	UP.in.C.Terminal
FER	2.50531e-07	-7.07813	UP.in.C.Terminal
EPB41L5	5.04687e-06	-7.07101	UP.in.C.Terminal
CHORDC1	0.00101719	-7.06631	UP.in.C.Terminal
CLCN7	0.000124421	-7.05783	UP.in.C.Terminal
CHMP7	9.31193e-06	-7.04466	UP.in.C.Terminal
SORT1	7.14368e-05	-7.044	UP.in.C.Terminal
RUBCN	2.97853e-05	-7.02461	UP.in.C.Terminal
OSBPL11	0.000144598	-7.00724	UP.in.C.Terminal
ATP11B	1.45267e-05	-6.99362	UP.in.C.Terminal
DIAPH1	0.013789	-6.99238	UP.in.C.Terminal
CDV3	6.01767e-07	-6.97683	UP.in.C.Terminal
PLIN3	3.69014e-05	-6.96793	UP.in.C.Terminal
ASCC3	0.00049548	-6.96394	UP.in.C.Terminal
LZTS1	0.000395404	-6.96074	UP.in.C.Terminal
ETF1	0.00124342	-6.94311	UP.in.C.Terminal
PAK4	6.8008e-08	-6.92797	UP.in.C.Terminal
MARCKSL1	0.000117835	-6.92337	UP.in.C.Terminal
FLNA	1.1853e-05	-6.91573	UP.in.C.Terminal
YTHDF2	3.68579e-06	-6.91499	UP.in.C.Terminal
MVB12A	0.000114283	-6.90954	UP.in.C.Terminal
USP8	9.62808e-06	-6.90752	UP.in.C.Terminal
ZDHHC5	0.000133729	-6.90508	UP.in.C.Terminal
SLC38A2	2.2276e-06	-6.90413	UP.in.C.Terminal
GSPT2	5.15776e-07	-6.87299	UP.in.C.Terminal
GIMAP1-GIMAP5	0.0104211	-6.87162	UP.in.C.Terminal
AKAP11	8.50826e-05	-6.86142	UP.in.C.Terminal
SIPA1L1	2.717e-05	-6.84689	UP.in.C.Terminal
EXOC4	0.00109415	-6.83973	UP.in.C.Terminal
ARHGAP35	1.8135e-08	-6.83721	UP.in.C.Terminal
GRIPAP1	7.61522e-05	-6.83483	UP.in.C.Terminal
NAP1L4	7.07951e-05	-6.83404	UP.in.C.Terminal
LRRFIP1	5.3043e-06	-6.8183	UP.in.C.Terminal
TRAPPC9	9.18626e-07	-6.80921	UP.in.C.Terminal
ARHGAP25	0.000662021	-6.80899	UP.in.C.Terminal
MAP4.2	2.11277e-06	-6.80195	UP.in.C.Terminal
PECAM1	1.06555e-05	-6.79057	UP.in.C.Terminal
FLNB	0.000602274	-6.78738	UP.in.C.Terminal
SLC35G3	0.0404337	-6.76273	UP.in.C.Terminal
APPL1	0.000537323	-6.75534	UP.in.C.Terminal
RANBP2	0.000364314	-6.74143	UP.in.C.Terminal
BSG	2.26898e-07	-6.72488	UP.in.C.Terminal
DNAJC13	1.34456e-06	-6.72058	UP.in.C.Terminal
FNBP1	6.30984e-08	-6.70006	UP.in.C.Terminal
FASN	0.0253132	-6.69831	UP.in.C.Terminal
SUGT1	3.48892e-07	-6.68824	UP.in.C.Terminal
PYCR3	1.28502e-08	-6.68804	UP.in.C.Terminal
TTF2	1.93184e-06	-6.67927	UP.in.C.Terminal
MYOM2	1.16439e-06	-6.66492	UP.in.C.Terminal
AP3S1	2.84707e-06	-6.63353	UP.in.C.Terminal
ANKHD1	6.70012e-06	-6.63209	UP.in.C.Terminal
GAK	4.62874e-07	-6.62929	UP.in.C.Terminal
COPZ1	0.000238191	-6.62636	UP.in.C.Terminal
ENSA	2.21347e-07	-6.60669	UP.in.C.Terminal
STMN1	8.45513e-08	-6.59154	UP.in.C.Terminal
TAB1	7.79769e-06	-6.58969	UP.in.C.Terminal
SPTBN1	0.000625978	-6.58718	UP.in.C.Terminal
AKAP2	0.000698419	-6.58694	UP.in.C.Terminal
ANKLE2	0.00286877	-6.57681	UP.in.C.Terminal
NFATC2	2.35263e-06	-6.57654	UP.in.C.Terminal
OSBP	0.00218071	-6.5656	UP.in.C.Terminal
AFDN.1	0.000154447	-6.564	UP.in.C.Terminal
CPD	5.75223e-08	-6.56041	UP.in.C.Terminal
GNAQ	0.00337897	-6.55764	UP.in.C.Terminal
SIGIRR	0.0033695	-6.55708	UP.in.C.Terminal
CNOT1	0.00270678	-6.55526	UP.in.C.Terminal
NBEA	8.26615e-05	-6.55136	UP.in.C.Terminal
SLC2A1	1.40465e-07	-6.54472	UP.in.C.Terminal
SHTN1	2.94434e-05	-6.53785	UP.in.C.Terminal
TWF2	0.00451204	-6.53017	UP.in.C.Terminal
ARCN1	6.77896e-09	-6.51349	UP.in.C.Terminal
RRM2	5.94597e-05	-6.50917	UP.in.C.Terminal
BORCS6	4.17077e-06	-6.50817	UP.in.C.Terminal
EIF3H	8.68676e-09	-6.50168	UP.in.C.Terminal
PSMD1	0.00448551	-6.4998	UP.in.C.Terminal
BCR	4.77946e-05	-6.47992	UP.in.C.Terminal
TFRC	0.000238331	-6.4789	UP.in.C.Terminal
RABL3	2.223e-05	-6.47788	UP.in.C.Terminal
RASSF5	0.000537941	-6.47616	UP.in.C.Terminal
RNF121	3.44544e-06	-6.47079	UP.in.C.Terminal
TMOD3	1.96658e-05	-6.46705	UP.in.C.Terminal
KIF16B	7.3691e-08	-6.46169	UP.in.C.Terminal
SHC1	1.32716e-07	-6.4604	UP.in.C.Terminal
CD99	9.82996e-05	-6.4437	UP.in.C.Terminal
ANKS1A	3.38136e-05	-6.44124	UP.in.C.Terminal
TBC1D15	7.02726e-06	-6.43989	UP.in.C.Terminal
EIF4G2	0.00212652	-6.42479	UP.in.C.Terminal
SNX1	2.66702e-07	-6.41598	UP.in.C.Terminal
ATG3	0.00135566	-6.4098	UP.in.C.Terminal
SLC38A1	7.79611e-06	-6.40633	UP.in.C.Terminal
NCKAP5L	3.81949e-05	-6.39476	UP.in.C.Terminal
EMC8	9.81504e-08	-6.39221	UP.in.C.Terminal
NUP42	1.25889e-05	-6.39149	UP.in.C.Terminal
EEF1D	7.35092e-07	-6.38508	UP.in.C.Terminal
NAP1L1	0.000186754	-6.36138	UP.in.C.Terminal
CROCC	8.84371e-06	-6.35698	UP.in.C.Terminal
CTTN	9.81052e-05	-6.35169	UP.in.C.Terminal
RNF214	6.68811e-05	-6.34661	UP.in.C.Terminal
N4BP1	2.00286e-06	-6.34623	UP.in.C.Terminal
STAMBP	2.29797e-07	-6.33752	UP.in.C.Terminal
GEN1	2.34598e-08	-6.33413	UP.in.C.Terminal
DDT	7.04467e-06	-6.32753	UP.in.C.Terminal
2	4.35547e-06	-6.32435	UP.in.C.Terminal
CHMP5	5.09614e-05	-6.32409	UP.in.C.Terminal
SNX2	0.000131257	-6.31803	UP.in.C.Terminal
LARP1	2.2413e-08	-6.31501	UP.in.C.Terminal
UHRF1BP1L	0.000104923	-6.30777	UP.in.C.Terminal
TANK	0.000998004	-6.30424	UP.in.C.Terminal
GGA1	0.00181559	-6.29681	UP.in.C.Terminal
CC2D1A	4.46932e-07	-6.28754	UP.in.C.Terminal
SLC30A6	1.52911e-05	-6.28488	UP.in.C.Terminal
TMSB4X	5.2101e-05	-6.28356	UP.in.C.Terminal
DOK2	1.84782e-05	-6.28077	UP.in.C.Terminal
EPB41L2	0.00699656	-6.27817	UP.in.C.Terminal
LNPEP	8.2962e-05	-6.27703	UP.in.C.Terminal
TAB3	0.000121508	-6.27604	UP.in.C.Terminal
GLO1	0.000366136	-6.25703	UP.in.C.Terminal
TBC1D22A	6.6335e-08	-6.25508	UP.in.C.Terminal
NT5C2	0.000336375	-6.25388	UP.in.C.Terminal
ELP1	0.00451965	-6.25243	UP.in.C.Terminal
PLEKHA2	0.000464105	-6.24698	UP.in.C.Terminal
STK4	2.06969e-05	-6.23492	UP.in.C.Terminal
TBC1D5	8.54338e-08	-6.21503	UP.in.C.Terminal
IFI16.1	0.000203577	-6.21324	UP.in.C.Terminal
CD2	0.000110955	-6.19494	UP.in.C.Terminal
MON2	6.59229e-06	-6.19158	UP.in.C.Terminal
TRAT1	1.17464e-07	-6.18128	UP.in.C.Terminal
SCAMP3	0.00661214	-6.18046	UP.in.C.Terminal
NCK2	0.000151504	-6.17126	UP.in.C.Terminal
CEP170	2.20322e-06	-6.16735	UP.in.C.Terminal
SPTBN1.1	0.000262383	-6.16529	UP.in.C.Terminal
AP3B1	6.1313e-05	-6.16252	UP.in.C.Terminal
STARD3	9.54898e-05	-6.16098	UP.in.C.Terminal
CAND1	0.00945948	-6.15756	UP.in.C.Terminal
CCT8	0.000540383	-6.14509	UP.in.C.Terminal
CEP97	3.43949e-05	-6.13593	UP.in.C.Terminal
MYH10	0.00836912	-6.13082	UP.in.C.Terminal
SRP68	0.00935579	-6.12502	UP.in.C.Terminal
PKP4	3.79332e-06	-6.12017	UP.in.C.Terminal
UBE2O	0.0220014	-6.11452	UP.in.C.Terminal
PSMC2	0.00406044	-6.1143	UP.in.C.Terminal
M6PR	2.08159e-06	-6.10362	UP.in.C.Terminal
SH3GL1	1.35163e-06	-6.10222	UP.in.C.Terminal
EIF3G	5.87355e-05	-6.09714	UP.in.C.Terminal
GBF1	0.000129407	-6.09474	UP.in.C.Terminal
SPTAN1	0.0403432	-6.08286	UP.in.C.Terminal
UBASH3A	1.9322e-05	-6.07183	UP.in.C.Terminal
MGAT2	3.06116e-06	-6.06307	UP.in.C.Terminal
RANBP1	0.001008	-6.0585	UP.in.C.Terminal
KPNA3	0.00349461	-6.05263	UP.in.C.Terminal
JAM3	0.000100954	-6.04573	UP.in.C.Terminal
EPS15L1.1	2.23875e-05	-6.04016	UP.in.C.Terminal
TTC1	0.000729517	-6.0401	UP.in.C.Terminal
BET1L	9.88387e-06	-6.03767	UP.in.C.Terminal
CIAPIN1	3.21913e-07	-6.0314	UP.in.C.Terminal
PSMC1	0.00155534	-6.03076	UP.in.C.Terminal
VIM	1.12977e-05	-6.02703	UP.in.C.Terminal
EIF3J	1.38246e-06	-6.02124	UP.in.C.Terminal
PPFIBP1	2.60367e-05	-6.01903	UP.in.C.Terminal
DDB1	0.000797835	-6.01657	UP.in.C.Terminal
TACC1	4.81717e-08	-6.00544	UP.in.C.Terminal
SH3KBP1	0.000849759	-5.99865	UP.in.C.Terminal
RAB11FIP2	5.4974e-05	-5.97673	UP.in.C.Terminal
CAMSAP1	0.00217452	-5.97076	UP.in.C.Terminal
ATP6V0A1	0.00178905	-5.96753	UP.in.C.Terminal
UBAP2L	0.000877673	-5.96227	UP.in.C.Terminal
STAT2	2.95816e-05	-5.95637	UP.in.C.Terminal
GAPVD1	0.000972811	-5.95423	UP.in.C.Terminal
VAMP5	2.58122e-05	-5.95277	UP.in.C.Terminal
NECAP2	3.78623e-05	-5.94961	UP.in.C.Terminal
CDCA3	5.18045e-07	-5.94642	UP.in.C.Terminal
VAMP7	0.000587715	-5.93632	UP.in.C.Terminal
BUB1B	1.62204e-06	-5.93228	UP.in.C.Terminal
PLAA	0.00844676	-5.92502	UP.in.C.Terminal
NUP35	1.24847e-05	-5.91889	UP.in.C.Terminal
GORASP2	0.000558586	-5.91635	UP.in.C.Terminal
CNOT2	6.57593e-05	-5.90919	UP.in.C.Terminal
BPNT1	0.00010769	-5.9073	UP.in.C.Terminal
RTN4	0.00103599	-5.90006	UP.in.C.Terminal
ADD1	2.77765e-06	-5.89837	UP.in.C.Terminal
MSN	0.000154712	-5.89776	UP.in.C.Terminal
MAT2A	0.0352619	-5.89568	UP.in.C.Terminal
RASA3	0.000330048	-5.89184	UP.in.C.Terminal
AMPD2	3.4431e-06	-5.88844	UP.in.C.Terminal
LCP2	9.3847e-05	-5.88529	UP.in.C.Terminal
STAMBPL1	3.28571e-07	-5.88451	UP.in.C.Terminal
NCOA7	0.00102959	-5.86949	UP.in.C.Terminal
SF3B1	0.00102449	-5.86672	UP.in.C.Terminal
GRK2	0.00158348	-5.86637	UP.in.C.Terminal
SNAP47	5.34195e-05	-5.85665	UP.in.C.Terminal
ARF5	0.010629	-5.85292	UP.in.C.Terminal
AKAP13	1.33636e-06	-5.84893	UP.in.C.Terminal
LRP8	0.00684474	-5.84705	UP.in.C.Terminal
RGS14	0.00123857	-5.84589	UP.in.C.Terminal
RANGAP1	4.90154e-05	-5.84492	UP.in.C.Terminal
SLC20A2	0.00815136	-5.83647	UP.in.C.Terminal
SNX17	2.21217e-06	-5.81219	UP.in.C.Terminal
DGKA	0.0349104	-5.78883	UP.in.C.Terminal
SPATA2	0.00148852	-5.78737	UP.in.C.Terminal
WDR36	0.0115927	-5.78284	UP.in.C.Terminal
PSMD2	0.0111605	-5.77915	UP.in.C.Terminal
ARFIP2	5.96972e-06	-5.77895	UP.in.C.Terminal
PPP6R3	0.000265128	-5.77504	UP.in.C.Terminal
AP3D1	3.19981e-05	-5.77485	UP.in.C.Terminal
IST1	5.96239e-07	-5.77145	UP.in.C.Terminal
CBL	0.000113001	-5.75915	UP.in.C.Terminal
FLOT2	0.00154929	-5.75388	UP.in.C.Terminal
CRACR2A	2.82156e-05	-5.74776	UP.in.C.Terminal
RASA2	0.00279422	-5.74537	UP.in.C.Terminal
CC2D1B	0.00185024	-5.72466	UP.in.C.Terminal
ABI1	2.15873e-05	-5.70396	UP.in.C.Terminal
NUP50	2.64489e-06	-5.69121	UP.in.C.Terminal
KIAA1549	2.45722e-06	-5.6874	UP.in.C.Terminal
SEPTIN2	0.000230229	-5.68512	UP.in.C.Terminal
PTK2B	9.13726e-05	-5.68343	UP.in.C.Terminal
CKAP5	0.00707258	-5.67697	UP.in.C.Terminal
MDN1	0.000273738	-5.6766	UP.in.C.Terminal
MARK3	0.000159356	-5.67586	UP.in.C.Terminal
TRIM25	0.00886104	-5.6726	UP.in.C.Terminal
SWAP70	0.000220033	-5.66998	UP.in.C.Terminal
CAPZA1	0.00555253	-5.65553	UP.in.C.Terminal
UBAP1	0.000158444	-5.64122	UP.in.C.Terminal
USP5	0.00982887	-5.64036	UP.in.C.Terminal
EPN1	0.00011513	-5.6341	UP.in.C.Terminal
TRAPPC12	3.0681e-06	-5.62429	UP.in.C.Terminal
MAPRE1	2.15065e-05	-5.61909	UP.in.C.Terminal
LZIC	0.0187222	-5.61601	UP.in.C.Terminal
ZFYVE1	1.79208e-05	-5.59808	UP.in.C.Terminal
PARVG	0.00268739	-5.59475	UP.in.C.Terminal
PRR12	0.000296202	-5.58862	UP.in.C.Terminal
RPAP3	1.17163e-05	-5.58597	UP.in.C.Terminal
SEC24D	5.50578e-05	-5.58287	UP.in.C.Terminal
ZNF281	0.00100504	-5.56391	UP.in.C.Terminal
GNAI3	0.0031177	-5.55952	UP.in.C.Terminal
GOLGA5	4.08735e-06	-5.55578	UP.in.C.Terminal
RABGAP1L	7.14821e-07	-5.54928	UP.in.C.Terminal
LMO7	1.82234e-08	-5.54276	UP.in.C.Terminal
ASRGL1	4.05039e-06	-5.53489	UP.in.C.Terminal
PTK7	9.32673e-05	-5.53191	UP.in.C.Terminal
AMOT	0.00272331	-5.53082	UP.in.C.Terminal
RGPD3	0.00207607	-5.5269	UP.in.C.Terminal
INPP5B	4.20356e-06	-5.52368	UP.in.C.Terminal
PSMD6	0.00157961	-5.51535	UP.in.C.Terminal
BRCA1	0.000695838	-5.51304	UP.in.C.Terminal
AAK1	4.11493e-08	-5.50724	UP.in.C.Terminal
RFC1	0.00537624	-5.50266	UP.in.C.Terminal
STRN	1.5658e-05	-5.50024	UP.in.C.Terminal
CEP350	2.54031e-05	-5.49695	UP.in.C.Terminal
SORL1	5.47622e-05	-5.49347	UP.in.C.Terminal
CEP43	0.000144082	-5.48802	UP.in.C.Terminal
PSMC3	7.37586e-06	-5.47195	UP.in.C.Terminal
TM9SF2	0.00195446	-5.46713	UP.in.C.Terminal
COPG2	1.7092e-06	-5.46635	UP.in.C.Terminal
ERGIC2	5.77339e-06	-5.46538	UP.in.C.Terminal
PRRC2C	0.000168619	-5.46464	UP.in.C.Terminal
ETNK1	0.000194943	-5.45903	UP.in.C.Terminal
CNDP2	0.000219995	-5.44666	UP.in.C.Terminal
SLC1A5	6.8429e-07	-5.44605	UP.in.C.Terminal
RHEB	0.00746945	-5.44495	UP.in.C.Terminal
POLR2B	0.0413174	-5.44222	UP.in.C.Terminal
GNPDA1	0.00524536	-5.43223	UP.in.C.Terminal
HAUS6	0.00349174	-5.42066	UP.in.C.Terminal
THEMIS	0.00752226	-5.41472	UP.in.C.Terminal
RBBP6	0.00122424	-5.40812	UP.in.C.Terminal
TCF12	4.80608e-06	-5.40474	UP.in.C.Terminal
SLC1A4	3.50432e-06	-5.40087	UP.in.C.Terminal
SPAG1	0.00022033	-5.39778	UP.in.C.Terminal
SLC16A1	7.58874e-05	-5.39238	UP.in.C.Terminal
ITCH	0.00010177	-5.38704	UP.in.C.Terminal
SLAIN2	0.000479874	-5.38067	UP.in.C.Terminal
EP400	0.00565788	-5.37586	UP.in.C.Terminal
CXCR4	5.88347e-05	-5.37437	UP.in.C.Terminal
SLC30A7	0.00214065	-5.37229	UP.in.C.Terminal
PARK7	9.3737e-08	-5.37038	UP.in.C.Terminal
ITSN2	0.000639135	-5.36714	UP.in.C.Terminal
NSFL1C	3.12944e-05	-5.35354	UP.in.C.Terminal
RPRD2	0.00160069	-5.35214	UP.in.C.Terminal
ARL13B	0.000997186	-5.33728	UP.in.C.Terminal
NUMBL	0.0001383	-5.33714	UP.in.C.Terminal
UBXN4	7.48733e-06	-5.33574	UP.in.C.Terminal
CLCN3	0.00669545	-5.33255	UP.in.C.Terminal
ANKS6	5.63766e-05	-5.32813	UP.in.C.Terminal
RBBP7	0.0087316	-5.32768	UP.in.C.Terminal
COPS3	5.16358e-09	-5.31929	UP.in.C.Terminal
RICTOR	0.00825521	-5.31926	UP.in.C.Terminal
BYSL	0.000276433	-5.3186	UP.in.C.Terminal
CYFIP2	0.0138497	-5.31643	UP.in.C.Terminal
STX7	0.000457148	-5.31492	UP.in.C.Terminal
PURA	6.03935e-05	-5.31244	UP.in.C.Terminal
IPO7	0.00974208	-5.31003	UP.in.C.Terminal
HSPA4	0.0373993	-5.30749	UP.in.C.Terminal
VPS33B	8.55385e-05	-5.30421	UP.in.C.Terminal
ABCC1	8.14462e-05	-5.3037	UP.in.C.Terminal
SPNS1	8.53552e-05	-5.30155	UP.in.C.Terminal
CYRIB	0.00294557	-5.28918	UP.in.C.Terminal
SIN3A	1.10678e-05	-5.28492	UP.in.C.Terminal
FHOD1	0.00733166	-5.2848	UP.in.C.Terminal
SEC22B	0.00427705	-5.28412	UP.in.C.Terminal
ANKRD27	0.00482604	-5.27647	UP.in.C.Terminal
ZC3HAV1L	0.029448	-5.2605	UP.in.C.Terminal
FARSA	0.000510512	-5.25968	UP.in.C.Terminal
HSPH1	0.00407177	-5.25753	UP.in.C.Terminal
COPA	0.0125505	-5.25688	UP.in.C.Terminal
CORO1C	0.0130237	-5.25577	UP.in.C.Terminal
USP32	0.00205059	-5.25203	UP.in.C.Terminal
TAGLN3	0.000416979	-5.24479	UP.in.C.Terminal
AP1M1	0.0142954	-5.24391	UP.in.C.Terminal
MYO1B	0.0307231	-5.2435	UP.in.C.Terminal
MED23	0.00111064	-5.24127	UP.in.C.Terminal
LUZP1	0.00165954	-5.23617	UP.in.C.Terminal
SMAP2	0.000907236	-5.22818	UP.in.C.Terminal
XIAP	4.80018e-07	-5.22544	UP.in.C.Terminal
NMT1	0.017262	-5.22064	UP.in.C.Terminal
TM9SF3	0.0137995	-5.20884	UP.in.C.Terminal
EIF4G1	0.00794406	-5.20806	UP.in.C.Terminal
LCP1	0.000897169	-5.20353	UP.in.C.Terminal
SLC12A2	0.00154291	-5.18938	UP.in.C.Terminal
RAB3GAP1	1.51428e-06	-5.187	UP.in.C.Terminal
PTPN11	0.00253182	-5.18259	UP.in.C.Terminal
SEC23B	6.92486e-06	-5.18034	UP.in.C.Terminal
NUP58	4.4474e-05	-5.17806	UP.in.C.Terminal
AHCTF1	0.00560822	-5.17093	UP.in.C.Terminal
IPO8	1.81257e-06	-5.16294	UP.in.C.Terminal
CCT5	0.0187758	-5.16261	UP.in.C.Terminal
YIPF5	4.925e-08	-5.1576	UP.in.C.Terminal
EEF1B2	1.3824e-05	-5.15515	UP.in.C.Terminal
TPD52L2	0.000194117	-5.14844	UP.in.C.Terminal
GOSR1	0.000189233	-5.14033	UP.in.C.Terminal
USP15	0.000513588	-5.1357	UP.in.C.Terminal
RAB14	0.0350989	-5.13476	UP.in.C.Terminal
VPS16	0.000542923	-5.12629	UP.in.C.Terminal
SAFB	3.00373e-05	-5.11906	UP.in.C.Terminal
DCUN1D1	0.00325743	-5.11314	UP.in.C.Terminal
CDC37	5.44882e-07	-5.11033	UP.in.C.Terminal
TANC2	0.0240493	-5.10988	UP.in.C.Terminal
THOC2	0.00381739	-5.10944	UP.in.C.Terminal
SNX5	7.95556e-08	-5.10847	UP.in.C.Terminal
RRP1B	0.00342838	-5.09653	UP.in.C.Terminal
ZCCHC3	0.000857538	-5.09305	UP.in.C.Terminal
YTHDF1	3.6896e-05	-5.08466	UP.in.C.Terminal
PTPN22	0.0013451	-5.08061	UP.in.C.Terminal
SSH2	0.000513408	-5.07217	UP.in.C.Terminal
DYNC1LI1	2.4944e-06	-5.07095	UP.in.C.Terminal
KNL1	0.00121568	-5.06744	UP.in.C.Terminal
PIK3C2A	1.9669e-06	-5.06641	UP.in.C.Terminal
CCDC88A	0.00252215	-5.06592	UP.in.C.Terminal
RAB8A	8.1895e-05	-5.06448	UP.in.C.Terminal
MAPT	5.69056e-05	-5.05989	UP.in.C.Terminal
GNA13	0.00678117	-5.057	UP.in.C.Terminal
KIF11	0.0263966	-5.05404	UP.in.C.Terminal
ST13	0.00828288	-5.04733	UP.in.C.Terminal
AAAS	0.0237978	-5.0464	UP.in.C.Terminal
TIPRL	0.000228792	-5.04506	UP.in.C.Terminal
STOM	0.000149189	-5.03979	UP.in.C.Terminal
EIF3F	0.00251691	-5.03968	UP.in.C.Terminal
TPD52	8.57713e-06	-5.0391	UP.in.C.Terminal
POM121	0.00198859	-5.03008	UP.in.C.Terminal
LCK	0.00570456	-5.02201	UP.in.C.Terminal
TMEM165	0.00467943	-5.01676	UP.in.C.Terminal
MAP4.1	8.82383e-06	-5.00765	UP.in.C.Terminal
WDR7	1.79264e-07	-4.99863	UP.in.C.Terminal
STX5	7.01337e-05	-4.99443	UP.in.C.Terminal
KIRREL1	0.00298874	-4.99403	UP.in.C.Terminal
PLCB1	0.00981267	-4.98708	UP.in.C.Terminal
CDK5RAP3	0.000518321	-4.98621	UP.in.C.Terminal
SPN	2.35346e-05	-4.9861	UP.in.C.Terminal
RESF1	2.07827e-05	-4.98027	UP.in.C.Terminal
TM9SF4	0.0226682	-4.96384	UP.in.C.Terminal
ZC3H14	0.00606637	-4.96273	UP.in.C.Terminal
NUP107	0.020128	-4.95894	UP.in.C.Terminal
ATP2C1	0.000283511	-4.95129	UP.in.C.Terminal
ENOSF1	0.000143231	-4.94884	UP.in.C.Terminal
CARMIL2	0.000210492	-4.94731	UP.in.C.Terminal
EIF3I	0.0204089	-4.94113	UP.in.C.Terminal
FHL1	3.46428e-06	-4.93831	UP.in.C.Terminal
CACYBP	0.0087027	-4.93058	UP.in.C.Terminal
YIF1B	0.00919944	-4.92899	UP.in.C.Terminal
RFTN1	0.000534197	-4.9273	UP.in.C.Terminal
PRRC2A	0.0180543	-4.92359	UP.in.C.Terminal
ARHGAP45	0.0161007	-4.92053	UP.in.C.Terminal
RPS6KA1	0.0273505	-4.90875	UP.in.C.Terminal
ARAP2	0.00336682	-4.90637	UP.in.C.Terminal
LMNB1	0.0114678	-4.89626	UP.in.C.Terminal
NUP98	0.000370644	-4.89301	UP.in.C.Terminal
VARS1	0.0330761	-4.88669	UP.in.C.Terminal
SNRPC	0.00197407	-4.88268	UP.in.C.Terminal
NANP	2.19541e-06	-4.87902	UP.in.C.Terminal
EIF3E	0.0032838	-4.87265	UP.in.C.Terminal
ANAPC1	1.74371e-05	-4.87198	UP.in.C.Terminal
CSNK2B	0.000190372	-4.86925	UP.in.C.Terminal
GRK3	0.00386822	-4.86896	UP.in.C.Terminal
EIF3A	0.0249393	-4.86411	UP.in.C.Terminal
SCAMP2	0.0055403	-4.86371	UP.in.C.Terminal
STAT3	0.00262753	-4.86011	UP.in.C.Terminal
EHBP1L1	0.000916861	-4.85776	UP.in.C.Terminal
NPLOC4	0.00159834	-4.85638	UP.in.C.Terminal
GNE	0.000781688	-4.85514	UP.in.C.Terminal
HDGF	0.00405517	-4.85451	UP.in.C.Terminal
SRRM2	0.00161857	-4.84754	UP.in.C.Terminal
PPP1R12A	0.000216069	-4.84298	UP.in.C.Terminal
CAMK4	0.0053012	-4.83082	UP.in.C.Terminal
ADSL	0.0141262	-4.82953	UP.in.C.Terminal
DTX1	0.000321014	-4.817	UP.in.C.Terminal
BET1	0.000885663	-4.81111	UP.in.C.Terminal
PEAK1	0.000296578	-4.80829	UP.in.C.Terminal
EIF5	0.00651784	-4.80808	UP.in.C.Terminal
NCAPG	0.0454058	-4.80606	UP.in.C.Terminal
PTPA	4.64856e-05	-4.80564	UP.in.C.Terminal
SRPRA	0.00781451	-4.80404	UP.in.C.Terminal
EIF3L	0.000668331	-4.80246	UP.in.C.Terminal
ALMS1	0.00140963	-4.80101	UP.in.C.Terminal
HELZ	0.00016861	-4.79321	UP.in.C.Terminal
BMP2K	7.36628e-07	-4.79068	UP.in.C.Terminal
ADA	5.06774e-05	-4.78498	UP.in.C.Terminal
PRKAB1	0.00770802	-4.78422	UP.in.C.Terminal
PPP3CB	1.57591e-05	-4.78208	UP.in.C.Terminal
ARAF	0.000166404	-4.77201	UP.in.C.Terminal
PRMT5	0.0214601	-4.77036	UP.in.C.Terminal
TDP2	0.00343257	-4.76467	UP.in.C.Terminal
SEPTIN9	0.00590414	-4.76129	UP.in.C.Terminal
PRPF3	0.000199837	-4.75299	UP.in.C.Terminal
AP2B1	0.0210646	-4.7462	UP.in.C.Terminal
TRAJ12	0.000513456	-4.74558	UP.in.C.Terminal
KIDINS220	7.03621e-05	-4.74249	UP.in.C.Terminal
HLA-A	0.0135255	-4.74134	UP.in.C.Terminal
GTSE1	3.66943e-05	-4.74013	UP.in.C.Terminal
STAG2	0.000908587	-4.73733	UP.in.C.Terminal
GTF2A1	1.58493e-06	-4.73354	UP.in.C.Terminal
NIT2	0.00909937	-4.72402	UP.in.C.Terminal
PPP4C	0.000380889	-4.72239	UP.in.C.Terminal
DOCK2	0.010378	-4.72216	UP.in.C.Terminal
SRPK1	0.0174524	-4.71972	UP.in.C.Terminal
NUDT5	1.99163e-07	-4.71224	UP.in.C.Terminal
CCAR2	0.0442511	-4.70545	UP.in.C.Terminal
MIS18A	0.00101989	-4.70421	UP.in.C.Terminal
LSS	0.00893069	-4.69613	UP.in.C.Terminal
USP47	0.00290336	-4.68915	UP.in.C.Terminal
ABCF2	0.0126628	-4.67968	UP.in.C.Terminal
GLIPR2	0.000729579	-4.67643	UP.in.C.Terminal
TBC1D10A	0.00165724	-4.67256	UP.in.C.Terminal
RUFY3	0.000554842	-4.67088	UP.in.C.Terminal
ARHGEF6	0.0130294	-4.66666	UP.in.C.Terminal
FHIP2A	3.57801e-05	-4.66636	UP.in.C.Terminal
EIF5B	0.00423562	-4.66539	UP.in.C.Terminal
DRG1	0.0181568	-4.65164	UP.in.C.Terminal
STAU2	0.00130407	-4.63746	UP.in.C.Terminal
SMG9	6.86404e-05	-4.63723	UP.in.C.Terminal
KCNAB2	0.0210873	-4.63681	UP.in.C.Terminal
PRAG1	0.000714059	-4.63629	UP.in.C.Terminal
NAE1	0.00523628	-4.62613	UP.in.C.Terminal
PIK3R4	0.000214833	-4.62407	UP.in.C.Terminal
TMPO.1	0.000646461	-4.62257	UP.in.C.Terminal
FERMT2	4.64188e-08	-4.62088	UP.in.C.Terminal
WDR12	0.00293207	-4.62081	UP.in.C.Terminal
GALNT2	0.00345414	-4.61168	UP.in.C.Terminal
SUMO2	0.000214371	-4.60033	UP.in.C.Terminal
CAPG	0.00111309	-4.59643	UP.in.C.Terminal
TRAPPC8	0.00312787	-4.59623	UP.in.C.Terminal
DEF6	0.0171069	-4.58807	UP.in.C.Terminal
SNW1	0.00323357	-4.5711	UP.in.C.Terminal
VAPA	0.0347782	-4.56251	UP.in.C.Terminal
LMTK2	0.00278495	-4.55753	UP.in.C.Terminal
PARP16	0.00829329	-4.5552	UP.in.C.Terminal
SKAP1	0.000205032	-4.5547	UP.in.C.Terminal
RALGAPA1	7.05422e-05	-4.55456	UP.in.C.Terminal
PDLIM7	0.000226084	-4.5499	UP.in.C.Terminal
SF1	0.0189209	-4.53827	UP.in.C.Terminal
SBF1	7.07647e-08	-4.53678	UP.in.C.Terminal
NEK9	0.00762383	-4.53354	UP.in.C.Terminal
PPP1R18	3.41976e-05	-4.52888	UP.in.C.Terminal
CISD2	0.00770353	-4.51801	UP.in.C.Terminal
GLRX3	0.0118183	-4.50488	UP.in.C.Terminal
PACC1	1.81493e-06	-4.49981	UP.in.C.Terminal
NCOR1	0.0294168	-4.4942	UP.in.C.Terminal
DNAJB1	0.000154858	-4.49413	UP.in.C.Terminal
XPO1	0.00688939	-4.49163	UP.in.C.Terminal
ARHGDIA	1.1278e-05	-4.49034	UP.in.C.Terminal
EIF2S1	0.0157554	-4.48585	UP.in.C.Terminal
XPO7	0.00656709	-4.48506	UP.in.C.Terminal
RAB35	0.0242233	-4.48052	UP.in.C.Terminal
CSTF3	0.000313235	-4.47652	UP.in.C.Terminal
YARS1	0.0468152	-4.4748	UP.in.C.Terminal
RPTOR	0.00463732	-4.47129	UP.in.C.Terminal
EIF3B	0.0265865	-4.46978	UP.in.C.Terminal
VPS13A	5.01649e-06	-4.46087	UP.in.C.Terminal
EIF4H	0.00132566	-4.45478	UP.in.C.Terminal
HOOK3	0.00161839	-4.44748	UP.in.C.Terminal
NDRG3	0.00010878	-4.44076	UP.in.C.Terminal
PLK1	0.00109794	-4.44034	UP.in.C.Terminal
LLGL1	0.00413487	-4.43963	UP.in.C.Terminal
LBR	0.00631024	-4.43775	UP.in.C.Terminal
SAR1B	0.0113966	-4.43204	UP.in.C.Terminal
RBM14	0.00748952	-4.42764	UP.in.C.Terminal
NUDT21	0.000893334	-4.42497	UP.in.C.Terminal
ERGIC1	0.0120943	-4.41729	UP.in.C.Terminal
SMS	0.0073456	-4.41581	UP.in.C.Terminal
AGL	0.00310771	-4.4127	UP.in.C.Terminal
LSM14B	9.07927e-06	-4.40515	UP.in.C.Terminal
PLCG1	0.0294406	-4.40329	UP.in.C.Terminal
IFIT5	0.0042519	-4.39753	UP.in.C.Terminal
XPOT	0.032864	-4.39484	UP.in.C.Terminal
MOB3A	0.0025575	-4.39257	UP.in.C.Terminal
PI4KA	0.0107967	-4.39121	UP.in.C.Terminal
CAP1	0.00123492	-4.39028	UP.in.C.Terminal
PPAT	0.0160424	-4.38675	UP.in.C.Terminal
WARS1	0.0380029	-4.38605	UP.in.C.Terminal
PTPRK	0.0130714	-4.38109	UP.in.C.Terminal
SNRNP200	0.0414592	-4.38033	UP.in.C.Terminal
LPCAT1	6.8554e-05	-4.37953	UP.in.C.Terminal
JAKMIP1	0.000270286	-4.37919	UP.in.C.Terminal
MED15	4.27612e-06	-4.37849	UP.in.C.Terminal
MAPT.1	6.83899e-05	-4.37114	UP.in.C.Terminal
SLC39A14	0.00114069	-4.36984	UP.in.C.Terminal
SORD	0.00842922	-4.36961	UP.in.C.Terminal
ARRB2	0.00663441	-4.36699	UP.in.C.Terminal
ARFIP1	0.00133945	-4.35657	UP.in.C.Terminal
RTRAF	9.60239e-05	-4.35635	UP.in.C.Terminal
TP53BP2	0.0142203	-4.35326	UP.in.C.Terminal
HEATR1	0.015012	-4.34486	UP.in.C.Terminal
NBEAL1	0.00248257	-4.34326	UP.in.C.Terminal
ROCK1	0.000157777	-4.33974	UP.in.C.Terminal
COPB2	0.0185538	-4.33854	UP.in.C.Terminal
NF1	0.00110035	-4.33842	UP.in.C.Terminal
VIPAS39	0.0099385	-4.33573	UP.in.C.Terminal
TOE1	6.89834e-06	-4.33563	UP.in.C.Terminal
ATP6V0A2	0.00241454	-4.33193	UP.in.C.Terminal
PPM1A	0.00251867	-4.32092	UP.in.C.Terminal
TXNL1	0.00868268	-4.32092	UP.in.C.Terminal
IRAK4	0.0015661	-4.31152	UP.in.C.Terminal
DHX16	0.00939348	-4.30864	UP.in.C.Terminal
GIT2	0.0021075	-4.30828	UP.in.C.Terminal
IQGAP1	0.0292394	-4.30421	UP.in.C.Terminal
CEP85	2.14563e-06	-4.30377	UP.in.C.Terminal
COMMD10	9.13802e-05	-4.29724	UP.in.C.Terminal
PFDN2	0.00010331	-4.29339	UP.in.C.Terminal
PRKACA	0.0118705	-4.28372	UP.in.C.Terminal
DIP2B	1.51026e-05	-4.27242	UP.in.C.Terminal
MYH9	0.000376754	-4.269	UP.in.C.Terminal
GOLGB1	0.00301043	-4.26885	UP.in.C.Terminal
GPI	0.00582735	-4.25995	UP.in.C.Terminal
USP42	0.000867825	-4.25369	UP.in.C.Terminal
SLC20A1	4.63394e-05	-4.24157	UP.in.C.Terminal
TBC1D2B	0.00630455	-4.23708	UP.in.C.Terminal
IDI1	0.00361087	-4.22738	UP.in.C.Terminal
ARHGEF18	0.000633588	-4.22495	UP.in.C.Terminal
TEX264	0.0175464	-4.22449	UP.in.C.Terminal
POGZ	0.000960859	-4.21252	UP.in.C.Terminal
DCP1A	0.0133315	-4.20817	UP.in.C.Terminal
SLC19A1	3.39886e-05	-4.20777	UP.in.C.Terminal
GSR	0.0103793	-4.2064	UP.in.C.Terminal
PSAT1	0.000823655	-4.20359	UP.in.C.Terminal
PPP2R2A	0.0058567	-4.20068	UP.in.C.Terminal
NEDD1	0.000141696	-4.19868	UP.in.C.Terminal
ATP13A3	0.00957245	-4.19501	UP.in.C.Terminal
1	8.87795e-05	-4.18946	UP.in.C.Terminal
HUWE1	0.00346676	-4.18682	UP.in.C.Terminal
HSPA8	0.00189384	-4.18524	UP.in.C.Terminal
MAN1A2	0.0147193	-4.18311	UP.in.C.Terminal
TOP2B	0.0213378	-4.17708	UP.in.C.Terminal
DYNC1H1	0.0156609	-4.15554	UP.in.C.Terminal
RHBDD2	0.00339593	-4.15553	UP.in.C.Terminal
SLC7A1	0.0202875	-4.15298	UP.in.C.Terminal
EIF2A	0.0315987	-4.15	UP.in.C.Terminal
DNMT1	0.0173659	-4.14868	UP.in.C.Terminal
NCAPG2	4.82648e-05	-4.14862	UP.in.C.Terminal
RBSN	7.21608e-06	-4.1444	UP.in.C.Terminal
FXR1	0.0049275	-4.14288	UP.in.C.Terminal
CHD1	0.016898	-4.14269	UP.in.C.Terminal
SELPLG	0.00134407	-4.13987	UP.in.C.Terminal
IPO5	0.0119748	-4.13961	UP.in.C.Terminal
MOB1A	0.000464313	-4.13945	UP.in.C.Terminal
STAT1	0.0378021	-4.13716	UP.in.C.Terminal
ARL4D	0.0457719	-4.1363	UP.in.C.Terminal
C7orf50	0.00034058	-4.12354	UP.in.C.Terminal
ARHGDIB	8.78165e-05	-4.12185	UP.in.C.Terminal
TUBGCP2	0.0280254	-4.12084	UP.in.C.Terminal
TPP2	0.000622173	-4.12031	UP.in.C.Terminal
TOLLIP	0.00138997	-4.11798	UP.in.C.Terminal
WWOX	0.016472	-4.116	UP.in.C.Terminal
ARID1A	0.00176607	-4.11557	UP.in.C.Terminal
GBE1	0.00271544	-4.1136	UP.in.C.Terminal
SLC30A5	0.012356	-4.10401	UP.in.C.Terminal
PARD3	0.024257	-4.10211	UP.in.C.Terminal
DKC1	0.00432745	-4.10098	UP.in.C.Terminal
TCOF1	0.0261716	-4.10024	UP.in.C.Terminal
CCDC102A	0.00176813	-4.09595	UP.in.C.Terminal
SLC30A1	0.0306424	-4.08909	UP.in.C.Terminal
GALNT1	0.00348252	-4.08761	UP.in.C.Terminal
PDS5A	0.0205427	-4.08032	UP.in.C.Terminal
SPG21	0.00384759	-4.07124	UP.in.C.Terminal
PSMD3	0.00914592	-4.06834	UP.in.C.Terminal
HSPA6	0.000896776	-4.0662	UP.in.C.Terminal
RAB9A	0.00986643	-4.05998	UP.in.C.Terminal
ABHD17B	0.00130018	-4.05731	UP.in.C.Terminal
RUVBL1	0.0459725	-4.05494	UP.in.C.Terminal
SEPTIN7	0.00154261	-4.04337	UP.in.C.Terminal
SIPA1L3	0.0265364	-4.03938	UP.in.C.Terminal
NAA15	0.0482849	-4.03717	UP.in.C.Terminal
NUDCD2	0.0114853	-4.0326	UP.in.C.Terminal
ADRM1	0.00709454	-4.02654	UP.in.C.Terminal
LEMD3	0.0139109	-4.02615	UP.in.C.Terminal
VBP1	5.03711e-05	-4.02478	UP.in.C.Terminal
ANXA1	2.05566e-05	-4.01664	UP.in.C.Terminal
CAPZA2	0.0175435	-4.01425	UP.in.C.Terminal
SEC16A	0.0333399	-4.00696	UP.in.C.Terminal
PALD1	0.0211214	-3.99961	UP.in.C.Terminal
RAB3GAP2	0.00718736	-3.99813	UP.in.C.Terminal
TSN	0.000715218	-3.9975	UP.in.C.Terminal
GRAP2	0.00256519	-3.99631	UP.in.C.Terminal
UPF1	1.13609e-05	-3.99523	UP.in.C.Terminal
CSE1L	0.0272371	-3.98852	UP.in.C.Terminal
ESRRG	0.00607133	-3.9874	UP.in.C.Terminal
MAN1B1	0.0118459	-3.9821	UP.in.C.Terminal
TSC2	0.0108212	-3.98154	UP.in.C.Terminal
ICAM3	0.000303965	-3.97953	UP.in.C.Terminal
CPSF1	0.0107182	-3.97952	UP.in.C.Terminal
PABPC1	0.0128868	-3.97087	UP.in.C.Terminal
RER1	0.00298728	-3.94767	UP.in.C.Terminal
MTMR1	0.000193222	-3.94379	UP.in.C.Terminal
CARS1	0.000249173	-3.94216	UP.in.C.Terminal
UCHL5	0.00154866	-3.94091	UP.in.C.Terminal
SQSTM1	0.00522668	-3.93824	UP.in.C.Terminal
ARMT1	0.0357872	-3.93792	UP.in.C.Terminal
CSTF2	0.0115741	-3.93435	UP.in.C.Terminal
CUL4B	0.0308433	-3.92748	UP.in.C.Terminal
CNNM3	0.014106	-3.92729	UP.in.C.Terminal
CIP2A	0.00297361	-3.92613	UP.in.C.Terminal
SNRPA1	0.000187897	-3.92284	UP.in.C.Terminal
TMX2	0.0333212	-3.92181	UP.in.C.Terminal
SEC23A	0.0078947	-3.91394	UP.in.C.Terminal
IARS1	0.0190227	-3.91168	UP.in.C.Terminal
DCTN1	0.0122605	-3.91149	UP.in.C.Terminal
RBM25	0.0134671	-3.90392	UP.in.C.Terminal
AGAP2	0.00591682	-3.89225	UP.in.C.Terminal
SMARCA5	0.0427148	-3.88905	UP.in.C.Terminal
CD7	0.00615934	-3.88897	UP.in.C.Terminal
TRBV12-4	0.0226122	-3.8828	UP.in.C.Terminal
NPEPPS	0.00553784	-3.87887	UP.in.C.Terminal
SREK1	0.00500061	-3.87849	UP.in.C.Terminal
BABAM2	0.00767209	-3.86504	UP.in.C.Terminal
ZC3H15	0.00277381	-3.86135	UP.in.C.Terminal
BRAF	0.0329542	-3.86101	UP.in.C.Terminal
USP7	0.0343369	-3.85907	UP.in.C.Terminal
NUP188	0.0127582	-3.84925	UP.in.C.Terminal
LRBA	7.04749e-06	-3.84524	UP.in.C.Terminal
GIMAP7	0.00747916	-3.84057	UP.in.C.Terminal
TXN	9.48148e-06	-3.83293	UP.in.C.Terminal
TKT	9.55496e-06	-3.83021	UP.in.C.Terminal
RNASEH2B	0.0212789	-3.82294	UP.in.C.Terminal
ELOC	0.0219723	-3.82255	UP.in.C.Terminal
RGS14.1	0.024127	-3.81691	UP.in.C.Terminal
ZW10	0.0150736	-3.81584	UP.in.C.Terminal
ARPC5	0.0023204	-3.81447	UP.in.C.Terminal
CMTR1	0.00191645	-3.81444	UP.in.C.Terminal
LRP6	0.000113557	-3.80628	UP.in.C.Terminal
G6PD	0.0202205	-3.8058	UP.in.C.Terminal
SSRP1	0.0118093	-3.80241	UP.in.C.Terminal
RAE1	0.0419507	-3.79655	UP.in.C.Terminal
PRKDC	0.0169033	-3.79363	UP.in.C.Terminal
DPP3	0.00942404	-3.79226	UP.in.C.Terminal
HMBOX1	0.00407555	-3.78789	UP.in.C.Terminal
SLC6A6	0.000430692	-3.78087	UP.in.C.Terminal
EPRS1	0.0255342	-3.77935	UP.in.C.Terminal
FUT8	0.000471193	-3.77914	UP.in.C.Terminal
NUP133	0.0474552	-3.77781	UP.in.C.Terminal
SPATA5	0.00098195	-3.77475	UP.in.C.Terminal
GSK3A	0.00568442	-3.77462	UP.in.C.Terminal
LDAH	0.0061435	-3.77208	UP.in.C.Terminal
MYH14	0.0090938	-3.76956	UP.in.C.Terminal
ATP11A	0.00014374	-3.76912	UP.in.C.Terminal
HBS1L	0.000674007	-3.76784	UP.in.C.Terminal
NEK1	0.0374739	-3.76693	UP.in.C.Terminal
LSG1	0.002244	-3.76036	UP.in.C.Terminal
GEMIN5	0.0388253	-3.757	UP.in.C.Terminal
KPNA4	0.0435237	-3.75498	UP.in.C.Terminal
SF3B6	0.00462293	-3.75417	UP.in.C.Terminal
PKN1	0.000854525	-3.74561	UP.in.C.Terminal
LOC102724159	0.0359692	-3.73879	UP.in.C.Terminal
FAM171A2	0.00433123	-3.73238	UP.in.C.Terminal
MACF1	0.000723525	-3.7278	UP.in.C.Terminal
LIN54	3.05357e-06	-3.72318	UP.in.C.Terminal
PRKCB	0.0305084	-3.72151	UP.in.C.Terminal
G3BP1	0.000313409	-3.70246	UP.in.C.Terminal
KPNB1	0.0466432	-3.70207	UP.in.C.Terminal
PPP2R5D	0.029726	-3.6953	UP.in.C.Terminal
NPC1	0.00046184	-3.69452	UP.in.C.Terminal
IMPA1	0.0160572	-3.69168	UP.in.C.Terminal
STIP1	0.0176756	-3.69068	UP.in.C.Terminal
PRKAR2A	0.00342762	-3.68982	UP.in.C.Terminal
TARS1	0.00320662	-3.68544	UP.in.C.Terminal
NUMA1	0.00573336	-3.67861	UP.in.C.Terminal
GNL1	0.0473872	-3.6785	UP.in.C.Terminal
NEDD8	5.24747e-05	-3.66526	UP.in.C.Terminal
CPSF3	0.0161703	-3.65945	UP.in.C.Terminal
FUBP3	0.00362193	-3.65803	UP.in.C.Terminal
ABL2	0.0242121	-3.64851	UP.in.C.Terminal
TBC1D10B	2.20493e-05	-3.64688	UP.in.C.Terminal
DYNC1I2	0.00217755	-3.64432	UP.in.C.Terminal
MAVS	0.0257823	-3.64415	UP.in.C.Terminal
COPS5	0.00220569	-3.63145	UP.in.C.Terminal
ROCK2	0.00116231	-3.62454	UP.in.C.Terminal
CYLD	0.0137314	-3.62397	UP.in.C.Terminal
VCP	0.00306856	-3.62179	UP.in.C.Terminal
PKN2	0.000612821	-3.6168	UP.in.C.Terminal
UTP6	0.00353913	-3.60119	UP.in.C.Terminal
CCDC43	0.00167441	-3.60051	UP.in.C.Terminal
ANKRD17	0.0382665	-3.59748	UP.in.C.Terminal
DEPDC1B	0.00049401	-3.5945	UP.in.C.Terminal
FANCD2	0.0232852	-3.58713	UP.in.C.Terminal
RAB2A	0.00539367	-3.58665	UP.in.C.Terminal
NOP2	0.013041	-3.58499	UP.in.C.Terminal
SPAG9	2.34726e-05	-3.58352	UP.in.C.Terminal
ZAP70	0.0118516	-3.57621	UP.in.C.Terminal
RAB1B	0.0453503	-3.5762	UP.in.C.Terminal
NIFK	0.0368854	-3.57612	UP.in.C.Terminal
ZFP91-CNTF	0.000827724	-3.57193	UP.in.C.Terminal
FLOT1	0.00456683	-3.56926	UP.in.C.Terminal
AHCY	0.0018508	-3.56656	UP.in.C.Terminal
NEDD4	0.000159622	-3.56042	UP.in.C.Terminal
PCNP	0.001561	-3.55932	UP.in.C.Terminal
STRAP	0.000120841	-3.55811	UP.in.C.Terminal
CHD4	0.0106989	-3.5577	UP.in.C.Terminal
WDR18	0.0404045	-3.55343	UP.in.C.Terminal
SMU1	0.0374567	-3.54936	UP.in.C.Terminal
ARFGEF2	0.0002298	-3.54924	UP.in.C.Terminal
RAP2B	0.0475837	-3.54768	UP.in.C.Terminal
YTHDF3	0.00264844	-3.54554	UP.in.C.Terminal
EXOC7	0.00275777	-3.54277	UP.in.C.Terminal
EXOSC9	0.00158688	-3.53846	UP.in.C.Terminal
SCD5	0.0108564	-3.53588	UP.in.C.Terminal
MTDH	0.0458912	-3.5355	UP.in.C.Terminal
GNAI2	0.00441323	-3.51996	UP.in.C.Terminal
CUL2	0.0492651	-3.51945	UP.in.C.Terminal
ARHGAP4	0.00880713	-3.51058	UP.in.C.Terminal
FERMT3	0.00163369	-3.49355	UP.in.C.Terminal
XRCC5	0.00901205	-3.48661	UP.in.C.Terminal
TCEB3	4.15646e-05	-3.48084	UP.in.C.Terminal
SLC9A1	0.0419639	-3.48065	UP.in.C.Terminal
FDPS	0.00694912	-3.47846	UP.in.C.Terminal
DDX6	0.000235598	-3.4761	UP.in.C.Terminal
MIOS	0.0110952	-3.47364	UP.in.C.Terminal
U2SURP	0.000778997	-3.47186	UP.in.C.Terminal
ACSL4	0.0179052	-3.46964	UP.in.C.Terminal
CAPZB	0.000464604	-3.46809	UP.in.C.Terminal
GDI2	0.00835993	-3.46741	UP.in.C.Terminal
SLC29A1	0.00515798	-3.46564	UP.in.C.Terminal
RNPEP	0.0196294	-3.46283	UP.in.C.Terminal
CRNKL1	0.0313615	-3.44847	UP.in.C.Terminal
MOV10	0.0107179	-3.44718	UP.in.C.Terminal
UNC45A	0.0249902	-3.44244	UP.in.C.Terminal
FAM135A	0.036143	-3.4367	UP.in.C.Terminal
PGD	0.00379735	-3.43603	UP.in.C.Terminal
KIF5B	2.57192e-05	-3.43529	UP.in.C.Terminal
MAD2L1	0.0412292	-3.43403	UP.in.C.Terminal
LYSMD2	0.0145446	-3.43335	UP.in.C.Terminal
BUB1	0.0121484	-3.41673	UP.in.C.Terminal
TULP4	0.00262464	-3.41199	UP.in.C.Terminal
YTHDC2	0.00136517	-3.40847	UP.in.C.Terminal
POLR1G	0.00263963	-3.40436	UP.in.C.Terminal
PARP10	2.44318e-05	-3.40186	UP.in.C.Terminal
SF3A3	0.00128635	-3.40117	UP.in.C.Terminal
SMARCA4	0.00323733	-3.40041	UP.in.C.Terminal
SNRPB	0.00980781	-3.39152	UP.in.C.Terminal
GIT1	0.00766	-3.38191	UP.in.C.Terminal
TBC1D22B	0.00522597	-3.38093	UP.in.C.Terminal
SPRR1A	0.0483648	-3.37958	UP.in.C.Terminal
AKAP10	0.000248231	-3.37821	UP.in.C.Terminal
MTOR	0.00319603	-3.37622	UP.in.C.Terminal
MAPKAP1	3.16231e-05	-3.37238	UP.in.C.Terminal
PGM2	0.0419099	-3.36909	UP.in.C.Terminal
CHMP4A	4.37601e-06	-3.36537	UP.in.C.Terminal
PRPF8	0.00455738	-3.36516	UP.in.C.Terminal
LMAN2	0.0209849	-3.36313	UP.in.C.Terminal
PARP1	0.017151	-3.36218	UP.in.C.Terminal
CCNB1	0.00388093	-3.35741	UP.in.C.Terminal
WDR3	0.00776011	-3.35464	UP.in.C.Terminal
NOMO2	0.0465466	-3.35345	UP.in.C.Terminal
IRAK1	3.94094e-05	-3.35075	UP.in.C.Terminal
FAM120A	0.00128675	-3.3452	UP.in.C.Terminal
PRIM2	0.00487697	-3.34444	UP.in.C.Terminal
EXOSC10	0.0211285	-3.34172	UP.in.C.Terminal
RAC1	0.00509246	-3.33496	UP.in.C.Terminal
PCID2	0.0173878	-3.33158	UP.in.C.Terminal
SUPT16H	0.0191198	-3.32932	UP.in.C.Terminal
DDX47	0.00325764	-3.32263	UP.in.C.Terminal
CCZ1	0.000552134	-3.32213	UP.in.C.Terminal
SF3B3	0.000521675	-3.32006	UP.in.C.Terminal
PTBP1	0.0299282	-3.31601	UP.in.C.Terminal
USP9X	0.0448883	-3.31482	UP.in.C.Terminal
UACA	0.0144663	-3.31412	UP.in.C.Terminal
STX12	0.0408989	-3.30866	UP.in.C.Terminal
PGLS	0.0179994	-3.30388	UP.in.C.Terminal
AFDN	0.00180114	-3.30166	UP.in.C.Terminal
POLR2G	0.000441382	-3.29479	UP.in.C.Terminal
CCDC138	0.0488119	-3.29382	UP.in.C.Terminal
ANKFY1	0.00289559	-3.27899	UP.in.C.Terminal
POLR2A	0.0436638	-3.27834	UP.in.C.Terminal
DRG2	0.0234452	-3.27781	UP.in.C.Terminal
TCP1	0.00161889	-3.27254	UP.in.C.Terminal
LMAN1	0.0275744	-3.2672	UP.in.C.Terminal
NOP14	0.049075	-3.26487	UP.in.C.Terminal
DOCK9	0.00210324	-3.25995	UP.in.C.Terminal
AHSA1	0.00530202	-3.25107	UP.in.C.Terminal
RPGR	0.00133513	-3.24922	UP.in.C.Terminal
DHX37	0.0228051	-3.24709	UP.in.C.Terminal
PCBP1	0.00208441	-3.23503	UP.in.C.Terminal
USP24	0.0145499	-3.23332	UP.in.C.Terminal
SYPL1	0.0124358	-3.23031	UP.in.C.Terminal
DDX21	0.00293638	-3.22895	UP.in.C.Terminal
SLC12A9	0.0302461	-3.2213	UP.in.C.Terminal
RAF1	0.00928577	-3.21837	UP.in.C.Terminal
ASPRV1	0.00983224	-3.21727	UP.in.C.Terminal
USP10	0.0131707	-3.20608	UP.in.C.Terminal
RGS12	0.0181614	-3.20314	UP.in.C.Terminal
CNP	0.00112235	-3.19782	UP.in.C.Terminal
SMCHD1	0.0148668	-3.1906	UP.in.C.Terminal
ARHGAP39	0.00472853	-3.18712	UP.in.C.Terminal
RBM17	0.00172907	-3.1856	UP.in.C.Terminal
AAR2	0.0409296	-3.18519	UP.in.C.Terminal
TMED4	0.0024529	-3.17667	UP.in.C.Terminal
CLEC16A	0.00162527	-3.17595	UP.in.C.Terminal
SLC4A7	0.00611327	-3.17162	UP.in.C.Terminal
TMEM87A	0.049255	-3.16999	UP.in.C.Terminal
RNASEH2A	0.0414988	-3.16678	UP.in.C.Terminal
SIPA1L2	0.00662946	-3.16223	UP.in.C.Terminal
TRIM23	0.00922955	-3.14963	UP.in.C.Terminal
MYBBP1A	0.0418421	-3.14798	UP.in.C.Terminal
GPS1	0.0189521	-3.14718	UP.in.C.Terminal
DNTT	0.0137047	-3.13994	UP.in.C.Terminal
TRRAP	0.00821215	-3.13717	UP.in.C.Terminal
DENND1C	0.0393518	-3.13594	UP.in.C.Terminal
VTA1	0.00142275	-3.13549	UP.in.C.Terminal
DGKB	0.000655986	-3.1287	UP.in.C.Terminal
TRIP12	0.0453196	-3.12787	UP.in.C.Terminal
DDX24	0.00129639	-3.12651	UP.in.C.Terminal
TNFRSF8	0.0312526	-3.12566	UP.in.C.Terminal
MMS19	0.000231982	-3.12507	UP.in.C.Terminal
STK38	0.0423113	-3.12154	UP.in.C.Terminal
PPP6R2	0.00543844	-3.12064	UP.in.C.Terminal
CIT	0.00949018	-3.11797	UP.in.C.Terminal
CSK	0.030493	-3.10758	UP.in.C.Terminal
AASDHPPT	0.00829283	-3.09329	UP.in.C.Terminal
GNAS	0.0212308	-3.09215	UP.in.C.Terminal
DDX3X	0.0172369	-3.09007	UP.in.C.Terminal
VPS35	0.0224747	-3.08794	UP.in.C.Terminal
NUP88	0.0258322	-3.0872	UP.in.C.Terminal
ABR	0.0133197	-3.08471	UP.in.C.Terminal
ORAI1	0.0028253	-3.08255	UP.in.C.Terminal
VPS53	0.00050533	-3.08044	UP.in.C.Terminal
PIP4K2A	0.0261762	-3.07793	UP.in.C.Terminal
NOL10	0.00235107	-3.0745	UP.in.C.Terminal
PHIP	0.000548057	-3.07216	UP.in.C.Terminal
SNX6	0.0468726	-3.06557	UP.in.C.Terminal
C11orf58	0.00610442	-3.0613	UP.in.C.Terminal
SAAL1	0.014187	-3.049	UP.in.C.Terminal
AP1S1	0.0279253	-3.04757	UP.in.C.Terminal
PTAR1	0.00475383	-3.0466	UP.in.C.Terminal
VCPIP1	0.0188868	-3.03713	UP.in.C.Terminal
MSTO1	0.00835471	-3.02839	UP.in.C.Terminal
TOP2A	0.00435295	-3.02826	UP.in.C.Terminal
ATP2B4	3.24111e-05	-3.02495	UP.in.C.Terminal
TBK1	0.00906948	-3.02234	UP.in.C.Terminal
NIP7	0.0414949	-3.0215	UP.in.C.Terminal
CSNK1A1	0.0172634	-3.01566	UP.in.C.Terminal
C19orf54	0.00568867	-3.01087	UP.in.C.Terminal
CRLF3	0.00380392	-3.0079	UP.in.C.Terminal
SNRPD2	9.26116e-05	-3	UP.in.C.Terminal
HSP90AB4P	0.00284743	-2.9984	UP.in.C.Terminal
ABCF1	0.0032771	-2.99456	UP.in.C.Terminal
B3GAT3	0.0353024	-2.98912	UP.in.C.Terminal
SMC6	0.00355494	-2.97687	UP.in.C.Terminal
C1orf52	0.00426752	-2.97363	UP.in.C.Terminal
STX10	0.0112678	-2.97212	UP.in.C.Terminal
RIPK1	0.0295584	-2.96973	UP.in.C.Terminal
PLRG1	0.0285107	-2.96924	UP.in.C.Terminal
NOL11	0.0122406	-2.96164	UP.in.C.Terminal
DDX19A	0.0311314	-2.95546	UP.in.C.Terminal
GPRIN1	0.00547743	-2.95278	UP.in.C.Terminal
COPB1	0.00051956	-2.94776	UP.in.C.Terminal
ACTR2	0.0363681	-2.94701	UP.in.C.Terminal
NOC2L	0.0366014	-2.93734	UP.in.C.Terminal
DNMBP	0.0126053	-2.93447	UP.in.C.Terminal
SLC12A7	6.09457e-06	-2.9267	UP.in.C.Terminal
CCDC88C	0.0151021	-2.91974	UP.in.C.Terminal
AP1G1	0.0194567	-2.91831	UP.in.C.Terminal
CHMP2B	0.000514748	-2.91608	UP.in.C.Terminal
UBE3A	0.0357801	-2.91559	UP.in.C.Terminal
HSP90AA1	0.0110565	-2.91212	UP.in.C.Terminal
UPF2	0.0114159	-2.87626	UP.in.C.Terminal
BUB3	0.00317155	-2.87137	UP.in.C.Terminal
DCTN4	0.0285441	-2.85934	UP.in.C.Terminal
ATP11C	0.0148652	-2.84898	UP.in.C.Terminal
PDCD6IP	0.0251974	-2.84815	UP.in.C.Terminal
VAT1	0.00775928	-2.8414	UP.in.C.Terminal
TARDBP	0.0287109	-2.84124	UP.in.C.Terminal
EIF2S3	0.000762233	-2.83893	UP.in.C.Terminal
CDC42	0.00310219	-2.83486	UP.in.C.Terminal
CFAP20	0.0167949	-2.83086	UP.in.C.Terminal
WASHC5	0.0331687	-2.83083	UP.in.C.Terminal
DAGLB	0.00910719	-2.83075	UP.in.C.Terminal
INCENP	0.0297639	-2.82122	UP.in.C.Terminal
GTF3C5	0.000811585	-2.81506	UP.in.C.Terminal
ACAT2	0.00344086	-2.81083	UP.in.C.Terminal
RSPRY1	0.00687928	-2.80922	UP.in.C.Terminal
KANK2	0.0156315	-2.80862	UP.in.C.Terminal
MGA	0.00148803	-2.80308	UP.in.C.Terminal
NUP93	0.0491579	-2.79418	UP.in.C.Terminal
CUEDC2	0.0149209	-2.78736	UP.in.C.Terminal
FIP1L1	0.00820853	-2.78321	UP.in.C.Terminal
GCLC	0.0273268	-2.78014	UP.in.C.Terminal
LDHB	0.00603899	-2.77294	UP.in.C.Terminal
MARF1	0.00863807	-2.76379	UP.in.C.Terminal
AHNAK	0.00124603	-2.75965	UP.in.C.Terminal
CLUH	0.0367818	-2.75659	UP.in.C.Terminal
SCYL3	0.0253625	-2.75136	UP.in.C.Terminal
XRCC6	0.0293532	-2.74887	UP.in.C.Terminal
FADS2	0.0241059	-2.73687	UP.in.C.Terminal
PPP1CC	0.0176066	-2.73521	UP.in.C.Terminal
CLTC	0.0192083	-2.73145	UP.in.C.Terminal
NELFCD	0.0347261	-2.72589	UP.in.C.Terminal
PARG	0.0232024	-2.72486	UP.in.C.Terminal
TBCE	0.0424298	-2.72357	UP.in.C.Terminal
PSME3IP1	0.00188186	-2.7094	UP.in.C.Terminal
SEPTIN6	0.0222117	-2.70907	UP.in.C.Terminal
ARHGEF7	0.00562547	-2.70066	UP.in.C.Terminal
PCBP2	0.0176714	-2.6987	UP.in.C.Terminal
SNRPF	0.00987644	-2.69675	UP.in.C.Terminal
GSK3B	0.00781048	-2.68977	UP.in.C.Terminal
PPIP5K2	0.00576714	-2.68804	UP.in.C.Terminal
VPS26A	6.74125e-05	-2.67414	UP.in.C.Terminal
WIPF1	0.0398233	-2.66834	UP.in.C.Terminal
CUX1	0.033905	-2.66523	UP.in.C.Terminal
ZNF207	0.00458293	-2.66123	UP.in.C.Terminal
SRSF11	0.0151818	-2.64816	UP.in.C.Terminal
MAGOHB	0.0110323	-2.64715	UP.in.C.Terminal
TMED9	0.0113471	-2.64636	UP.in.C.Terminal
EEF1G	0.010221	-2.6385	UP.in.C.Terminal
SPEN	0.0396805	-2.62922	UP.in.C.Terminal
ADH5	0.000790147	-2.62835	UP.in.C.Terminal
SEC22A	0.00372353	-2.61822	UP.in.C.Terminal
OCRL	0.000608171	-2.61656	UP.in.C.Terminal
CDK6	0.0280538	-2.61505	UP.in.C.Terminal
SCFD1	1.43159e-05	-2.60543	UP.in.C.Terminal
OSBPL5	0.00798323	-2.60503	UP.in.C.Terminal
GTF3C1	0.0301699	-2.59922	UP.in.C.Terminal
3	0.0086638	-2.59887	UP.in.C.Terminal
ICAM2	0.00145044	-2.59706	UP.in.C.Terminal
CD5	0.0154094	-2.5959	UP.in.C.Terminal
PIK3C2B	0.0218305	-2.58789	UP.in.C.Terminal
RUNX1	0.031335	-2.58518	UP.in.C.Terminal
UBR4	0.000732392	-2.58422	UP.in.C.Terminal
LYPLAL1	0.000478926	-2.58082	UP.in.C.Terminal
SMCR8	0.000797704	-2.5761	UP.in.C.Terminal
HSP90AB1	0.0254868	-2.57084	UP.in.C.Terminal
ORC3	0.0471442	-2.56154	UP.in.C.Terminal
HMGCS1	0.0349026	-2.55893	UP.in.C.Terminal
EPB41L1	0.018306	-2.55628	UP.in.C.Terminal
MYO1G	0.0200068	-2.55525	UP.in.C.Terminal
WDR43	0.0104741	-2.55294	UP.in.C.Terminal
ZDHHC20	0.000584542	-2.55111	UP.in.C.Terminal
SON	0.00332269	-2.54917	UP.in.C.Terminal
1	0.0287594	-2.54472	UP.in.C.Terminal
ELP4	0.00202515	-2.54468	UP.in.C.Terminal
PLXNA3	0.042375	-2.54171	UP.in.C.Terminal
LNPK	0.000353157	-2.53632	UP.in.C.Terminal
UFSP2	0.0435857	-2.53567	UP.in.C.Terminal
PEBP1	0.00116615	-2.53423	UP.in.C.Terminal
MPG	0.0150051	-2.53248	UP.in.C.Terminal
ZNF148	0.0255244	-2.53213	UP.in.C.Terminal
UBA5	0.00244058	-2.53167	UP.in.C.Terminal
SENP1	0.0460482	-2.52912	UP.in.C.Terminal
IPO9	0.00496423	-2.52543	UP.in.C.Terminal
PAICS	0.0110426	-2.51469	UP.in.C.Terminal
FRYL	0.0219241	-2.50524	UP.in.C.Terminal
ARPC2	0.00273821	-2.49808	UP.in.C.Terminal
APOBR	0.00533402	-2.49499	UP.in.C.Terminal
ATG2B	0.0324583	-2.49103	UP.in.C.Terminal
BOLA2	0.0140166	-2.48074	UP.in.C.Terminal
TUSC3	0.00924351	-2.46982	UP.in.C.Terminal
RPL10A	0.0160769	-2.46755	UP.in.C.Terminal
RPP30	0.0307335	-2.46659	UP.in.C.Terminal
CERT1	0.009128	-2.46542	UP.in.C.Terminal
CUTA	0.016859	-2.46433	UP.in.C.Terminal
NELFB	0.00937736	-2.46332	UP.in.C.Terminal
PPIG	0.0433047	-2.45975	UP.in.C.Terminal
QARS1	0.0444529	-2.45768	UP.in.C.Terminal
ATG4B	0.0202412	-2.45517	UP.in.C.Terminal
PPA1	0.00644811	-2.43719	UP.in.C.Terminal
BRD4	0.000407589	-2.43403	UP.in.C.Terminal
ARPC1B	0.0303713	-2.43382	UP.in.C.Terminal
DDHD1	0.0470461	-2.42454	UP.in.C.Terminal
CMAS	0.0337318	-2.42299	UP.in.C.Terminal
BPTF	0.00787182	-2.41094	UP.in.C.Terminal
ARF1	0.0125143	-2.39549	UP.in.C.Terminal
UTP3	0.00260608	-2.39353	UP.in.C.Terminal
PSMB5	0.0175391	-2.39085	UP.in.C.Terminal
PIP4P1	0.035441	-2.38513	UP.in.C.Terminal
UTP15	0.0389552	-2.38205	UP.in.C.Terminal
METTL21A	0.00920308	-2.37228	UP.in.C.Terminal
CPSF7	0.00321423	-2.36292	UP.in.C.Terminal
IGF2BP1	0.0290105	-2.35922	UP.in.C.Terminal
KYAT3	0.01527	-2.35916	UP.in.C.Terminal
ITGB2	0.000366142	-2.35767	UP.in.C.Terminal
CCDC124	0.00506846	-2.35331	UP.in.C.Terminal
USP14	0.0408988	-2.35315	UP.in.C.Terminal
HTATSF1	6.57214e-05	-2.34176	UP.in.C.Terminal
METTL16	0.0356561	-2.34085	UP.in.C.Terminal
RPL12	0.00999424	-2.32346	UP.in.C.Terminal
RAN	0.00756039	-2.32176	UP.in.C.Terminal
TMEM201	0.0363482	-2.31753	UP.in.C.Terminal
JMY	0.0239145	-2.31483	UP.in.C.Terminal
OSCP1	0.00230229	-2.31244	UP.in.C.Terminal
RPS3	0.0095152	-2.3051	UP.in.C.Terminal
CCDC117	0.0202304	-2.29746	UP.in.C.Terminal
NUP155	0.0357308	-2.29567	UP.in.C.Terminal
LDHA	0.0498492	-2.29467	UP.in.C.Terminal
YWHAE	0.0356107	-2.29338	UP.in.C.Terminal
HEG1	0.0425021	-2.28802	UP.in.C.Terminal
PNP	0.00199347	-2.27965	UP.in.C.Terminal
PPME1	0.0072921	-2.27898	UP.in.C.Terminal
UFD1	0.0494576	-2.27571	UP.in.C.Terminal
PRIM1	0.0475242	-2.27492	UP.in.C.Terminal
RCC2	0.0467187	-2.26765	UP.in.C.Terminal
RIC8A	0.0138669	-2.26103	UP.in.C.Terminal
MDH1	0.017468	-2.25526	UP.in.C.Terminal
RAB6A	0.0309984	-2.24442	UP.in.C.Terminal
CHAF1A	0.021699	-2.2442	UP.in.C.Terminal
FAH	0.0277793	-2.24202	UP.in.C.Terminal
CDKN2AIP	0.0176512	-2.24166	UP.in.C.Terminal
NBN	0.0241007	-2.24106	UP.in.C.Terminal
ISOC1	0.00190602	-2.23441	UP.in.C.Terminal
MAGED2	0.0168883	-2.23017	UP.in.C.Terminal
MAPRE2	0.00111982	-2.22686	UP.in.C.Terminal
GPATCH4	0.000422634	-2.21926	UP.in.C.Terminal
ORC5	0.0129184	-2.21126	UP.in.C.Terminal
ACOT7	0.00129266	-2.19554	UP.in.C.Terminal
MPZL1	0.0218814	-2.19494	UP.in.C.Terminal
ZDHHC18	0.0114754	-2.17441	UP.in.C.Terminal
RSBN1L	0.00236608	-2.17329	UP.in.C.Terminal
RAB27A	0.00564711	-2.16906	UP.in.C.Terminal
PAFAH1B1	0.0135465	-2.15702	UP.in.C.Terminal
MTMR6	0.0282335	-2.12478	UP.in.C.Terminal
CUL3	0.0101655	-2.11078	UP.in.C.Terminal
PLCL2	0.0462357	-2.09186	UP.in.C.Terminal
FOXK1	0.000463285	-2.08852	UP.in.C.Terminal
MICAL1	0.010275	-2.08798	UP.in.C.Terminal
NEMF	0.0313101	-2.08423	UP.in.C.Terminal
NONO	0.0157258	-2.08239	UP.in.C.Terminal
TMED10	0.0350667	-2.07998	UP.in.C.Terminal
RNH1	0.0161533	-2.07744	UP.in.C.Terminal
ATG2A	0.0393429	-2.0642	UP.in.C.Terminal
CDCA2	0.0104694	-2.05541	UP.in.C.Terminal
NME2	0.0193615	-2.04708	UP.in.C.Terminal
EXOSC4	0.0345349	-2.03767	UP.in.C.Terminal
AP2S1	0.0228277	-2.02085	UP.in.C.Terminal
IMPDH2	0.0427339	-2.0205	UP.in.C.Terminal
SCPEP1	0.0201289	-2.01853	UP.in.C.Terminal
ALOX12B	0.00181465	-2.00677	UP.in.C.Terminal
IPO11	0.0485622	-1.98168	UP.in.C.Terminal
SRA1	0.000614654	-1.9583	UP.in.C.Terminal
ARFGEF1	0.0119174	-1.93945	UP.in.C.Terminal
RARS1	0.00919433	-1.9361	UP.in.C.Terminal
EXOC2	0.017753	-1.92949	UP.in.C.Terminal
MYG1	0.0423574	-1.90873	UP.in.C.Terminal
SERBP1.1	0.0284304	-1.902	UP.in.C.Terminal
POP4	0.0216711	-1.8975	UP.in.C.Terminal
RCE1	0.0192257	-1.88592	UP.in.C.Terminal
CHD2	0.0272969	-1.87154	UP.in.C.Terminal
BCL2	0.046375	-1.85433	UP.in.C.Terminal
XXYLT1	0.0364508	-1.85243	UP.in.C.Terminal
BNIP1	0.0409222	-1.84182	UP.in.C.Terminal
PSME4	0.0284955	-1.83558	UP.in.C.Terminal
OLA1	0.00208023	-1.82273	UP.in.C.Terminal
FUBP1	0.0341811	-1.79932	UP.in.C.Terminal
PRDX1	0.020331	-1.79517	UP.in.C.Terminal
GAPDH	0.000952988	-1.77172	UP.in.C.Terminal
KDM3B	0.0061396	-1.7649	UP.in.C.Terminal
TAF15	0.0183451	-1.76189	UP.in.C.Terminal
BAG2	0.0321079	-1.70872	UP.in.C.Terminal
PSMD7	0.00985417	-1.69872	UP.in.C.Terminal
RPL30	0.0104306	-1.69648	UP.in.C.Terminal
MIF	0.00983253	-1.67001	UP.in.C.Terminal
YWHAB	0.00493029	-1.65856	UP.in.C.Terminal
CHTF18	0.0148981	-1.6414	UP.in.C.Terminal
FADS1	0.0360899	-1.6287	UP.in.C.Terminal
MTRR	0.00079913	-1.62593	UP.in.C.Terminal
CPNE3	0.0099218	-1.60024	UP.in.C.Terminal
MEN1	0.00378336	-1.5833	UP.in.C.Terminal
CEP350.1	0.0282431	-1.57896	UP.in.C.Terminal
UTP20	0.0158752	-1.55557	UP.in.C.Terminal
ACTN4	0.00952752	-1.50052	UP.in.C.Terminal
UNC13B	0.000595661	-1.46492	UP.in.C.Terminal
CAPN1	0.0212956	-1.43218	UP.in.C.Terminal
DENND11	0.0297526	-1.42507	UP.in.C.Terminal
RPS27L	0.0102581	-1.40573	UP.in.C.Terminal
PNO1	0.0449119	-1.34799	UP.in.C.Terminal
UBLCP1	0.0382457	-1.33539	UP.in.C.Terminal
XRN2	0.0157017	-1.32221	UP.in.C.Terminal
NOP58	0.0189358	-1.31294	UP.in.C.Terminal
ZDHHC13	0.0186054	-1.28911	UP.in.C.Terminal
PSMA6	0.0349615	-1.27627	UP.in.C.Terminal
NUP160	0.0427288	-1.14067	UP.in.C.Terminal
TMEM263	0.027508	-0.873338	UP.in.C.Terminal
SUGP2	0.00609678	1.40545	Down.in.C.Terminal
PCCA	0.00367459	1.73892	Down.in.C.Terminal
CTSA	0.0027795	1.92337	Down.in.C.Terminal
CAMK2A	0.00663966	2.93341	Down.in.C.Terminal
ATP5F1B	0.0154338	3.39966	Down.in.C.Terminal
PPP3R1	0.0316459	3.43264	Down.in.C.Terminal
ATP1A3	0.018287	3.70127	Down.in.C.Terminal
TUBA1A	0.0042259	3.7609	Down.in.C.Terminal
FSCN1	0.00564555	3.98884	Down.in.C.Terminal

## Sheet: Sheet14_DEPs CtermvsCon(Input)
Supplementary Datasheet 5. Differentially expressed protein and GO pathway analysis of Kv1.3 N- and C-terminal TurboID constructs in Jurkat T cells.
Sheet 14: Differentially enriched proteins in Kv1.3 C-terminal TurboID samples compared to control in Bulk proteome (Inputs). Analysis showing proteins which are up or downregulated in C-term constructs vs Control
TAF1	0.00201824	0.977734	0.966321	0.0722874	0.0148788	Not Significant
UBA6	1.37098	0.453951	0.306637	-1.37862	0.513375	Not Significant
UHRF1BP1L	59.8459	0.0220843	0.00150379	2.96006	2.82281	Upregulated
SHTN1	21.9764	0.0578253	0.00939238	3.4903	2.02722	Upregulated
ILVBL	0.0206173	0.929841	0.89277	-0.216192	0.0492606	Not Significant
NBAS	4.14686	0.235336	0.111401	-2.10519	0.953113	Not Significant
SBNO1	2.09758	0.364493	0.221107	-1.67988	0.655398	Not Significant
DENND11	2.80976	0.308693	0.169	-1.65282	0.772113	Not Significant
CNOT1	17.9943	0.0693149	0.0132426	3.13081	1.87803	Upregulated
DDT	7.89373	0.140761	0.0483377	2.71213	1.31571	Upregulated
TUBAL3	50.3599	0.0272947	0.00208243	-3.41994	2.68143	Downregulated
FBLL1	5.06268	0.203283	0.0876413	-5.59728	1.05729	Not Significant
SMCHD1	0.071096	0.873636	0.802929	-0.274269	0.0953229	Not Significant
RAP1B	17.2136	0.070676	0.0142727	-1.89285	1.84549	Not Significant
ARHGAP32	26.7178	0.0480156	0.00665689	5.76488	2.17673	Upregulated
POM121	2.94103	0.299902	0.161503	1.59665	0.791818	Not Significant
A2ML1	2.59728	0.32534	0.182339	-2.86347	0.73912	Not Significant
FAM171A2	0.0975961	0.852986	0.770342	0.30361	0.113316	Not Significant
MYO1G	1.9234	0.380718	0.237763	0.398174	0.623855	Not Significant
AGPS	6.44432	0.165177	0.0640784	-3.11763	1.19329	Not Significant
DDX39A	8.18625	0.137093	0.0458756	-0.862587	1.33842	Not Significant
PDLIM1	7.97441	0.140083	0.0476391	4.5344	1.32204	Upregulated
ACOT7	4.99045	0.205279	0.0892206	-0.55261	1.04954	Not Significant
SNAP23	101.613	0.0158489	0.00054486	3.47777	3.26372	Upregulated
AIP	7.84621	0.141432	0.0487564	-2.92475	1.31197	Downregulated
GTPBP1	4.16045	0.234801	0.110979	-3.88369	0.954759	Not Significant
LGALS9	31.2725	0.0426982	0.00501745	-1.16602	2.29952	Not Significant
STXBP3	6.08529	0.173377	0.0691813	-1.62933	1.16001	Not Significant
C11orf58	0.0500705	0.894837	0.833905	-0.20219	0.0788836	Not Significant
AP3B1	11.6347	0.10087	0.0270033	2.57606	1.56858	Upregulated
NFKBIE	2.97797	0.298589	0.159486	-0.909585	0.797276	Not Significant
PSMD11	1.40857	0.448913	0.300964	-1.60504	0.521486	Not Significant
PSMD12	20.0395	0.0629309	0.011019	-1.15123	1.95786	Not Significant
MEN1	3.28374	0.28074	0.144193	-1.29356	0.841055	Not Significant
CLIC1	15.9397	0.0758047	0.0162317	-2.90993	1.78963	Downregulated
EIF3F	6.69519	0.159629	0.0608436	1.4198	1.21578	Not Significant
SLC33A1	16.9145	0.0716844	0.0146995	-3.53457	1.8327	Downregulated
IPO5	4.07225	0.238815	0.113759	1.10179	0.944014	Not Significant
IGF2BP3	0.679271	0.603963	0.456145	-0.998718	0.340897	Not Significant
DNM1L	1.99213	0.374219	0.230959	-1.32332	0.636466	Not Significant
PIK3C2A	2.97593	0.298589	0.159597	1.48289	0.796976	Not Significant
PSMD14	0.0457569	0.89838	0.84108	0.241604	0.0751628	Not Significant
KPNA3	14.2427	0.0827203	0.0195375	2.48706	1.70913	Upregulated
PES1.00	2.02119	0.371616	0.228175	-0.985454	0.641732	Not Significant
EBAG9	2.00607	0.372887	0.229616	-1.22191	0.638997	Not Significant
NOP56	36.2165	0.0372417	0.0038401	-0.991832	2.41566	Not Significant
DDX3X	1.15342	0.490163	0.343305	0.345181	0.46432	Not Significant
KPNA4	0.145613	0.817969	0.722168	0.494623	0.141362	Not Significant
PPP6C	0.168741	0.803362	0.702286	0.797874	0.153486	Not Significant
PIK3C2B	0.708791	0.594927	0.447237	-0.703188	0.349463	Not Significant
SCD	0.16631	0.804463	0.704296	0.48502	0.152245	Not Significant
ARID1A	0.318901	0.728873	0.602434	0.226017	0.220091	Not Significant
C2CD2L	0.02017	0.929841	0.893929	0.167256	0.0486968	Not Significant
CIT	0.350711	0.713562	0.585565	-0.466106	0.232425	Not Significant
AP3D1	106.457	0.0150521	0.000497832	2.34031	3.30292	Upregulated
DVL2	78.0271	0.0182534	0.000906643	5.10297	3.04256	Upregulated
CHD1	0.921202	0.540263	0.391512	0.775812	0.407255	Not Significant
CHD2	4.70552	0.215992	0.0958937	-0.89269	1.01821	Not Significant
TOR1A	73.7025	0.0188341	0.00101132	-2.76772	2.99511	Downregulated
ADAM10	0.486417	0.662859	0.523942	-0.962169	0.280717	Not Significant
CDIPT	0.338114	0.719494	0.592113	-1.82574	0.227596	Not Significant
PRMT5	2.77911	0.311369	0.170829	1.45957	0.767439	Not Significant
SLC9A3R1	36.8044	0.0364324	0.0037283	4.45528	2.42849	Upregulated
TCERG1	2.03901	0.369816	0.226494	-1.53898	0.644943	Not Significant
TNPO2	0.245351	0.763376	0.646345	-0.559063	0.189536	Not Significant
UNC13B	6.22252	0.169384	0.0671605	-2.22827	1.17289	Not Significant
PSMA7	14.6581	0.0805251	0.0186405	-2.92266	1.72954	Downregulated
SCAMP3	6.07513	0.173377	0.0693346	3.35945	1.15905	Not Significant
MGST3	25.9031	0.0495263	0.00703389	-3.30424	2.1528	Downregulated
RGS12	0.0856342	0.861081	0.784355	-0.1042	0.105488	Not Significant
HAT1	7.30765	0.149303	0.0539116	-0.943339	1.26832	Not Significant
MYL12A	13.1257	0.090678	0.022299	-2.95152	1.65171	Downregulated
HGS	67.9028	0.0202069	0.00118276	5.45073	2.9271	Upregulated
RAB29	7.80007	0.14198	0.0491683	-1.92358	1.30832	Not Significant
CLGN	0.110461	0.842162	0.756307	0.187102	0.121302	Not Significant
PPP1R12A	1.69979	0.408778	0.262286	1.06547	0.581225	Not Significant
GAK	17.4612	0.0701143	0.0139333	2.85476	1.85595	Upregulated
XPO1	9.99033	0.116432	0.0341595	1.19413	1.46649	Not Significant
ATP2A1	0.486047	0.662859	0.524092	-1.17459	0.280593	Not Significant
SEC16A	2.57723	0.325545	0.183683	1.06519	0.735932	Not Significant
U2SURP	0.224883	0.773605	0.660072	-0.341285	0.180409	Not Significant
SYNJ2	18.8744	0.0659237	0.01221	5.24369	1.91328	Upregulated
PFAS	0.418184	0.688337	0.55308	-0.471144	0.257212	Not Significant
ANKRD28	0.552265	0.642766	0.49867	-0.719266	0.302187	Not Significant
CHUK	1.57687	0.424347	0.277559	-1.39258	0.556644	Not Significant
FYB1	64.2287	0.0209747	0.00131495	9.57863	2.88109	Upregulated
NPC1	0.31418	0.730018	0.605035	-0.33709	0.21822	Not Significant
SCAMP1	22.6725	0.0560298	0.008895	4.70091	2.05085	Upregulated
SCAMP2	8.05805	0.138954	0.0469308	1.44858	1.32854	Not Significant
ARPC1B	5.05383	0.203375	0.0878326	-0.40296	1.05634	Not Significant
ARPC2	8.69913	0.130974	0.0419932	-0.803791	1.37682	Not Significant
ARPC3	16.2317	0.0746744	0.0157485	-1.51951	1.80276	Not Significant
BET1	4.66268	0.217827	0.0969625	1.68131	1.0134	Not Significant
PGRMC2	18.2641	0.0682027	0.0129126	-2.32403	1.88899	Downregulated
WDR46	12.3052	0.0961099	0.0247193	-2.81996	1.60696	Downregulated
RER1	0.241107	0.765282	0.649129	0.452496	0.187669	Not Significant
SURF4	87.2181	0.0175195	0.000731897	-2.0796	3.13555	Downregulated
SPTLC1	3.19451	0.285495	0.148413	-1.37609	0.828527	Not Significant
SPTLC2	1.01174	0.519087	0.371396	-0.764965	0.430163	Not Significant
PPM1G	0.0262909	0.923239	0.879053	-0.191821	0.055985	Not Significant
EIF3D	0.00384453	0.968227	0.953534	-0.0585689	0.0206638	Not Significant
EIF3H	5.31821	0.194702	0.0823824	2.65428	1.08417	Not Significant
IPO8	6.99881	0.154338	0.0572487	1.5565	1.24223	Not Significant
STX7	3.4348	0.272375	0.137459	1.65734	0.861826	Not Significant
POLR1G	0.0104345	0.946308	0.923554	-0.0585287	0.0345376	Not Significant
YKT6	106.601	0.0150521	0.000496528	4.26947	3.30406	Upregulated
NUP42	11.9568	0.0986369	0.0258682	2.98312	1.58723	Upregulated
ARPC5	0.0674708	0.876792	0.807877	0.346583	0.0926547	Not Significant
TAPBP	4.77374	0.213924	0.0942284	-2.57634	1.02582	Not Significant
DHX15	7.32213	0.14905	0.0537624	-1.27718	1.26952	Not Significant
RNMT	0.471733	0.668601	0.529938	-0.677738	0.275775	Not Significant
ZZEF1	0.0242932	0.926288	0.883691	-0.309427	0.0536996	Not Significant
TTI1	2.5961	0.32534	0.182418	-1.10519	0.738932	Not Significant
SIPA1L1	66.8207	0.0204388	0.00121954	3.55862	2.9138	Upregulated
PRPF4	3.07957	0.291917	0.154137	-2.0183	0.812093	Not Significant
PHGDH	82.6921	0.0176015	0.000810956	-2.41752	3.091	Downregulated
PSMD3	4.63723	0.218129	0.0976062	0.721616	1.01052	Not Significant
PAPSS1	0.00511973	0.963641	0.946393	0.0673692	0.0239285	Not Significant
ZW10	0.123064	0.833754	0.743431	0.185662	0.128759	Not Significant
SART1	0.000168545	0.993744	0.990263	0.0231402	0.00424924	Not Significant
PPIP5K2	1.87973	0.386633	0.242255	-0.376031	0.615727	Not Significant
HNRNPR	3.06434	0.29297	0.154921	-3.09754	0.80989	Not Significant
HNRNPR.1	9.30523	0.124446	0.0380116	-5.1879	1.42008	Downregulated
PRPF3	3.21728	0.285202	0.147318	1.08111	0.831743	Not Significant
TXNL1	1.33408	0.459018	0.312382	0.594405	0.505314	Not Significant
TPD52L2	1.59049	0.423636	0.275797	1.65804	0.55941	Not Significant
EMC8	13.3779	0.0889341	0.0216263	2.78396	1.66502	Upregulated
ANP32D	1.54993	0.427474	0.281102	-0.903463	0.551137	Not Significant
SYNJ1	0.766326	0.57887	0.430775	-0.436795	0.36575	Not Significant
AKR7A2	0.234397	0.768807	0.653596	-0.774047	0.184691	Not Significant
EPB41L2	2.50112	0.330589	0.188925	3.3584	0.723712	Not Significant
WIPF1	0.514078	0.654644	0.513017	-0.359881	0.289868	Not Significant
RGS14	2.56405	0.326227	0.184574	2.4924	0.73383	Not Significant
RGS14.1	0.0353503	0.910163	0.860016	0.0915212	0.0654932	Not Significant
AKAP10	0.0230793	0.927381	0.886605	-0.0740502	0.0522696	Not Significant
XPOT	0.487189	0.662859	0.523631	1.13991	0.280975	Not Significant
NCK2	10.2467	0.113653	0.032868	3.08566	1.48323	Upregulated
PLRG1	0.00780758	0.953122	0.933837	0.159059	0.0297288	Not Significant
ZNF207	0.683025	0.60306	0.454994	-1.10993	0.341995	Not Significant
BUB1	0.000202033	0.993593	0.98934	0.0182407	0.0046544	Not Significant
BUB3	0.0109573	0.945964	0.921671	-0.0281257	0.0354241	Not Significant
ACTN4	18.5894	0.0671139	0.0125307	-2.07887	1.90202	Downregulated
HTATSF1	7.43679557052466e-05	0.996246	0.993532	-0.00228189	0.00281799	Not Significant
AP1G1	3.32338	0.278683	0.142378	-0.834776	0.846558	Not Significant
SYNGR2	0.0210542	0.929841	0.891649	-0.224315	0.049806	Not Significant
SGTA	1.67935	0.412087	0.26473	-1.65941	0.577197	Not Significant
ENSA	21.3341	0.0591061	0.00988935	3.33711	2.00483	Upregulated
NARS1	5.77179	0.181339	0.0741587	-1.17305	1.12984	Not Significant
MYO1B	1.42024	0.446856	0.299237	2.51123	0.523985	Not Significant
NUDT21	1.93622	0.379696	0.23647	1.57657	0.626224	Not Significant
STRN	23.2944	0.0549846	0.00848331	1.83448	2.07143	Not Significant
AKAP8	0.411914	0.690548	0.555931	-0.864385	0.254979	Not Significant
AHCYL1	5.51757	0.188458	0.0786053	5.43039	1.10455	Not Significant
ORC5	0.00101861	0.98411	0.976068	0.0166433	0.0105198	Not Significant
RAD21	4.2935	0.229686	0.106978	-1.64651	0.970704	Not Significant
DHX16	2.02945	0.370577	0.227393	0.650525	0.643222	Not Significant
GMFG	2.21002	0.353799	0.211316	-2.116	0.675068	Not Significant
PRPSAP2	0.012023	0.945563	0.917968	0.0970351	0.0371723	Not Significant
SMARCA5	0.117729	0.836069	0.748785	0.21787	0.125643	Not Significant
SPAG9	2.23656	0.350785	0.209106	0.949199	0.679634	Not Significant
SPAG9.1	2.42973	0.33355	0.194058	-2.12966	0.712067	Not Significant
URB1	5.66035	0.184414	0.0760596	-1.91709	1.11885	Not Significant
SIPA1L3	0.363133	0.708575	0.579267	0.754292	0.237121	Not Significant
AQR	0.0249667	0.925311	0.882106	-0.117474	0.0544792	Not Significant
KDM1A	0.417371	0.688461	0.553448	0.726868	0.256923	Not Significant
FADS1	1.84306	0.39023	0.246133	-1.7385	0.60883	Not Significant
MAN1A2	1.37157	0.453951	0.306547	1.29878	0.513504	Not Significant
ACSL4	1.78368	0.398804	0.252627	1.13705	0.59752	Not Significant
SNX3	7.20113	0.151255	0.0550286	4.26765	1.25941	Not Significant
DOK2	23.8289	0.0536552	0.00815185	3.12511	2.08874	Upregulated
STX10	0.0212463	0.929841	0.89116	0.0924263	0.0500441	Not Significant
SYNCRIP	3.95427	0.243246	0.117648	-3.28814	0.929416	Not Significant
NEMF	1.27322	0.468068	0.322258	-0.891053	0.491796	Not Significant
GMDS	0.0663244	0.878152	0.809472	-0.30945	0.0917983	Not Significant
CCNT1	7.39335	0.147999	0.0530377	-1.78295	1.27542	Not Significant
BUB1B	17.5053	0.0701143	0.0138743	2.36245	1.85779	Upregulated
EIF4E2	0.510295	0.655214	0.514484	-0.931587	0.288629	Not Significant
DIAPH1	5.51734	0.188458	0.0786096	4.4985	1.10452	Not Significant
SELENOF	4.6249	0.218498	0.0979203	-2.18441	1.00913	Not Significant
SNAP91	17.3682	0.0701607	0.0140594	-3.16217	1.85203	Downregulated
PLIN3	38.9075	0.0337909	0.00336594	3.92443	2.47289	Upregulated
LPXN	30.66	0.0432605	0.00520017	4.60108	2.28398	Upregulated
SNX2	6.82708	0.157121	0.0592412	3.06936	1.22738	Not Significant
DPM1	3.27729	0.281108	0.144492	-2.67294	0.840157	Not Significant
USO1	39.7654	0.032973	0.00323315	5.84385	2.49037	Upregulated
TOM1	48.4737	0.0278242	0.00223693	5.20403	2.65035	Upregulated
H2BC13	16.0004	0.0756437	0.0161295	-1.86357	1.79238	Not Significant
PRAF2	9.75153	0.118416	0.0354325	-3.14823	1.4506	Downregulated
DKC1	0.392258	0.697865	0.565081	0.445229	0.247889	Not Significant
EIF5B	3.60943	0.26195	0.130261	1.2681	0.885184	Not Significant
GAS7	60.6918	0.0217529	0.0014643	6.846	2.83437	Upregulated
DNAJA2	4.67237	0.21766	0.0967191	-2.06952	1.01449	Not Significant
BRD4	0.0688424	0.875482	0.805988	0.13202	0.0936712	Not Significant
CUTA	0.0184414	0.931796	0.89854	0.0980763	0.0464626	Not Significant
NBN	0.537632	0.647085	0.504072	-0.720189	0.297508	Not Significant
WDR1	2.5614	0.326227	0.184754	-0.387898	0.733407	Not Significant
N4BP1	30.5571	0.0432605	0.00523187	2.69537	2.28134	Upregulated
ROCK2	0.0647234	0.879606	0.811724	0.223177	0.0905917	Not Significant
CPNE3	32.2653	0.0417283	0.00474111	-1.68929	2.32412	Not Significant
ZC3H11A	4.25059	0.231245	0.108244	-1.58096	0.965595	Not Significant
CLUH	4.88891	0.209434	0.0915152	-1.14048	1.03851	Not Significant
DNAJC13	8.0514	0.138959	0.0469865	3.25428	1.32803	Upregulated
PPP6R2	0.0276924	0.920688	0.875907	0.081448	0.0575419	Not Significant
ANKRD17	0.0113034	0.945572	0.920449	0.17485	0.0360002	Not Significant
GGCT	6.73539	0.158898	0.0603484	-2.73505	1.21933	Not Significant
PDCD6	0.0351259	0.910163	0.860455	-0.251647	0.0652718	Not Significant
ALOX12B	2.5871	0.325493	0.18302	-1.52226	0.737503	Not Significant
MPDU1	0.801177	0.570212	0.421336	-1.01339	0.375372	Not Significant
MACROH2A1	9.18488	0.124945	0.0387555	-1.95492	1.41167	Not Significant
FLNB	40.8306	0.0322854	0.00307892	3.31217	2.5116	Upregulated
NCOR1	1.36044	0.455042	0.30826	1.87312	0.511083	Not Significant
CS	94.6895	0.0172593	0.000624558	-3.37661	3.20443	Downregulated
SEC22B	15.1578	0.0782204	0.0176413	2.25952	1.75347	Upregulated
PRPF40A	0.0834626	0.863262	0.787013	0.52388	0.104018	Not Significant
TACC1	16.6838	0.0722568	0.0150418	2.95533	1.8227	Upregulated
CDC45	3.98907	0.241608	0.11648	-1.67699	0.93375	Not Significant
MTX2	26.4871	0.048397	0.00676051	-3.3586	2.17002	Downregulated
VPS26A	2.50057	0.330589	0.188963	-0.960769	0.723623	Not Significant
PSIP1	0.100024	0.851435	0.767617	0.277717	0.114855	Not Significant
ERLIN1	9.20434	0.124735	0.0386338	-2.99907	1.41303	Downregulated
SRSF10	2.10941	0.363671	0.220042	-1.82916	0.657494	Not Significant
BANF1	8.89523	0.128307	0.0406388	-3.80922	1.39106	Downregulated
SF3B1	25.6773	0.0498918	0.00714404	2.63278	2.14606	Upregulated
CSDE1	0.0379183	0.90864	0.855098	-0.101128	0.0679842	Not Significant
PRKRA	1.32716	0.459578	0.313479	-1.43599	0.503792	Not Significant
LRP6	0.171812	0.801789	0.699771	0.162352	0.155044	Not Significant
RPS6KA5	4.86192	0.210302	0.0921402	-2.13268	1.03555	Not Significant
NPM3	5.66023	0.184414	0.0760617	-1.8449	1.11883	Not Significant
SNRNP200	1.97396	0.375716	0.232727	1.31966	0.633153	Not Significant
TIPRL	33.9575	0.0400813	0.00432004	1.38841	2.36451	Not Significant
UTP20	8.26936	0.135335	0.0452106	-1.93306	1.34476	Not Significant
NUP155	13.0734	0.0909991	0.0224424	-0.808743	1.64893	Not Significant
RP2	0.661153	0.609539	0.461779	-0.627952	0.335565	Not Significant
WDHD1	3.88156	0.247021	0.120147	-1.23281	0.920289	Not Significant
GRAP2	1.80258	0.396224	0.250531	1.07682	0.601139	Not Significant
RNASEH2A	0.0004328	0.98979	0.984399	0.0157911	0.00682904	Not Significant
EIF3G	25.545	0.0499438	0.00720978	3.59046	2.14208	Upregulated
EIF3J	17.6761	0.0694314	0.0136486	2.43784	1.86491	Upregulated
ZMPSTE24	0.368692	0.706871	0.576498	-0.718277	0.239202	Not Significant
CCNK	1.97235	0.375716	0.232885	-1.86712	0.632858	Not Significant
ARL6IP5	1.93488	0.379696	0.236605	-0.90992	0.625976	Not Significant
FLOT1	0.376712	0.704044	0.572556	-0.241048	0.242182	Not Significant
CPD	16.8655	0.0718975	0.0147712	2.69543	1.83059	Upregulated
SASH3	75.7132	0.0182853	0.000960514	4.86552	3.0175	Upregulated
GLRX3	3.32086	0.278694	0.142492	1.49882	0.846209	Not Significant
RSL1D1	0.76292	0.579684	0.431718	-0.559591	0.3648	Not Significant
SRP72	7.95292	0.140291	0.0478236	-1.50046	1.32036	Not Significant
B3GAT3	0.571203	0.63605	0.491847	-0.671038	0.30817	Not Significant
MTA2	22.121	0.0575039	0.00928565	-3.32637	2.03219	Downregulated
TPPP	8.61364	0.131504	0.0426051	-4.31438	1.37054	Downregulated
SEC24D	20.1945	0.0622675	0.0108739	2.49577	1.96362	Upregulated
UFL1	9.67405	0.119227	0.035861	-2.36307	1.44538	Downregulated
TMEM63A	88.8718	0.0175195	0.000705874	-1.97949	3.15127	Not Significant
SUN1	6.27816	0.168041	0.0663665	0.771668	1.17805	Not Significant
PRPF6	3.19681	0.285495	0.148302	-1.49267	0.828852	Not Significant
FRYL	0.166879	0.80428	0.703824	-0.510161	0.152536	Not Significant
ENDOD1	0.516959	0.653726	0.511906	-0.767629	0.29081	Not Significant
GLS	1.53988	0.429003	0.282441	-1.58357	0.549072	Not Significant
USP19	1.38857	0.451698	0.303961	-1.30836	0.517182	Not Significant
AP2A2	0.00186466	0.97867	0.967626	-0.0826899	0.0142923	Not Significant
SEC31A	27.0952	0.0472692	0.00649248	6.76921	2.18759	Upregulated
CLSTN1	11.0444	0.106314	0.029288	-4.44351	1.53331	Downregulated
CEP152	1.46574	0.441136	0.29266	-1.33038	0.533636	Not Significant
UBR5	1.1057	0.498641	0.352347	-1.26344	0.453029	Not Significant
ZFPL1	0.0813176	0.865444	0.789676	-0.154968	0.102551	Not Significant
ELP1	6.97509	0.154624	0.0575178	3.65008	1.2402	Not Significant
VAMP5	7.27212	0.149522	0.0542803	2.24251	1.26536	Not Significant
RTN3	2.57679	0.325545	0.183712	-2.3429	0.735862	Not Significant
EPN2	0.0472956	0.897873	0.838481	-0.364391	0.0765069	Not Significant
LUC7L3	1.71629	0.406484	0.260339	-3.03045	0.58446	Not Significant
SBF1	1.38688	0.451698	0.304215	1.00015	0.516819	Not Significant
GOSR1	2.38582	0.337145	0.197326	1.71092	0.704816	Not Significant
KAT7	0.841026	0.56005	0.410994	-0.999427	0.386165	Not Significant
VAPB	0.090359	0.85848	0.778697	0.234557	0.108631	Not Significant
MPZL1	2.12551	0.361766	0.218608	-1.34246	0.660334	Not Significant
PGLS	0.0940775	0.855959	0.77436	-0.212686	0.111057	Not Significant
SMC2	12.7127	0.0933646	0.0234703	-2.02421	1.62948	Downregulated
LYPLA2	42.1782	0.0315756	0.00289914	3.86794	2.53773	Upregulated
IPO7	2.34091	0.340784	0.200757	2.4835	0.697328	Not Significant
UTS2	0.654834	0.611546	0.463776	-1.14006	0.333692	Not Significant
ZFYVE9	8.03397	0.139072	0.0471331	4.17592	1.32667	Upregulated
AHSA1	1.02132	0.51704	0.369372	0.192699	0.432536	Not Significant
PARN	27.0949	0.0472692	0.00649261	-3.15364	2.18758	Downregulated
PSMG1	0.0481262	0.896764	0.837096	0.316241	0.0772245	Not Significant
FMNL1	9.17338	0.124945	0.0388278	3.97719	1.41086	Upregulated
SGPL1	1.99084	0.374219	0.231084	-1.6576	0.63623	Not Significant
NSA2	8.06866	0.138851	0.0468421	-2.77718	1.32936	Downregulated
SEC24A	54.4396	0.0248673	0.00179856	7.12129	2.74508	Upregulated
SEC24B	40.7147	0.0322854	0.00309517	8.08569	2.50932	Upregulated
TDP2	1.98709	0.374571	0.231447	1.51982	0.635548	Not Significant
ACSL3	0.26091	0.753703	0.636396	-0.57836	0.196273	Not Significant
STAMBP	45.0872	0.0295147	0.002561	2.9081	2.59159	Upregulated
CDS2	2.82623	0.307752	0.16803	-1.61203	0.774613	Not Significant
CEP43	4.6148	0.218837	0.0981786	2.17657	1.00798	Not Significant
POP4	0.573002	0.635652	0.491209	-0.878408	0.308734	Not Significant
SNAP29	161.153	0.0110557	0.000221779	7.08201	3.65408	Upregulated
OXSR1	0.000619612	0.987481	0.981333	0.0354607	0.00818342	Not Significant
AP2A1	1.49029	0.437147	0.28921	-1.49298	0.538786	Not Significant
TTC4	2.3303	0.341268	0.201582	-1.76476	0.695548	Not Significant
BAG2	9.78127	0.118081	0.0352702	-2.1219	1.45259	Downregulated
MAP4K4	0.200248	0.786298	0.677685	0.683426	0.168972	Not Significant
BPNT1	23.278	0.0549846	0.00849373	2.89848	2.0709	Upregulated
FADS2	0.397523	0.696472	0.562598	-0.522891	0.249802	Not Significant
ABHD16A	0.536831	0.647145	0.50437	-0.55632	0.29725	Not Significant
MBD3	8.53355	0.13204	0.0431906	-3.06384	1.36461	Downregulated
CLPTM1	0.976314	0.527422	0.379046	-1.66248	0.421308	Not Significant
TOMM40	1.78025	0.399164	0.253011	-2.36109	0.596861	Not Significant
PAK4	11.8075	0.0998666	0.0263852	3.84304	1.57864	Upregulated
ACTL6A	0.0554579	0.89016	0.82539	-0.482729	0.0833408	Not Significant
LDHA	0.272205	0.747501	0.629413	0.235417	0.201064	Not Significant
GLUD1	2.37293	0.338178	0.198301	-2.37277	0.702675	Not Significant
DHFR	3.16333	0.286702	0.149933	-1.79845	0.824103	Not Significant
CYB5R3	7.48407	0.146907	0.0521357	-2.72386	1.28286	Not Significant
GSR	0.815566	0.566577	0.417548	0.826127	0.379294	Not Significant
MT-CO2	22.8741	0.0557199	0.00875829	-4.19105	2.05758	Downregulated
SOD1	2.10042	0.364304	0.220851	-2.06359	0.655902	Not Significant
PNP	1.19202	0.483077	0.336274	-0.284474	0.473306	Not Significant
HPRT1	229.45	0.0110557	0.000110728	-2.34394	3.95574	Downregulated
GOT2	4.28179	0.230231	0.107322	-3.88401	0.969313	Not Significant
PGK1.00	256.504	0.0110557	8.88705843310496e-05	-2.12661	4.05124	Downregulated
ADA	2.40657	0.335588	0.195771	1.02427	0.708252	Not Significant
CSTA	7.48912	0.146907	0.0520862	-3.65444	1.28328	Not Significant
HRAS	28.1015	0.0463874	0.00608271	-2.93997	2.2159	Downregulated
TRBV12-4	0.00645565	0.957708	0.939821	0.0614207	0.026955	Not Significant
IGHG1	2.85291	0.305823	0.166477	-3.36596	0.778645	Not Significant
IGHA1	82.4777	0.0176015	0.000815013	-5.17668	3.08884	Downregulated
MBP	0.55148	0.642766	0.498956	-0.765308	0.301937	Not Significant
TFRC	70.5364	0.0192295	0.0010999	4.07726	2.95865	Upregulated
CAT	9.05406	0.126234	0.0395895	-2.3126	1.40242	Downregulated
RAF1	0.036815	0.909447	0.857189	0.191896	0.0669234	Not Significant
DNTT	2.77143	0.31177	0.171291	-0.545189	0.766264	Not Significant
ALDOA	263.735	0.0110557	8.41232887604412e-05	-1.37484	4.07508	Not Significant
ANXA1	4.35382	0.227658	0.105237	1.70324	0.977833	Not Significant
NR3C1	4.65042	0.21812	0.0972719	-1.08616	1.01201	Not Significant
CD3D	15.4672	0.077472	0.0170622	-1.25622	1.76796	Not Significant
KRT6B	0.401272	0.695978	0.560844	-1.12681	0.251158	Not Significant
TUBB4A	29.6186	0.0445159	0.0055346	-4.25111	2.25691	Downregulated
GAPDH	0.911621	0.542685	0.393753	0.220313	0.404776	Not Significant
HLA-A	2.3476	0.340356	0.200241	1.02112	0.698448	Not Significant
HSPB1	10.3898	0.112516	0.0321787	-3.14728	1.49243	Downregulated
TYMS	2.09329	0.364663	0.221494	-0.572078	0.654639	Not Significant
RPN1	10.0102	0.116319	0.0340565	-1.5431	1.4678	Not Significant
RPN2	3.09486	0.290895	0.153356	-1.2254	0.8143	Not Significant
GNAI2	12.0293	0.0981371	0.0256226	1.07954	1.59138	Not Significant
ATP1A1	0.428236	0.684704	0.548573	0.327845	0.260765	Not Significant
ARG1	17.9183	0.0693981	0.013338	-2.67556	1.87491	Downregulated
ALDH2	70.6317	0.0192295	0.00109707	-3.13871	2.95977	Downregulated
S100A8	3.54633	0.265382	0.132794	-2.90547	0.876821	Not Significant
PRKCG	12.8508	0.0925047	0.0230687	-4.43406	1.63698	Downregulated
SLC25A5	18.5395	0.0672595	0.0125883	-5.40025	1.90003	Downregulated
ISG15	0.511633	0.655202	0.513964	0.668012	0.289067	Not Significant
PCCA	160.447	0.0110557	0.000223695	-3.44948	3.65034	Downregulated
EIF2S1	1.73247	0.404276	0.258453	0.766056	0.587618	Not Significant
RPLP1	1.35602	0.455792	0.308946	-1.06864	0.510118	Not Significant
RPLP2	4.79049	0.213581	0.0938262	-1.45125	1.02768	Not Significant
RPLP0	0.805054	0.569172	0.420309	-0.454487	0.376432	Not Significant
ITGB1	14.8972	0.0794733	0.0181521	3.95464	1.74107	Upregulated
PRKCB	0.486034	0.662859	0.524097	0.580634	0.280589	Not Significant
MYL1	7.13783	0.152311	0.0557089	0.751402	1.25408	Not Significant
CD1A	0.5208	0.652641	0.510432	-0.3464	0.292062	Not Significant
CD5	0.91135	0.542685	0.393816	-0.539688	0.404706	Not Significant
LCK	12.475	0.0948093	0.0241869	2.54341	1.61642	Upregulated
FYN	14.6146	0.0805404	0.0187316	-4.97296	1.72742	Downregulated
RB1	0.219882	0.7762	0.663546	-0.447477	0.178129	Not Significant
CDK1	1.39176	0.451497	0.303479	1.04946	0.517872	Not Significant
ATP5F1B	188.982	0.0110557	0.000162234	-5.83899	3.78986	Downregulated
S100A9	8.03405	0.139072	0.0471324	-3.45502	1.32668	Downregulated
CD2	15.3978	0.0775355	0.0171896	3.20375	1.76474	Upregulated
EIF4E	2.3787	0.337656	0.197864	-1.09599	0.703633	Not Significant
CKM	4.03031	0.240303	0.115119	-3.67893	0.938855	Not Significant
ENO1	48.4256	0.0278242	0.00224109	-0.971356	2.64954	Not Significant
GPI	10.7398	0.10902	0.0305821	1.66063	1.51453	Not Significant
NPM1	4.21169	0.232479	0.109412	-2.40045	0.960937	Not Significant
TPM3	26.9852	0.0474315	0.00653976	-1.57824	2.18444	Not Significant
H2BC21	9.56851	0.121049	0.0364573	-2.45274	1.43822	Downregulated
EPHX1	3.27405	0.281188	0.144642	-1.44115	0.839704	Not Significant
LDHB	6.47056	0.164604	0.063728	0.773372	1.19567	Not Significant
NEFL	2.20385	0.354208	0.211836	-2.95972	0.674001	Not Significant
P4HB	2.08902	0.365066	0.22188	-1.91295	0.653881	Not Significant
H1-0	2.46735	0.330894	0.191326	-3.22459	0.718226	Not Significant
CTSD	12.6726	0.0935174	0.023589	-2.96476	1.62729	Downregulated
ANXA2	4.59278	0.219346	0.098746	-1.94168	1.00548	Not Significant
CAPN1	10.7106	0.109218	0.0307109	-1.37168	1.51271	Not Significant
TUBB	2.97938	0.298589	0.159411	-0.727944	0.797483	Not Significant
PFN1	74.1767	0.01874	0.000998983	-1.32992	3.00044	Not Significant
APRT	44.9052	0.0296053	0.00258038	-4.02444	2.58832	Downregulated
CD3E	0.94117	0.535758	0.386913	1.50605	0.412387	Not Significant
EPRS1	0.633054	0.61636	0.470784	0.482341	0.327178	Not Significant
HSP90AA1	3.17063	0.286444	0.149575	0.639516	0.825141	Not Significant
HNRNPC	141.097	0.0129411	0.000287653	-2.99773	3.54113	Downregulated
FH	43.7708	0.0305261	0.00270626	-4.2958	2.56763	Downregulated
ANXA6	2.47831	0.330894	0.190542	-1.35316	0.72001	Not Significant
SLC3A2	6.49011	0.164099	0.0634688	4.83727	1.19744	Not Significant
PFKM	1.65039	0.41551	0.268256	-2.50172	0.57145	Not Significant
HSP90AB1	1.97998	0.375219	0.232139	0.723267	0.634251	Not Significant
SRPRA	3.73809	0.253406	0.125322	1.19356	0.901971	Not Significant
PDHA1	4.43227	0.224598	0.103036	-3.69018	0.987013	Not Significant
SNRNP70	7.89258	0.140761	0.0483478	-2.21342	1.31562	Downregulated
VIM	49.1027	0.0276439	0.00218355	3.19762	2.66084	Upregulated
GNAI3	4.58421	0.219455	0.0989681	2.23173	1.0045	Not Significant
RPSA	25.7182	0.0498864	0.00712386	-2.20099	2.14728	Downregulated
ENO2	19.7237	0.0639617	0.011324	-4.45797	1.946	Downregulated
GSTP1	56.7852	0.0235828	0.00166089	-1.54936	2.77966	Not Significant
SNRPC	7.04998	0.153735	0.0566745	1.67907	1.24661	Not Significant
HMGB1	23.7873	0.0536552	0.00817694	-2.75885	2.08741	Downregulated
GNAO1	2.83647	0.307137	0.167431	-1.92795	0.776163	Not Significant
GSTM1	259.255	0.0110557	8.70183777491772e-05	-5.15251	4.06039	Downregulated
CNP	0.936756	0.536576	0.387921	0.132038	0.411256	Not Significant
CD7	0.638769	0.614867	0.468926	0.556687	0.328896	Not Significant
DLD	1.61556	0.420265	0.2726	-2.20096	0.564475	Not Significant
HNRNPA1	3.09898	0.290895	0.153147	-1.26004	0.814892	Not Significant
SNRPA1	0.0143984	0.940275	0.910274	-0.107655	0.0408279	Not Significant
CD3G	0.033237	0.912869	0.864206	-0.167406	0.0633827	Not Significant
PARP1	0.609996	0.623767	0.478429	0.39161	0.320183	Not Significant
LTA4H	0.0113725	0.945572	0.920208	0.188633	0.0361142	Not Significant
H2AZ2	13.4844	0.0882205	0.0213514	-2.49397	1.67057	Downregulated
POLR2M	40.0722	0.0327681	0.00318756	4.51819	2.49654	Upregulated
RO60	36.039	0.0374374	0.00387485	-3.72014	2.41175	Downregulated
ARAF	2.68894	0.318122	0.17639	1.01634	0.753525	Not Significant
H1-4	3.49269	0.268551	0.135007	-4.00492	0.869644	Not Significant
BCL2	1.17744	0.485292	0.338902	-1.2946	0.469926	Not Significant
DLAT	35.9637	0.0374404	0.00388972	-4.31759	2.41008	Downregulated
TXN	8.14513	0.137773	0.0462101	1.82345	1.33526	Not Significant
CTSA	35.4759	0.037683	0.00398824	-5.0841	2.39922	Downregulated
MAPT	2.00175	0.37322	0.230031	1.56145	0.638213	Not Significant
MAPT.1	4.34786	0.227835	0.105407	0.839819	0.977131	Not Significant
ESD	0.0149238	0.939411	0.908661	0.174229	0.0415979	Not Significant
HSPD1	256.881	0.0110557	8.8613468378571e-05	-3.48448	4.0525	Downregulated
HSPA5	47.3395	0.0281413	0.00233825	-2.76386	2.63111	Downregulated
HSPA8	27.7573	0.0464572	0.0062184	2.3237	2.20632	Upregulated
SLC2A1	131.157	0.0129411	0.00033175	2.88741	3.47919	Upregulated
EPB41	233.638	0.0110557	0.00010685	5.44745	3.97123	Upregulated
UMPS	29.2389	0.0449622	0.00566463	-3.75216	2.24683	Downregulated
PDHB	131.935	0.0129411	0.000327943	-5.49445	3.4842	Downregulated
PYGB	1.42969	0.445563	0.297851	-1.01133	0.526	Not Significant
PYGM	32.9853	0.0414409	0.00455476	-4.73786	2.34153	Downregulated
BCR	26.2281	0.0488424	0.00687975	3.45258	2.16243	Upregulated
LAMP1	4.11884608645454e-05	0.997127	0.995187	-0.0122582	0.00209545	Not Significant
TOP1.00	6.58812	0.161778	0.0621933	-1.43035	1.20626	Not Significant
TOP2A	1.22034	0.478025	0.331271	0.368515	0.479817	Not Significant
G6PD	2.7431	0.314212	0.173017	0.798369	0.761912	Not Significant
UBL4A	5.41838	0.191621	0.0804509	-2.9183	1.09447	Not Significant
PC	3.33125	0.278198	0.142022	-1.80772	0.847646	Not Significant
MTHFD1	43.0938	0.0311286	0.00278583	-2.17288	2.55505	Downregulated
IGF2R	114.261	0.0141713	0.00043394	4.63274	3.36257	Upregulated
ADH5	0.796586	0.570664	0.422557	-0.807608	0.374114	Not Significant
PRPS2	15.3306	0.0775355	0.0173143	-2.41759	1.7616	Downregulated
PABPC1	3.58075	0.263216	0.131403	0.909912	0.881395	Not Significant
PCNA	0.280134	0.744567	0.624625	-0.231892	0.204381	Not Significant
HARS1	17.8689	0.0693981	0.0134004	-2.93215	1.87288	Downregulated
SLC25A6	7.93618	0.140291	0.0479682	-4.68179	1.31905	Downregulated
IMPDH2	10.6168	0.109894	0.0311296	-1.61145	1.50683	Not Significant
PIP	15.5656	0.0772105	0.0168842	-4.00308	1.77252	Downregulated
CKB	49.5648	0.0274331	0.00214554	-6.42322	2.66846	Downregulated
CKMT1A	176.283	0.0110557	0.000185987	-4.59017	3.73052	Downregulated
ACTN1	10.9349	0.107113	0.0297436	-2.84573	1.52661	Downregulated
MYH1	1.34758	0.456943	0.310259	-2.54755	0.508276	Not Significant
XRCC6	0.373828	0.70474	0.573967	0.211058	0.241113	Not Significant
XRCC5	4.92421	0.207956	0.0907075	0.798171	1.04236	Not Significant
RNH1	15.5759	0.0772105	0.0168656	-1.7274	1.773	Not Significant
ICAM2	1.0337	0.514261	0.366786	-0.945103	0.435587	Not Significant
ITGA4	24.4411	0.0520885	0.00779565	3.89287	2.10815	Upregulated
ATP1A3	88.1728	0.0175195	0.000716703	-6.12201	3.14466	Downregulated
EEF2	0.0587687	0.885495	0.820375	0.105284	0.0859874	Not Significant
PDIA4	6.66309	0.160118	0.0612436	-2.5813	1.21294	Not Significant
LCP1	40.6597	0.0322854	0.00310291	2.53904	2.50823	Upregulated
APEH	0.000531982	0.988473	0.982703	-0.027604	0.00757756	Not Significant
GYS1	0.063371	0.880277	0.81365	0.412385	0.0895625	Not Significant
PRKAR2A	1.14604	0.490757	0.344676	0.825051	0.462589	Not Significant
MIF	21.2337	0.0593157	0.00997058	-1.20571	2.00128	Not Significant
CD99	16.7376	0.0722568	0.0149608	3.31134	1.82504	Upregulated
PRKCSH	0.00568562	0.961091	0.943515	0.0800664	0.0252514	Not Significant
HCLS1	174.802	0.0110557	0.000189092	7.93689	3.72333	Upregulated
FDPS	0.108179	0.84449	0.758727	0.098171	0.119914	Not Significant
PKM	0.105981	0.846015	0.761084	-0.116718	0.118567	Not Significant
HSP90B1	17.6942	0.0694314	0.0136251	-3.85255	1.86566	Downregulated
CCNB1	0.00759574	0.953663	0.934738	-0.0976246	0.0293101	Not Significant
SNRPB	0.0538768	0.890319	0.827841	-0.116138	0.0820528	Not Significant
IDE	17.1424	0.0707614	0.0143725	-2.85391	1.84247	Downregulated
HNRNPL	30.6181	0.0432605	0.00521306	-3.08396	2.28291	Downregulated
DARS1	1.23346	0.475512	0.328995	-0.409317	0.48281	Not Significant
JUP	10.0108	0.116319	0.0340536	-2.17876	1.46784	Downregulated
BRAF	0.343119	0.717054	0.589491	0.893701	0.229523	Not Significant
GLUL	67.2632	0.0203621	0.0012043	-2.35402	2.91927	Downregulated
AKR1B1	4.36408	0.227618	0.104945	-2.03023	0.979039	Not Significant
RAC2	1.39936	0.450438	0.302337	-0.268951	0.519509	Not Significant
GSPT1	62.5684	0.0210795	0.00138206	4.91489	2.85947	Upregulated
VAV1	0.343013	0.717054	0.589546	-0.404074	0.229482	Not Significant
RPS2	2.49185	0.330686	0.189579	-2.3531	0.72221	Not Significant
DSP	7.50803	0.14674	0.0519013	-1.84411	1.28482	Not Significant
RPA2	1.73797	0.403526	0.257817	-1.57681	0.588688	Not Significant
SPN	16.2681	0.0745332	0.0156897	2.33631	1.80439	Upregulated
PECAM1	15.8208	0.0760432	0.0164349	3.61045	1.78423	Upregulated
PPP3CB	22.3497	0.0568929	0.00912057	1.36327	2.03998	Not Significant
NCK1	10.3755	0.112601	0.0322467	6.26119	1.49151	Upregulated
KCNA2	66.0457	0.0205797	0.00124695	4.52426	2.90415	Upregulated
H1-5	3.21286	0.285202	0.14753	-4.31158	0.831119	Not Significant
H1-3	6.38653	0.165697	0.0648604	-6.33929	1.18802	Not Significant
H1-2	2.81325	0.308534	0.168794	-5.00037	0.772644	Not Significant
POR	1.60683	0.421695	0.273706	-2.12043	0.562716	Not Significant
FER	86.9678	0.0175195	0.000735961	3.58461	3.13314	Upregulated
ATP2A2	1.57875	0.424226	0.277315	-0.768475	0.557027	Not Significant
FAH	0.55184	0.642766	0.498825	-0.804662	0.302052	Not Significant
STMN1	21.9186	0.0578253	0.00943554	2.96495	2.02523	Upregulated
HSPA6	23.1901	0.0551953	0.00855031	1.46788	2.06802	Not Significant
HMGA1	8.51424	0.13204	0.0433336	-3.68625	1.36318	Downregulated
GOT1	0.393994	0.697857	0.564259	-0.719765	0.248521	Not Significant
PRKCA	2.40464	0.335588	0.195915	-1.07229	0.707933	Not Significant
SYN1	5.06711	0.203245	0.0875458	-2.59451	1.05776	Not Significant
PRKACA	2.45535	0.33172	0.192191	0.786934	0.716266	Not Significant
HLA-G	0.285291	0.743324	0.621558	-0.642943	0.206518	Not Significant
PTPN2	0.0653226	0.879306	0.810878	-0.359386	0.0910447	Not Significant
CTPS1	8.61283	0.131504	0.042611	-1.18544	1.37048	Not Significant
DDX5	18.8999	0.0659237	0.0121819	-2.24743	1.91429	Downregulated
PFKL	1.31983	0.46103	0.314649	2.19739	0.502174	Not Significant
PSMC3	88.901	0.0175195	0.000705427	1.61194	3.15155	Not Significant
TCP1	12.5388	0.0942785	0.0239915	0.849555	1.61994	Not Significant
PTPN1	2.575	0.325545	0.183833	-1.30546	0.735577	Not Significant
RPL35A	0.0175334	0.932998	0.901051	0.30224	0.0452507	Not Significant
ARF4	4.21025	0.232479	0.109455	-0.665363	0.960763	Not Significant
RPL7	8.40305	0.133552	0.044171	-1.12285	1.35486	Not Significant
VCL	6.98974	0.154338	0.0573514	-2.88093	1.24146	Not Significant
SON	2.01501	0.372336	0.228762	-0.952692	0.640616	Not Significant
NELFE	6.83678	0.156977	0.0591259	-1.58564	1.22822	Not Significant
RPL17	12.2813	0.0961355	0.0247955	-2.93501	1.60563	Downregulated
PGAM1	27.3841	0.0471836	0.0063707	-1.33877	2.19581	Not Significant
RCC1	0.620089	0.620685	0.475053	1.42047	0.323258	Not Significant
LIG1	16.9268	0.0716844	0.0146815	-2.04371	1.83323	Downregulated
PLCG1	1.53036	0.430439	0.283721	1.8109	0.547108	Not Significant
NCL	7.56083	0.146261	0.0513904	-1.81095	1.28912	Not Significant
HK1	33.619	0.0406731	0.00439966	-4.55718	2.35658	Downregulated
SRM	0.582233	0.632419	0.487958	1.53338	0.311618	Not Significant
SLC9A1	0.184895	0.795526	0.689352	0.59464	0.161559	Not Significant
ATP2B1	51.5612	0.0266669	0.00199223	-4.01236	2.70066	Downregulated
EIF2S2	1.55407	0.427474	0.280552	-1.94781	0.551986	Not Significant
CCNA2	2.512	0.32986	0.188161	-4.16261	0.72547	Not Significant
BTF3	1.28753	0.466052	0.31989	-1.31427	0.495	Not Significant
RAB3A	2.75786	0.313047	0.172115	-2.22726	0.764182	Not Significant
RAB5A	101.919	0.0158489	0.000541695	-2.66579	3.26625	Downregulated
RAB6A	1.14774	0.490757	0.34436	-0.377272	0.462988	Not Significant
PSMB1	24.4278	0.0520885	0.00780314	-1.75328	2.10773	Not Significant
M6PR	27.9903	0.0464424	0.00612606	2.30066	2.21282	Upregulated
LMNB1	2.10369	0.364285	0.220556	1.80308	0.656482	Not Significant
ITGAL	308.316	0.0110557	6.17769733188421e-05	3.55973	4.20917	Upregulated
NEB	12.7319	0.093293	0.023414	-2.55452	1.63052	Downregulated
RASA1	10.2671	0.113651	0.0327686	-2.46752	1.48454	Downregulated
CD247	25.7903	0.0497751	0.00708859	5.20802	2.14944	Upregulated
ATP6V1B2	27.2422	0.0472692	0.00643008	-1.46173	2.19178	Not Significant
CSRP1	1.04336	0.512021	0.36479	-1.20325	0.437957	Not Significant
FLNA	200.412	0.0110557	0.000144542	4.61392	3.84001	Upregulated
NF1	1.06573	0.507853	0.36024	1.31593	0.443408	Not Significant
SYT1	8.641	0.131469	0.0424078	-4.37311	1.37255	Downregulated
VDAC1	46.0356	0.0289406	0.00246348	-5.18902	2.60845	Downregulated
COMT	10.5909	0.110156	0.0312467	-2.80857	1.5052	Downregulated
KCNA3	147.678	0.0122303	0.000263126	5.92547	3.57984	Upregulated
OSBP	8.09576	0.138503	0.0466167	4.0171	1.33146	Upregulated
FBL	4.13462	0.235669	0.111782	-3.3706	0.951627	Not Significant
GART	2.3687	0.338503	0.198623	-0.599548	0.70197	Not Significant
PAICS	0.0897932	0.85848	0.779366	-0.0655964	0.108259	Not Significant
UBA1	4.77065	0.213924	0.0943028	-1.13255	1.02548	Not Significant
NME2	16.8005	0.0720915	0.0148671	-1.30519	1.82777	Not Significant
SPRR1B	4.973	0.205988	0.0896086	-2.67175	1.04765	Not Significant
SPRR2E	18.4759	0.0675134	0.012662	-3.59246	1.8975	Downregulated
SPRR2B	3.0565	0.293523	0.155327	-2.56203	0.808753	Not Significant
HNRNPA2B1	17.0881	0.0710037	0.0144494	-1.87503	1.84015	Not Significant
RFX1	0.500712	0.658569	0.518238	-0.772501	0.285471	Not Significant
CBL	3.18096	0.285995	0.149071	2.50302	0.826607	Not Significant
PRKACB	17.7687	0.0693981	0.0135286	-2.11871	1.86875	Downregulated
TGM1	11.1969	0.104515	0.0286705	-3.16255	1.54257	Downregulated
SFPQ	2.89128	0.304182	0.164282	-1.7502	0.78441	Not Significant
TUBG1	0.272567	0.747501	0.629192	-1.06479	0.201217	Not Significant
PPIB	16.178	0.0749496	0.0158357	-4.34809	1.80036	Downregulated
ME2	2.98685	0.298502	0.159007	-2.18079	0.798583	Not Significant
WARS1	0.670939	0.606435	0.45872	1.07948	0.338453	Not Significant
RPS3	2.46978	0.330894	0.191152	0.175795	0.718621	Not Significant
LORICRIN	6.69767	0.159629	0.0608129	-2.579	1.216	Not Significant
AHCY	29.0901	0.0449622	0.00571682	1.13299	2.24285	Not Significant
CFL1	81.8325	0.0177204	0.000827412	-1.78985	3.08228	Not Significant
EIF4B	169.582	0.0110557	0.000200682	6.09567	3.69749	Upregulated
ATP2B4	2.92989	0.300828	0.162119	0.574414	0.790165	Not Significant
DGKA	2.06943	0.366836	0.22367	2.89582	0.650392	Not Significant
RRM1	0.0537738	0.890319	0.828002	-0.163482	0.0819684	Not Significant
EEF1B2	8.81225	0.129772	0.0412038	1.23626	1.38506	Not Significant
ACP1	121.494	0.0135579	0.000385107	-2.0734	3.41442	Downregulated
POLR2A	0.330707	0.723243	0.596042	0.491446	0.224723	Not Significant
CDK2	10.5618	0.110471	0.0313789	-1.36841	1.50336	Not Significant
GRK2	10.7441	0.10902	0.0305633	2.43849	1.5148	Upregulated
MCM3	32.6518	0.0414409	0.00463967	-1.82204	2.33351	Not Significant
AZGP1	8.94586	0.127707	0.0402998	-3.04836	1.3947	Downregulated
RPS12	3.89962	0.246518	0.119518	-2.19603	0.922566	Not Significant
DNAJB1	2.07117	0.366808	0.22351	0.928129	0.650703	Not Significant
ATP5F1A	17.155	0.0707614	0.0143549	-1.66035	1.843	Not Significant
PSMA1	3.67111	0.257922	0.127857	-1.44757	0.893276	Not Significant
PSMA2	34.6849	0.0388408	0.00415612	-1.35609	2.38131	Not Significant
PSMA3	28.9085	0.0451625	0.0057815	-2.22537	2.23796	Downregulated
PSMA4	14.4116	0.0818184	0.0191652	-1.2302	1.71749	Not Significant
MSN	63.252	0.0210795	0.00135382	3.02167	2.86844	Upregulated
DDX6	3.02394	0.295998	0.157031	0.461945	0.804014	Not Significant
DNMT1	0.797838	0.570512	0.422223	0.601365	0.374458	Not Significant
U2AF2	20.4182	0.0617572	0.0106693	-3.81384	1.97186	Downregulated
RPL13	7.65173	0.144287	0.0505286	-1.65631	1.29646	Not Significant
HMGB2	39.5503	0.0331037	0.00326569	-4.39291	2.48602	Downregulated
PTBP1	0.132863	0.825837	0.733935	-0.26978	0.134343	Not Significant
TARS1	10.9776	0.107016	0.0295646	0.753299	1.52923	Not Significant
VARS1	1.85706	0.389063	0.24464	1.21148	0.611472	Not Significant
EEF1G	0.313473	0.730148	0.605426	0.118107	0.217939	Not Significant
STOM	3.97154	0.242628	0.117066	1.93447	0.93157	Not Significant
YWHAQ	4.54904	0.220804	0.0998875	-0.837181	1.00049	Not Significant
MAPK3	0.11442	0.838288	0.752176	-0.511316	0.123681	Not Significant
MARK3	8.77071	0.130039	0.041491	2.52316	1.38205	Upregulated
CALML3	2.70063	0.317237	0.175653	-3.61464	0.755344	Not Significant
RPL10	18.8954	0.0659237	0.0121869	-1.52384	1.91411	Not Significant
RPA1	7.7799	0.142216	0.04935	-1.79526	1.30671	Not Significant
APEX1	2.55347	0.326841	0.185295	-0.541737	0.732137	Not Significant
CD82	1.39303	0.451497	0.303288	-1.35818	0.518144	Not Significant
DCK	0.0239617	0.926288	0.884479	0.229108	0.0533124	Not Significant
CAD	0.741019	0.58642	0.437875	-0.473037	0.35865	Not Significant
CALR	12.2797	0.0961355	0.0248007	-3.16043	1.60554	Downregulated
MAP4	8.51035	0.13204	0.0433625	3.89212	1.36289	Upregulated
MAP4.1	15.3461	0.0775355	0.0172853	1.94181	1.76232	Not Significant
CANX	9.24097	0.124719	0.0384061	-1.96596	1.4156	Not Significant
PSMB8	67.7679	0.0202069	0.00118725	-3.14981	2.92546	Downregulated
PSMB9	2.19981	0.354548	0.212177	-1.86852	0.673302	Not Significant
PSMA5	7.60172	0.14531	0.051	-2.98029	1.29243	Not Significant
PSMB4	27.1889	0.0472692	0.00645261	-1.9342	2.19026	Not Significant
PSMB6	4.21561	0.232479	0.109293	-2.25151	0.961407	Not Significant
PSMB5	9.08438	0.126234	0.0393938	-0.674512	1.40457	Not Significant
ABCD3	9.7783	0.118081	0.0352863	-3.41911	1.45239	Downregulated
POLD1	7.81848	0.141663	0.0490033	-2.91731	1.30977	Downregulated
MAPK1	0.443402	0.678721	0.541921	-0.962412	0.266064	Not Significant
TNFRSF8	0.154204	0.811517	0.714578	0.275266	0.145951	Not Significant
TPP2	0.182423	0.79597	0.691286	0.289686	0.160342	Not Significant
IMPA1	0.27836	0.744664	0.625688	0.800827	0.203642	Not Significant
PTPN6	0.982811	0.526387	0.377623	-0.485558	0.422942	Not Significant
SHC1	19.7651	0.0639413	0.0112833	2.98518	1.94756	Upregulated
MPG	0.544877	0.644922	0.501383	-0.638412	0.299831	Not Significant
TKT	7.21915	0.15089	0.0548371	1.01789	1.26093	Not Significant
SERPINB3	6.9906	0.154338	0.0573416	-3.17013	1.24153	Not Significant
EEF1D	48.4911	0.0278242	0.00223542	3.23537	2.65064	Upregulated
OAS2	1.70988	0.407412	0.261092	-2.18559	0.583206	Not Significant
PRDX6	4.05745	0.239272	0.114236	-0.839971	0.942197	Not Significant
PRDX5	2.51807	0.329341	0.187737	-1.86071	0.726449	Not Significant
PRDX3	0.0782035	0.867907	0.793612	-0.376735	0.100392	Not Significant
RPL12	0.000180907	0.993744	0.989913	-0.00313153	0.00440309	Not Significant
CMPK1	0.00396483	0.968227	0.952814	0.0718097	0.020992	Not Significant
PEBP1	0.367394	0.706985	0.577142	-0.359409	0.238717	Not Significant
PDIA3	7.89041	0.140761	0.0483668	-2.76837	1.31545	Downregulated
PPP2R1A	1.24248	0.473838	0.327446	-1.39575	0.48486	Not Significant
CDC27	0.0112312	0.945572	0.920702	0.0887421	0.0358807	Not Significant
NMT1	3.36656	0.276364	0.14044	1.99899	0.852509	Not Significant
HMOX2	1.3441	0.457272	0.310805	-1.40933	0.507512	Not Significant
ADSS2	4.71944	0.215407	0.0955503	-2.10407	1.01977	Not Significant
ADSL	3.14187	0.288086	0.150993	1.43013	0.821043	Not Significant
SLC7A1	1.32799	0.459578	0.313347	1.08565	0.503974	Not Significant
POLR2B	3.31292	0.278976	0.142853	2.39788	0.84511	Not Significant
LCN1	3.79853	0.250293	0.123101	-4.24592	0.909738	Not Significant
CORO1A	9.37583	0.123364	0.0375851	-1.06271	1.42498	Not Significant
GDI1	0.849735	0.558533	0.408794	-1.00912	0.388495	Not Significant
S100A7	0.901561	0.545289	0.39613	-2.01264	0.402162	Not Significant
MAT2A	3.11173	0.290103	0.152501	3.08268	0.816726	Not Significant
RRM2	8.26632	0.135335	0.0452347	3.25131	1.34453	Upregulated
TIAL1	1.07902	0.504661	0.357583	-1.4515	0.446624	Not Significant
SLC6A6	2.17982	0.356232	0.213878	0.810092	0.669834	Not Significant
DNAJA1	11.5118	0.10153	0.0274565	-1.86339	1.56136	Not Significant
IL2RG	0.67349	0.606012	0.457928	-0.689578	0.339202	Not Significant
UQCRC1	41.0629	0.0322854	0.00304676	-5.27224	2.51616	Downregulated
ATIC	3.16759	0.286516	0.149724	-0.98294	0.824708	Not Significant
HNRNPH3	0.508844	0.655284	0.515048	-0.79441	0.288152	Not Significant
HNRNPH1	250.196	0.0110557	9.33479787101392e-05	-2.6692	4.0299	Downregulated
CASP14	7.77261	0.142216	0.0494159	-2.31904	1.30613	Downregulated
YWHAB	1.75827	0.401505	0.255492	-0.850567	0.592623	Not Significant
SFN	285.214	0.0110557	7.20651327430409e-05	-6.18922	4.14227	Downregulated
STIP1	0.0216212	0.929641	0.890213	0.0846344	0.0505062	Not Significant
INPP5B	99.8906	0.0159056	0.000563195	2.87581	3.24934	Upregulated
PRDX2	31.7539	0.0422501	0.00488053	-2.02392	2.31153	Downregulated
ARRB2	2.31093	0.342951	0.203102	1.35253	0.692287	Not Significant
GBP1	61.8188	0.0211287	0.00141406	-5.76064	2.84953	Downregulated
ICAM3	0.602909	0.624734	0.480826	0.129361	0.318012	Not Significant
RPL9	51.5912	0.0266669	0.00199005	-2.06729	2.70113	Downregulated
KIF5B	1.86122	0.388675	0.244201	0.625743	0.612253	Not Significant
CSTF2	0.0634402	0.880277	0.813551	0.39005	0.0896154	Not Significant
DUT	9.68566	0.119227	0.0357963	-3.2605	1.44616	Downregulated
ABCC1	4.02024	0.24044	0.115449	1.58095	0.937612	Not Significant
TTK	75.8485	0.0182853	0.000957233	4.46176	3.01898	Upregulated
MCM4	0.234058	0.768807	0.653824	-0.43704	0.184539	Not Significant
MCM5	10.062	0.115945	0.0337911	-1.20646	1.4712	Not Significant
MCM7	7.54101	0.146447	0.0515813	-1.51407	1.28751	Not Significant
SHMT1	0.089556	0.85848	0.779647	-0.267048	0.108102	Not Significant
SHMT2	62.4709	0.0210795	0.00138616	-3.90362	2.85819	Downregulated
EPHX2	2.45572	0.33172	0.192165	-1.47971	0.716327	Not Significant
HSPA1L	5.42299	0.191591	0.0803637	-2.72621	1.09494	Not Significant
HSPA4	1.91446	0.381697	0.238672	2.16266	0.622198	Not Significant
PFN2	3.00214	0.297834	0.158188	-1.4606	0.800826	Not Significant
PHB	6.20715	0.169777	0.0673822	-3.36601	1.17145	Not Significant
NF2	50.9222	0.0268791	0.00203947	6.6923	2.69048	Upregulated
RPA3	5.22853	0.197806	0.084172	-1.62433	1.07483	Not Significant
RFC4	6.68544	0.159714	0.0609647	-1.02777	1.21492	Not Significant
RFC2	113.006	0.0141713	0.000443357	-2.41232	3.35325	Downregulated
RFC1	3.31673	0.27885	0.14268	2.42912	0.845637	Not Significant
RPL22	16.505	0.0732548	0.0153154	-2.50213	1.81487	Downregulated
SPRR1A	0.0390888	0.90728	0.852914	0.19447	0.0690949	Not Significant
AGL	0.847626	0.558665	0.409325	1.0824	0.387932	Not Significant
MYH9	34.0636	0.0399984	0.00429555	2.23484	2.36698	Upregulated
MYH10	7.34693	0.148667	0.0535084	2.66287	1.27158	Not Significant
COPB2	2.86554	0.305213	0.16575	1.08427	0.780547	Not Significant
SOAT1	0.0786606	0.867639	0.793029	-0.397458	0.100711	Not Significant
ADD1	8.79601	0.129897	0.0413157	2.48585	1.38388	Upregulated
BSG	43.7544	0.0305261	0.00270815	3.85756	2.56733	Upregulated
GRK3	0.88332	0.550429	0.400507	1.43134	0.39739	Not Significant
FUS	14.657	0.0805251	0.018643	-3.53368	1.72948	Downregulated
NUP214	21.3837	0.0590861	0.00984959	5.03286	2.00658	Upregulated
DEK	5.38603	0.19291	0.0810672	-2.79249	1.09115	Not Significant
GLRX	14.8312	0.0797837	0.018285	-3.68177	1.7379	Downregulated
PPM1A	9.94494	0.116774	0.0343961	1.23082	1.46349	Not Significant
KRT2	19.2366	0.0654679	0.0118199	-2.08845	1.92739	Downregulated
PSMC2	4.0486	0.239482	0.114523	3.017	0.941108	Not Significant
ARL3.00	0.000662166	0.987481	0.980703	0.0322149	0.0084624	Not Significant
TRIM23	0.308876	0.731452	0.607989	-0.438454	0.216104	Not Significant
ATP5F1C	0.835619	0.561627	0.41237	-0.885277	0.384713	Not Significant
RPL4	32.8017	0.0414409	0.00460121	-1.52308	2.33713	Not Significant
NUDT1	0.161491	0.806923	0.708334	-0.611851	0.149762	Not Significant
PGM1	2.63282	0.322094	0.179996	-1.95761	0.744737	Not Significant
PPP1CC	0.278844	0.744664	0.625398	-0.515601	0.203844	Not Significant
GNL1	0.122031	0.833754	0.744457	0.435555	0.12816	Not Significant
SRP14	2.14806	0.359479	0.216624	-1.70948	0.664294	Not Significant
NUP62	168.467	0.0110557	0.000203295	3.98891	3.69187	Upregulated
FDFT1	0.464588	0.670702	0.532908	-0.525634	0.273348	Not Significant
TAGLN2	169.341	0.0110557	0.000201243	4.73008	3.69628	Upregulated
TALDO1	0.153841	0.811517	0.714893	-0.326665	0.145759	Not Significant
SNCA	55.5347	0.024327	0.00173223	-5.50439	2.76139	Downregulated
RBMX	15.8112	0.0760432	0.0164514	-3.90962	1.7838	Downregulated
BRCA1	53.8977	0.0250331	0.0018328	2.52369	2.73689	Upregulated
ATP6V1A	0.766166	0.57887	0.430819	-1.05405	0.365705	Not Significant
HSPA9	28.0023	0.0464424	0.00612134	-5.32021	2.21315	Downregulated
EIF4A3	7.12663	0.152319	0.0558307	-1.54428	1.25313	Not Significant
RPS19	14.4408	0.0816841	0.019102	-3.67215	1.71892	Downregulated
RPL3	4.94628	0.206995	0.0902079	-0.812728	1.04476	Not Significant
DDOST	7.0926	0.153172	0.056203	-1.51638	1.25024	Not Significant
FEN1	88.8322	0.0175195	0.000706482	-3.49107	3.1509	Downregulated
CAPG	1.67189	0.412953	0.26563	0.761715	0.575722	Not Significant
CCT6A	1.66898	0.413039	0.265984	1.90704	0.575145	Not Significant
ADH7	5.95264	0.176343	0.0712235	-2.96416	1.14738	Not Significant
RPL13A	7.76213	0.14233	0.0495109	-2.05395	1.3053	Downregulated
ARL1.00	100.768	0.0158489	0.000553742	-1.12829	3.25669	Not Significant
STAT3	21.741	0.0580072	0.00957006	1.45751	2.01909	Not Significant
USP8	37.3232	0.0359845	0.00363367	3.79738	2.43966	Upregulated
MDH1	62.0078	0.0211287	0.00140589	-0.778945	2.85205	Not Significant
MDH2	51.2433	0.0267005	0.00201552	-3.44729	2.69561	Downregulated
RFC5	1.38426	0.451733	0.304612	-1.92819	0.516253	Not Significant
RFC3	6.57479	0.161896	0.0623644	-2.54555	1.20506	Not Significant
HADHA	14.2175	0.0827203	0.0195942	-3.84233	1.70787	Downregulated
EIF2S3	0.427662	0.684704	0.548828	0.153316	0.260563	Not Significant
CSK	0.38503	0.700441	0.568529	-0.236979	0.245247	Not Significant
GARS1	0.0415777	0.903955	0.848381	-0.141706	0.0714092	Not Significant
IARS1	2.68251	0.318271	0.176798	0.892939	0.752523	Not Significant
SLC19A1	0.255807	0.756471	0.639615	0.594675	0.194081	Not Significant
TSPAN7	5.97669	0.175748	0.0708464	-1.91258	1.14968	Not Significant
TMPO	0.738177	0.586894	0.438686	-0.751619	0.357846	Not Significant
TMPO.1	6.4958	0.16407	0.0633937	1.73212	1.19795	Not Significant
STAT1	0.387948	0.699407	0.567132	0.513771	0.246316	Not Significant
MTREX	2.9697	0.298715	0.159934	-1.09204	0.796058	Not Significant
ARHGAP25	5.22983	0.197806	0.0841457	3.69805	1.07497	Not Significant
MTOR	0.733886	0.587784	0.439916	-0.280542	0.356631	Not Significant
PI4KA	0.696144	0.59871	0.451013	1.11244	0.345811	Not Significant
HAL	31.7545	0.0422501	0.00488036	-3.39077	2.31155	Downregulated
EPS15	207.776	0.0110557	0.000134633	5.7824	3.87085	Upregulated
CASP3	2.28859	0.344842	0.204876	-2.26721	0.688509	Not Significant
RPS27	4.19267	0.233229	0.10999	-0.555542	0.958648	Not Significant
ABL2	0.728354	0.589139	0.441511	0.753255	0.355059	Not Significant
HELZ	2.12627	0.361766	0.218541	1.27513	0.660468	Not Significant
NCAPD3	0.0186079	0.931796	0.898087	0.156205	0.0466818	Not Significant
LRPPRC	1.27553	0.467881	0.321873	-2.63832	0.492315	Not Significant
RPL35	4.13815	0.23563	0.111672	-5.41364	0.952055	Not Significant
HTT	2.99631	0.298203	0.1585	-0.612523	0.799971	Not Significant
SLC1A2	122.795	0.0135579	0.000377198	-4.38825	3.42343	Downregulated
SLC1A4	6.40383	0.165424	0.0646249	2.26625	1.1896	Not Significant
PAFAH1B1	11.7274	0.100104	0.0266691	-1.72581	1.57399	Not Significant
MATR3	2.95434	0.298991	0.160772	-2.6106	0.79379	Not Significant
ZAP70	5.77591	0.181339	0.0740897	1.1765	1.13024	Not Significant
RANBP1	31.215	0.0426993	0.00503419	2.4936	2.29807	Upregulated
PSMC4	0.181105	0.796795	0.692323	-0.504901	0.159691	Not Significant
VDAC2	17.3786	0.0701607	0.0140452	-5.4865	1.85247	Downregulated
USP5	2.14018	0.360321	0.217314	2.57055	0.662912	Not Significant
MAPK9	4.61128	0.218849	0.0982691	-1.62011	1.00758	Not Significant
MKI67	0.121949	0.833754	0.744539	-0.398649	0.128112	Not Significant
RANGAP1	9.07391	0.126234	0.0394612	2.15198	1.40383	Upregulated
RECQL	0.844663	0.559091	0.410073	-0.974182	0.387139	Not Significant
NOP2	0.518455	0.653465	0.51133	0.21384	0.291298	Not Significant
BAG6	3.20021	0.285435	0.148138	-1.37443	0.829334	Not Significant
NSF	21.8473	0.0578253	0.00948921	-1.51049	2.02277	Not Significant
BRCC3	48.268	0.0278599	0.00225481	4.37105	2.64689	Upregulated
RPL27A	4.31123	0.229152	0.106462	-3.62988	0.972806	Not Significant
RPL5	3.52018	0.266901	0.133866	-0.908883	0.87333	Not Significant
RPL21	8.34637	0.134397	0.0446073	-0.800858	1.35059	Not Significant
RPL28	78.9268	0.0182534	0.000886914	-2.20724	3.05212	Downregulated
RPS9	11.5009	0.101533	0.0274969	-1.76589	1.56072	Not Significant
RPS5	81.2126	0.0178327	0.000839593	-2.31637	3.07593	Downregulated
RPS10	0.882212	0.550504	0.400775	-1.45247	0.397099	Not Significant
GNPDA1	11.0019	0.1068	0.0294635	2.05016	1.53072	Upregulated
NEDD4	0.00123687	0.982808	0.97363	-0.036144	0.0116061	Not Significant
UTRN	5.90311	0.177686	0.0720097	-2.72548	1.14261	Not Significant
IQGAP1	1.10297	0.499116	0.352877	0.843928	0.452376	Not Significant
STT3A	8.67353	0.131064	0.042175	-1.62015	1.37494	Not Significant
CAPZA2	0.202198	0.785334	0.676243	0.247316	0.169897	Not Significant
CAPZB	16.7379	0.0722568	0.0149604	0.93965	1.82506	Not Significant
QARS1	9.9132	0.117186	0.0345631	-0.975976	1.46139	Not Significant
RPL29	5.88829	0.178021	0.0722474	-2.3667	1.14118	Not Significant
LGALS7	8.98616	0.127018	0.040033	-3.28521	1.39758	Downregulated
PREP	4.81743	0.212364	0.0931848	-1.34507	1.03065	Not Significant
PIP4K2A	0.0469352	0.898052	0.839086	0.110478	0.0761938	Not Significant
ARCN1	14.2591	0.0827203	0.0195009	2.67544	1.70994	Upregulated
LSS	3.21329	0.285202	0.147509	1.94964	0.83118	Not Significant
GCLC	0.178103	0.797761	0.694704	-0.413965	0.1582	Not Significant
PSMD8	29.5942	0.0445159	0.00554284	-2.01423	2.25627	Downregulated
SERPINB4	9.43394	0.122542	0.0372395	-3.99062	1.429	Downregulated
PRRC2A	0.797928	0.570512	0.4222	1.7508	0.374482	Not Significant
CCT5	2.61383	0.323917	0.181242	2.20275	0.74174	Not Significant
PTDSS1	7.70962	0.14307	0.049991	-1.9265	1.30111	Not Significant
CSNK1A1	15.8887	0.0758376	0.0163184	-0.864467	1.78732	Not Significant
IDH2	13.2442	0.0899462	0.0219791	-6.24055	1.65799	Downregulated
MARCKSL1	21.8801	0.0578253	0.0094645	3.46327	2.0239	Upregulated
CAMLG	0.268537	0.749757	0.631659	-0.804486	0.199517	Not Significant
ALDH9A1	193.739	0.0110557	0.000154497	-2.43564	3.81108	Downregulated
RPL34	4.09851	0.237431	0.11292	-0.880672	0.947228	Not Significant
RPIA	0.220909	0.775714	0.662828	-0.306525	0.178599	Not Significant
LMAN1	3.57338	0.263586	0.131699	1.06062	0.880417	Not Significant
FASN	4.06998	0.238815	0.113832	4.36491	0.943736	Not Significant
CCT3	35.7652	0.0375408	0.00392937	-1.36961	2.40568	Not Significant
TUFM	22.2573	0.0571672	0.00918678	-5.48386	2.03684	Downregulated
SRP9	2.95694	0.298991	0.16063	-2.62909	0.794174	Not Significant
AARS1	0.436947	0.681087	0.544731	-0.426883	0.263818	Not Significant
CARS1	0.309851	0.731452	0.607443	0.383813	0.216494	Not Significant
SARS1	35.7891	0.0375408	0.00392455	-2.27609	2.40621	Downregulated
PPM1F	5.67923	0.184311	0.0757324	-4.48967	1.12072	Not Significant
PRIM1	0.30932	0.731452	0.60774	-0.442154	0.216282	Not Significant
PRIM2	0.428207	0.684704	0.548586	0.564863	0.260755	Not Significant
ARL4D	0.979499	0.52702	0.378347	1.17306	0.422109	Not Significant
PSMB3	41.278	0.0322854	0.00301742	-2.38223	2.52036	Downregulated
PSMB2	24.8581	0.051442	0.00756618	-1.94734	2.12112	Not Significant
MCM2	104.032	0.0155569	0.00052058	-3.23984	3.28351	Downregulated
YLPM1	0.020641	0.929841	0.892709	0.154224	0.0492903	Not Significant
TMED10	34.8405	0.0386651	0.00412227	-1.50817	2.38486	Not Significant
RBM25	0.104697	0.847194	0.762475	0.310434	0.117774	Not Significant
NUMB	28.2771	0.0461464	0.00601519	5.94439	2.22075	Upregulated
HINT1	13.8726	0.0852183	0.0203927	-1.62763	1.69053	Not Significant
NUP153	11.5416	0.101333	0.0273454	5.04091	1.56312	Upregulated
RANBP2	25.6325	0.0499109	0.0071662	3.9831	2.14471	Upregulated
TSC2	0.3541	0.712463	0.583831	0.832323	0.233713	Not Significant
GSK3A	1.45618	0.441836	0.294023	1.15494	0.531619	Not Significant
GSK3B	36.4049	0.0370287	0.00380373	-0.811655	2.41979	Not Significant
TAF6	3.47698	0.269653	0.135666	-0.890024	0.867529	Not Significant
NT5C2	9.06711	0.126234	0.0395051	3.12652	1.40335	Upregulated
GMPS	0.0465726	0.898052	0.839696	0.315211	0.0758777	Not Significant
LIG3	0.373696	0.70474	0.574031	-0.616577	0.241064	Not Significant
MRE11	28.9703	0.0451269	0.00575939	5.77535	2.23962	Upregulated
GNAQ	10.6328	0.109894	0.0310576	3.28511	1.50783	Upregulated
IDH3A	6.06507	0.173377	0.0694868	-3.74861	1.1581	Not Significant
GDI2	4.01378	0.240688	0.115661	0.670877	0.936812	Not Significant
EMD	64.0447	0.0209747	0.00132214	3.56451	2.87872	Upregulated
CPT1A	2.46762	0.330894	0.191307	-1.32015	0.71827	Not Significant
ST13	3.9498	0.243363	0.117799	2.08385	0.928859	Not Significant
PEX5	0.233893	0.768807	0.653935	-0.660911	0.184465	Not Significant
NUDT2	0.864052	0.555001	0.405224	-0.729563	0.392304	Not Significant
HLCS	27.1649	0.0472692	0.00646277	-2.50556	2.18958	Downregulated
KNTC1	27.8676	0.0464572	0.00617444	-2.73768	2.2094	Downregulated
CDK9	12.5757	0.0939821	0.0238795	-2.0974	1.62197	Downregulated
LRBA	0.0430515	0.902288	0.845764	-0.147851	0.0727509	Not Significant
LRBA.1	17.8888	0.0693981	0.0133753	4.63864	1.8737	Upregulated
RPL14	5.90106	0.177686	0.0720424	-1.66103	1.14241	Not Significant
CCT8	45.9023	0.0289406	0.00247685	3.82936	2.6061	Upregulated
CCT4	21.1764	0.0593576	0.0100174	-1.43101	1.99924	Not Significant
ATP1A2	108.419	0.0148783	0.000480504	-4.92744	3.3183	Downregulated
FXR1	0.866675	0.554835	0.404576	0.916436	0.392999	Not Significant
RAB5C	9.72258	0.118793	0.0355918	-1.44983	1.44865	Not Significant
RAB7A	0.790681	0.571897	0.424139	-0.346971	0.372492	Not Significant
RAB9A	2.50175	0.330589	0.18888	1.7161	0.723813	Not Significant
RAB27A	1.4313	0.445472	0.297617	-0.636021	0.526343	Not Significant
SMARCA4	0.0223218	0.92857	0.888464	-0.0347863	0.05136	Not Significant
SSR4	15.6222	0.0772105	0.0167829	-2.79562	1.77513	Downregulated
BCAP31	1.25239	0.471662	0.325759	1.58819	0.487104	Not Significant
BRCA2	0.169969	0.803156	0.701277	-0.473921	0.154111	Not Significant
HCFC1	24.6718	0.0515847	0.00766745	6.10142	2.11535	Upregulated
IRAK1	0.00170226	0.979356	0.969067	-0.0469657	0.0136461	Not Significant
ALDH3A2	2.63127	0.322094	0.180097	-1.79926	0.744494	Not Significant
HSD17B4	0.0843216	0.862472	0.785957	-0.487696	0.104601	Not Significant
PSMD7	3.75799	0.252487	0.124584	-2.00363	0.904537	Not Significant
STAT5B	15.889	0.0758376	0.0163179	-1.8927	1.78734	Not Significant
CLCN3	2.03016	0.370577	0.227327	2.03359	0.643349	Not Significant
CLCN7	31.002	0.0428077	0.00509695	3.90803	2.29269	Upregulated
PLXNA3	0.64316	0.614511	0.467507	-0.681828	0.330212	Not Significant
VAMP7	3.35766	0.276719	0.140836	2.58593	0.851286	Not Significant
RPS6KA3	2.49187	0.330686	0.189578	-0.797526	0.722212	Not Significant
HDGF	1.93118	0.379696	0.236978	1.67382	0.625293	Not Significant
HNRNPA3	115.395	0.0141713	0.000425694	-2.13566	3.3709	Downregulated
PGD	14.4834	0.0814268	0.0190101	0.900189	1.72101	Not Significant
HNRNPM	32.3826	0.0416402	0.00470998	-1.42987	2.32698	Not Significant
KPNA2	1.90416	0.383143	0.239725	-1.26294	0.620286	Not Significant
KPNA1	62.5375	0.0210795	0.00138336	-2.53466	2.85906	Downregulated
RAP1GDS1	77.9162	0.0182534	0.000909121	-2.79881	3.04138	Downregulated
ARHGDIA	9.50901	0.12133	0.0368001	1.49218	1.43415	Not Significant
ARHGDIB	20.5591	0.0614438	0.0105435	2.0021	1.97702	Upregulated
AGFG1	32.7218	0.0414409	0.00462166	10.0891	2.3352	Upregulated
HNRNPF	24.3897	0.0520967	0.00782463	-1.80964	2.10654	Not Significant
STAT2	9.87639	0.117383	0.0347582	3.07892	1.45894	Upregulated
GTF2A1	4.60713	0.218897	0.0983758	1.32672	1.00711	Not Significant
KIF11	1.57395	0.424505	0.277941	1.91574	0.556048	Not Significant
SMS	1.96524	0.376383	0.233583	1.14802	0.631558	Not Significant
CAPZA1	9.23891	0.124719	0.0384189	2.06673	1.41546	Upregulated
NUP98	25.1156	0.0510667	0.00742953	1.52972	2.12904	Not Significant
PLK1	5.54775	0.188458	0.0780565	1.0776	1.10759	Not Significant
ARFIP2	42.3721	0.0315756	0.00287457	3.06472	2.54143	Upregulated
ARFIP1	1.64935	0.41551	0.268384	0.951928	0.571244	Not Significant
ACLY	0.000237434	0.993081	0.988444	0.00956291	0.00504797	Not Significant
COPB1	0.0156801	0.937771	0.90639	-0.0345175	0.0426847	Not Significant
COPA	7.19262	0.151343	0.0551194	2.37232	1.2587	Not Significant
CTSC	17.2632	0.0706064	0.0142037	-2.8994	1.8476	Downregulated
AP2S1	31.0603	0.0428077	0.00507964	-1.75614	2.29417	Not Significant
SLC16A1	7.39447	0.147999	0.0530264	1.73291	1.27551	Not Significant
IST1	4.48356	0.222677	0.101634	2.03083	0.992959	Not Significant
SEC24C	10.0055	0.116319	0.034081	4.64036	1.46749	Upregulated
SUB1	2.49418	0.330686	0.189415	-2.84358	0.722587	Not Significant
RARS1	9.81515	0.117872	0.0350865	-0.727518	1.45486	Not Significant
RARS1.1	2.86783	0.305213	0.165619	-1.96301	0.780891	Not Significant
MYOM2	6.7307	0.158898	0.0604059	3.41351	1.21892	Not Significant
YARS1	0.696838	0.59871	0.450804	1.35065	0.346012	Not Significant
USP14	6.26823	0.168232	0.0665071	-0.691531	1.17713	Not Significant
PRKAG1	90.0778	0.0175195	0.000687762	-2.00407	3.16256	Downregulated
ATP1B3	0.59565	0.627639	0.483307	-1.0991	0.315777	Not Significant
EIF5	0.958792	0.531105	0.382933	1.46765	0.416877	Not Significant
SLC12A2	1.74786	0.40199	0.25668	1.85	0.590609	Not Significant
DRG2	12.2609	0.0962214	0.024861	-0.634614	1.60448	Not Significant
CSE1L	2.71694	0.316314	0.174633	1.05701	0.757873	Not Significant
VCP	10.801	0.108703	0.0303153	0.547072	1.51834	Not Significant
NCKAP1L	0.137664	0.82293	0.72943	-0.290807	0.137017	Not Significant
AFDN	0.0716875	0.873636	0.802135	-0.167053	0.0957526	Not Significant
AFDN.1	49.8826	0.0272947	0.00211997	3.17966	2.67367	Upregulated
NAP1L1	8.59038	0.131611	0.0427739	3.55831	1.36882	Upregulated
ADAR	0.425263	0.685372	0.549898	-0.373352	0.259718	Not Significant
TPD52	2.5878	0.325493	0.182972	1.1702	0.737615	Not Significant
SEC13	1.82412	0.393224	0.248175	-1.42792	0.605243	Not Significant
SNU13	82.7312	0.0176015	0.000810218	-2.50471	3.0914	Downregulated
NPEPPS	0.0825168	0.864176	0.788182	0.171929	0.103373	Not Significant
SUMO2	20.6886	0.0609434	0.0104297	2.05926	1.98173	Upregulated
EIF3B	0.974369	0.527683	0.379474	1.4514	0.420818	Not Significant
RRP1	2.1837	0.35614	0.213545	-1.62062	0.67051	Not Significant
MARS1	0.192929	0.790439	0.683175	-0.1852	0.165468	Not Significant
EIF6	112.577	0.0141713	0.000446644	-2.81936	3.35004	Downregulated
HSD17B7	166.254	0.0110557	0.000208635	-2.69515	3.68061	Downregulated
UBASH3A	7.88464	0.140761	0.0484173	2.69929	1.315	Upregulated
TMEM33	10.7731	0.108945	0.0304367	-3.00225	1.5166	Downregulated
CORO7	25.9183	0.0495263	0.00702656	5.19947	2.15326	Upregulated
NUP107	1.63578	0.417358	0.270065	2.00029	0.568532	Not Significant
MTPN	2.11104	0.363665	0.219897	-2.16223	0.657781	Not Significant
ARPC4	0.0399092	0.906423	0.851403	-0.339193	0.0698647	Not Significant
CD81	0.0541503	0.890319	0.827415	-0.279427	0.0822768	Not Significant
TPI1	89.7741	0.0175195	0.000692257	-3.36706	3.15973	Downregulated
EIF3E	21.24	0.0593157	0.00996552	1.24397	2.0015	Not Significant
SEC61B	0.0200995	0.929841	0.894113	0.16059	0.0486075	Not Significant
PPP4C	3.40835	0.273797	0.138603	1.2417	0.858227	Not Significant
MYL6	11.7288	0.100104	0.0266639	-3.24803	1.57408	Downregulated
ACTB	5.53355	0.188458	0.0783141	-1.86446	1.10616	Not Significant
EIF4A1	2.46157	0.33139	0.191742	-0.732483	0.717283	Not Significant
RPS20	5.71621	0.183113	0.0750977	-1.58458	1.12437	Not Significant
PRPS1	20.6838	0.0609434	0.0104339	-3.32394	1.98155	Downregulated
PSMA6	11.5367	0.101333	0.0273637	-1.31647	1.56282	Not Significant
CDC42	0.146195	0.817738	0.721646	-0.18184	0.141676	Not Significant
RAB8A	13.6867	0.0865397	0.0208436	1.9154	1.68103	Not Significant
SPCS3	0.0568066	0.88831	0.823328	-0.278478	0.0844269	Not Significant
SRP54	30.4241	0.0434365	0.00527322	4.71897	2.27792	Upregulated
RAB2A	4.31455	0.229136	0.106365	0.647761	0.973199	Not Significant
RAB10	3.10194	0.290829	0.152997	-1.16676	0.815318	Not Significant
CXCR4	6.81495	0.157126	0.0593859	2.17844	1.22632	Not Significant
UBE2D2	192.959	0.0110557	0.000155727	-4.82848	3.80764	Downregulated
UBE2N	7.72604	0.142797	0.0498401	-2.44077	1.30242	Downregulated
RAB14	2.75455	0.313191	0.172316	2.06109	0.763674	Not Significant
ACTR3	8.41539	0.133425	0.0440768	-1.98344	1.35579	Not Significant
ACTR2	2.96049704871962e-06	0.999487	0.99871	0.000624016	0.0005608	Not Significant
ACTR1A	7.75583	0.142335	0.0495681	-3.61298	1.3048	Downregulated
ARF1	1.4894	0.437147	0.289334	0.33564	0.538601	Not Significant
ABCE1	0.529887	0.649194	0.506978	0.611091	0.295011	Not Significant
RAP2B	0.0977343	0.852986	0.770186	0.254868	0.113404	Not Significant
RPS3A	19.0561	0.0659237	0.0120119	-1.78036	1.92039	Not Significant
RPL26	8.57471	0.131611	0.0428882	-1.482	1.36766	Not Significant
RPL15	2.47403	0.330894	0.190847	-1.18431	0.719314	Not Significant
RPL27	2.22793	0.351754	0.209821	-0.537518	0.678152	Not Significant
RPL37A	27.8492	0.0464572	0.00618174	-2.83892	2.20889	Downregulated
RHOA	8.57113	0.131611	0.0429144	-1.32185	1.3674	Not Significant
SEC61A1	2.3278	0.341268	0.201777	-1.57602	0.695127	Not Significant
LYZ	10.7073	0.109218	0.0307255	-3.22886	1.5125	Downregulated
VBP1	0.202954	0.785042	0.675686	0.414306	0.170255	Not Significant
STXBP1	9.05921	0.126234	0.0395561	-3.87047	1.40279	Downregulated
DAD1	22.7083	0.0560124	0.00887045	-2.95546	2.05205	Downregulated
NPC2	4.10397	0.237314	0.112747	-3.09123	0.947895	Not Significant
COPZ1	10.2308	0.113653	0.032946	3.2999	1.4822	Upregulated
UFM1	8.3183	0.134582	0.0448258	-2.13959	1.34847	Downregulated
AP1S1	2.31809	0.342224	0.202538	-0.669798	0.693494	Not Significant
HNRNPK	91.1372	0.0175195	0.00067242	-1.16033	3.17236	Not Significant
YWHAG	54.4207	0.0248673	0.00179973	-3.09258	2.74479	Downregulated
RPS7	3.46441	0.27029	0.136196	-1.00297	0.865834	Not Significant
PPP1CA	0.0599222	0.884019	0.818664	-0.245202	0.0868944	Not Significant
PPP1CB	7.41618	0.147999	0.0528085	-2.25648	1.2773	Not Significant
PSMC1	5.04987	0.203375	0.0879183	2.70566	1.05592	Not Significant
PSMC5	57.5495	0.023251	0.00161943	5.86197	2.79064	Upregulated
RPS8	5.11524	0.201589	0.0865187	-2.17527	1.06289	Not Significant
RPS15A	14.8087	0.0798467	0.0183306	-1.41946	1.73682	Not Significant
RPS16	80.2393	0.018101	0.000859268	-2.43597	3.06587	Downregulated
YWHAE	0.0350611	0.910163	0.860582	-0.0817132	0.0652078	Not Significant
RPS14	10.7983	0.108703	0.0303269	-1.5244	1.51817	Not Significant
RPS23	10.8783	0.107772	0.0299832	-0.918869	1.52312	Not Significant
RPS18	20.9382	0.0600783	0.0102157	-3.62659	1.99073	Downregulated
RPS13	11.3069	0.103315	0.0282375	-3.421	1.54917	Downregulated
RPS11	23.7598	0.0536552	0.00819364	-1.20581	2.08652	Not Significant
SNRPE	1.31209	0.462587	0.315891	-1.27209	0.500463	Not Significant
SNRPF	6.36156	0.165858	0.0652028	-0.995093	1.18573	Not Significant
SNRPD1	3.30183	0.27933	0.14336	-2.04795	0.843571	Not Significant
SNRPD2	1.60436	0.421695	0.27402	0.438447	0.562218	Not Significant
SNRPD3	13.2274	0.0899866	0.022024	-2.04152	1.6571	Downregulated
TMSB4X	31.5771	0.0423762	0.00493014	3.27808	2.30714	Upregulated
ARF6	0.0873663	0.860696	0.782261	0.40005	0.106648	Not Significant
PSMC6	0.617884	0.621327	0.475787	-1.01312	0.322588	Not Significant
RPL7A	5.84514	0.179057	0.0729465	-1.51289	1.137	Not Significant
POLR2G	1.60496	0.421695	0.273944	0.374244	0.562338	Not Significant
ETF1	25.562	0.0499438	0.00720127	3.63448	2.14259	Upregulated
ESRRG	0.0316297	0.914454	0.867486	-0.0852302	0.0617375	Not Significant
RPS4X	17.7878	0.0693981	0.013504	-2.82201	1.86954	Downregulated
RPL23A	4.57501	0.219711	0.0992073	-4.15013	1.00346	Not Significant
RPS6	12.3803	0.0953304	0.0244817	-2.00731	1.61116	Downregulated
H4C1	2.49068	0.330686	0.189662	-3.31218	0.72202	Not Significant
RAN	2.64395	0.321669	0.179272	0.278458	0.746488	Not Significant
RPL23	71.8078	0.0192131	0.00106298	-1.80206	2.97347	Not Significant
RPS24	5.15012	0.200403	0.0857857	-2.62041	1.06659	Not Significant
RPS25	6.03016	0.174201	0.0700191	-2.83996	1.15478	Not Significant
RPS26	5.91348	0.177686	0.0718439	-2.48993	1.14361	Not Significant
RPS28	14.6039	0.0805404	0.018754	-3.49624	1.72691	Downregulated
FAU	33.0381	0.0414409	0.00454151	-3.33506	2.3428	Downregulated
GNB1	75.781	0.0182853	0.000958867	-4.43404	3.01824	Downregulated
GNB2	20.9916	0.059951	0.0101707	-5.79527	1.99265	Downregulated
RPL30	17.7093	0.0694314	0.0136053	-1.27586	1.86629	Not Significant
RPL39P5	1.62685	0.418326	0.271179	-0.811498	0.566743	Not Significant
RPL31	15.0221	0.0789269	0.0179044	-2.53658	1.74704	Downregulated
RPL10A	0.141036	0.821024	0.72632	0.0982234	0.138872	Not Significant
RPL32	6.80156	0.15728	0.0595462	-2.44364	1.22515	Not Significant
RPL11	7.5363	0.146447	0.0516268	-0.782739	1.28712	Not Significant
RPL8	22.8349	0.0557443	0.00878461	-2.2332	2.05628	Downregulated
PPIA	19.0922	0.0659237	0.0119731	-1.76603	1.92179	Not Significant
RPS27A	3.04823	0.294004	0.155757	-0.994832	0.807551	Not Significant
TRA2B	18.3451	0.0679109	0.0128159	-3.11725	1.89225	Downregulated
RAC1	0.804915	0.569172	0.420346	0.262055	0.376393	Not Significant
AP2B1	2.08215	0.365779	0.222506	1.26832	0.652659	Not Significant
VAMP2	0.0457884	0.89838	0.841026	-0.223797	0.0751905	Not Significant
GNAS	1.06046	0.508997	0.361302	-0.307526	0.44213	Not Significant
PPP3R1	100.648	0.0158489	0.000555021	-5.99709	3.25569	Downregulated
YWHAZ	0.705626	0.595868	0.448176	-0.339972	0.348551	Not Significant
PPP2R2A	0.672711	0.60602	0.45817	0.622576	0.338974	Not Significant
DYNLL1	52.6245	0.0259326	0.00191719	-1.71107	2.71733	Not Significant
RPL38	22.7521	0.0559616	0.00884063	-1.93697	2.05352	Not Significant
RPS21	0.608459	0.623869	0.478947	-0.842887	0.319713	Not Significant
EIF5A	458.847	0.0110557	2.80886580879501e-05	-3.16821	4.55147	Downregulated
RACK1	1.5037	0.434922	0.287353	-0.308328	0.541584	Not Significant
ACTG1	64.7789	0.020912	0.00129378	-3.25318	2.88814	Downregulated
UBE2I	15.2379	0.0778044	0.0174885	-2.89083	1.75725	Downregulated
PPP2CA	12.1958	0.0965207	0.0250716	-1.78935	1.60082	Not Significant
SEC11A	16.6989	0.0722568	0.0150191	-2.22867	1.82336	Downregulated
CSNK2B	10.2737	0.113651	0.0327365	2.47739	1.48497	Upregulated
EEF1A1	1.5505	0.427474	0.281026	-0.491998	0.551254	Not Significant
ACTA1	7.27199	0.149522	0.0542817	-1.94775	1.26535	Not Significant
TUBA1B	114.338	0.0141713	0.000433374	-2.347	3.36314	Downregulated
TUBA4A	17.8184	0.0693981	0.0134648	-4.74412	1.8708	Downregulated
TUBB4B	2.57361	0.325545	0.183927	-0.820255	0.735356	Not Significant
CSNK2A1	0.00933441	0.948344	0.92768	0.133444	0.032602	Not Significant
PAFAH1B2	10.4717	0.111628	0.0317944	-2.66974	1.49765	Downregulated
H3C1	3.39812	0.274134	0.139049	-4.9055	0.856832	Not Significant
NOMO2	0.231385	0.770445	0.655628	0.32958	0.183343	Not Significant
HBA2	75.7412	0.0182853	0.000959834	-5.7494	3.0178	Downregulated
NOP14	0.122492	0.833754	0.743998	0.339595	0.128428	Not Significant
IGBP1	18.0139	0.0693149	0.0132183	4.64656	1.87882	Upregulated
EIF4G2	26.3856	0.0485508	0.00680686	3.49088	2.16705	Upregulated
RPP30	0.848342	0.558665	0.409145	-0.50048	0.388123	Not Significant
GTF2I	31.4907	0.0424453	0.0049547	-2.96966	2.30498	Downregulated
DLG4	2.72636	0.31567	0.174048	-3.4273	0.75933	Not Significant
SRPK2	0.293414	0.739887	0.616802	-0.730373	0.209854	Not Significant
CCT2	0.280526	0.744567	0.62439	-0.268087	0.204544	Not Significant
RAE1	0.229541	0.771211	0.65688	0.535596	0.182514	Not Significant
GSTO1	180.659	0.0110557	0.000177245	-2.37667	3.75143	Downregulated
PRKDC	5.85847	0.178866	0.0727294	1.42824	1.13829	Not Significant
DCD	9.17068	0.124945	0.0388448	-3.02644	1.41067	Downregulated
MRPS5	0.479919	0.665669	0.526578	-0.711617	0.278537	Not Significant
RPL24	9.89107	0.117274	0.0346802	-2.56429	1.45992	Downregulated
ARF5	6.06378	0.173377	0.0695064	2.66143	1.15798	Not Significant
ERH	23.1278	0.0551953	0.00859071	-3.02673	2.06597	Downregulated
RHOG	0.00173917	0.979356	0.968734	0.0208082	0.0137955	Not Significant
RPL19	10.9314	0.107113	0.0297582	-1.86931	1.52639	Not Significant
SRSF3	15.3129	0.0775355	0.0173474	-3.93137	1.76076	Downregulated
H3-3B	9.5049	0.12133	0.0368239	-4.6748	1.43387	Downregulated
FOXK1	2.10122	0.364304	0.220778	-0.808498	0.656044	Not Significant
CCZ1	2.36619	0.338604	0.198815	-0.576556	0.701552	Not Significant
MUC5AC	2.56628	0.326199	0.184423	-1.43792	0.734185	Not Significant
XIAP	20.1893	0.0622675	0.0108786	2.45584	1.96343	Upregulated
ARHGAP4	0.19761	0.787866	0.67965	0.280472	0.167715	Not Significant
RBM10	1.0743	0.505708	0.358521	-0.739677	0.445485	Not Significant
ATP2C1	3.26556	0.281744	0.145038	1.82784	0.838518	Not Significant
ATP11A	0.119343	0.835223	0.747151	0.242163	0.126592	Not Significant
MPP1	47.2851	0.0281413	0.00234328	4.36953	2.63018	Upregulated
PITPNA	3.8286	0.248878	0.122018	-2.83231	0.913576	Not Significant
SLC25A3	7.03475	0.153735	0.0568445	-5.28478	1.24531	Not Significant
CDK6	0.287047	0.742431	0.620522	0.209135	0.207243	Not Significant
CDK5	12.0294	0.0981371	0.0256223	-2.0998	1.59138	Downregulated
PURA	6.19149	0.170016	0.0676095	1.4036	1.16999	Not Significant
CLTC	2.8531	0.305823	0.166466	0.59702	0.778675	Not Significant
FKBP3	3.53903	0.26577	0.133092	-1.80158	0.875848	Not Significant
SORD	3.42054	0.273172	0.138074	1.22825	0.859887	Not Significant
HNRNPU	2.47144	0.330894	0.191033	-1.25549	0.718891	Not Significant
U2AF1	82.6339	0.0176015	0.000812053	-4.45168	3.09042	Downregulated
SPTBN1	31.7504	0.0422501	0.00488151	3.8088	2.31145	Upregulated
SPTBN1.1	10.2842	0.113651	0.0326852	3.1694	1.48565	Upregulated
SRSF2	8.76232	0.130063	0.0415494	-4.5722	1.38144	Downregulated
RUNX1	0.0547771	0.890319	0.826441	-0.139116	0.0827881	Not Significant
AMPD2	5.21704	0.197806	0.0844056	2.20629	1.07363	Not Significant
FABP5	13.1717	0.0904354	0.022174	-2.82146	1.65416	Downregulated
CAP1	6.69306	0.159629	0.0608701	0.579463	1.2156	Not Significant
HMGCS1	6.94829	0.155123	0.0578242	-0.916198	1.23789	Not Significant
SLC7A5	15.8346	0.0760432	0.016411	4.55846	1.78486	Upregulated
EXOSC10	0.267349	0.749998	0.632391	-0.259698	0.199014	Not Significant
PFKP	15.9802	0.0756644	0.0161633	-1.06714	1.79147	Not Significant
SATB1	27.4646	0.0470725	0.00633739	-2.21843	2.19809	Downregulated
EWSR1	4.64808	0.21812	0.0973309	-3.27756	1.01175	Not Significant
OCRL	1.56706	0.425548	0.278841	-0.793992	0.554643	Not Significant
KIF23	3.3498	0.276925	0.141187	-1.99054	0.850205	Not Significant
DSG1	8.51582	0.13204	0.0433218	-1.86012	1.36329	Not Significant
RPL18A	6.41085	0.165424	0.0645296	-2.56471	1.19024	Not Significant
MAP2K1	1.36111	0.455042	0.308156	-1.70354	0.511229	Not Significant
FKBP4	6.85662	0.156677	0.0588911	-2.53345	1.22995	Not Significant
RPL6	2.58929	0.325493	0.182873	-1.03785	0.73785	Not Significant
TOP2B	0.471859	0.668601	0.529886	0.974417	0.275817	Not Significant
TAP1	2.43476	0.33341	0.193689	-2.02069	0.712894	Not Significant
TAP2	2.6792	0.318343	0.177008	-2.33933	0.752006	Not Significant
GBE1	0.100403	0.851359	0.767195	0.492481	0.115094	Not Significant
EIF4G1	4.38174	0.227286	0.104445	2.07621	0.981111	Not Significant
GLO1	18.3514	0.0679109	0.0128084	2.90716	1.8925	Upregulated
YWHAH	0.230739	0.770607	0.656065	0.524738	0.183053	Not Significant
UBE3A	0.293149	0.739887	0.616956	0.330233	0.209745	Not Significant
DNM1	137.452	0.0129411	0.000302742	-6.83335	3.51893	Downregulated
SRSF11	0.0416838	0.903955	0.848191	-0.215419	0.0715064	Not Significant
PTPN11	2.87168	0.305149	0.165398	1.92704	0.78147	Not Significant
KDSR	1.4346	0.44501	0.297135	-1.3541	0.527046	Not Significant
PPAT	1.8608	0.388675	0.244245	1.24711	0.612174	Not Significant
GFPT1	2.44683	0.33234	0.192809	-0.814103	0.714872	Not Significant
EXOSC9	3.22008	0.285202	0.147185	0.74377	0.832138	Not Significant
PSME1	0.00397547	0.968227	0.952751	0.0984495	0.0210208	Not Significant
PRDX1	0.180074	0.797031	0.693138	-0.0797107	0.159181	Not Significant
RPL18	8.3475	0.134397	0.0445986	-2.32694	1.35068	Downregulated
C1QBP	2.68917	0.318122	0.176376	-2.20544	0.75356	Not Significant
CKAP4	125.873	0.0135579	0.000359441	-3.9167	3.44437	Downregulated
SPAG1	13.272	0.0897858	0.021905	2.67232	1.65946	Upregulated
KHDRBS1	49.8309	0.0272947	0.0021241	-2.77357	2.67282	Downregulated
KLC1	84.9992	0.0176015	0.000769138	4.28036	3.114	Upregulated
ARHGAP1	20.2782	0.0622139	0.0107967	6.57024	1.96671	Upregulated
ACTN3	27.6851	0.0465388	0.00624742	-3.72794	2.2043	Downregulated
SRSF5	13.5981	0.0871719	0.0210637	-3.04519	1.67647	Downregulated
TGM3	12.4647	0.0948093	0.0242189	-2.83981	1.61585	Downregulated
DHX9	0.0723163	0.873464	0.801294	-0.0839937	0.0962079	Not Significant
SLC20A2	5.02903	0.204057	0.0883717	3.13755	1.05369	Not Significant
GOLGA3	38.4895	0.0343363	0.00343363	5.11111	2.46425	Upregulated
PDE4D	20.4484	0.0617388	0.0106421	-3.336	1.97297	Downregulated
DSC1	4.81641	0.212364	0.093209	-1.98982	1.03054	Not Significant
ITK	0.035395	0.910163	0.859929	-0.281529	0.0655373	Not Significant
SSRP1	1.27882	0.467617	0.321327	0.714614	0.493052	Not Significant
NSUN2	63.1824	0.0210795	0.00135666	-2.43472	2.86753	Downregulated
RBBP4	17.6596	0.0694314	0.0136701	-2.64487	1.86423	Downregulated
NCBP1	53.7709	0.0250331	0.00184095	-1.58641	2.73496	Not Significant
AHNAK	0.0231896	0.927381	0.886338	0.133845	0.0524009	Not Significant
SLC10A7	0.289526	0.741381	0.619067	-0.371648	0.208262	Not Significant
APOBR	0.00888783	0.94975	0.929424	0.0922742	0.0317861	Not Significant
MGAT2	3.87214	0.247026	0.120476	2.79803	0.919099	Not Significant
GALNT2	20.867	0.0602956	0.0102761	1.79954	1.98817	Not Significant
GALNT1	0.354343	0.712463	0.583707	0.919017	0.233805	Not Significant
AP1B1	0.00994385	0.946731	0.925365	-0.139784	0.0336867	Not Significant
CPSF1	1.32916	0.459578	0.313161	1.07919	0.504233	Not Significant
WASHC5	0.123838	0.833471	0.742665	0.268386	0.129207	Not Significant
NUP160	44.7942	0.0296099	0.00259231	-1.8042	2.58631	Not Significant
TBL3	0.639402	0.614867	0.468721	1.00801	0.329086	Not Significant
GTF3C1	0.0644012	0.879606	0.812181	-0.345816	0.0903473	Not Significant
AKAP13	4.96551	0.206188	0.0897761	2.4454	1.04684	Not Significant
SMARCB1	150.847	0.0120133	0.00025242	-1.75568	3.59788	Not Significant
BPTF	0.164302	0.805658	0.70597	0.192849	0.151214	Not Significant
CHD3	4.52824	0.220997	0.100438	-2.31769	0.998104	Not Significant
SF3A3	0.0320502	0.914454	0.86662	-0.186864	0.0621714	Not Significant
AIMP1	1.27766	0.467631	0.321519	-1.99034	0.492793	Not Significant
ILF2	2.64631	0.321669	0.179119	-1.00388	0.746859	Not Significant
ILF3	3.60998	0.26195	0.13024	-1.3466	0.885257	Not Significant
LMAN2	1.04234	0.512036	0.365	0.591402	0.437707	Not Significant
IRAG2	1.91534	0.381697	0.238583	-5.43388	0.622361	Not Significant
TRAP1	0.386678	0.699803	0.567739	-0.905335	0.245851	Not Significant
DLG1	32.6963	0.0414409	0.00462821	3.54508	2.33459	Upregulated
ABR	0.00103663	0.98411	0.975858	-0.0338064	0.0106135	Not Significant
BNIP1	1.85437	0.389277	0.244926	-0.955707	0.610964	Not Significant
CSTF3	9.24753	0.124719	0.0383656	1.59707	1.41606	Not Significant
STRN3	11.7724	0.100042	0.0265091	5.32996	1.5766	Upregulated
STK4	5.03296	0.204042	0.0882859	2.7671	1.05411	Not Significant
FLII	2.32955	0.341268	0.201641	-1.33611	0.695421	Not Significant
ACACA	30.0346	0.0438953	0.00539724	-1.86717	2.26783	Not Significant
LCP2	3.86504	0.247026	0.120726	2.41831	0.918201	Not Significant
GPS1	0.0219603	0.929131	0.889363	0.215384	0.0509209	Not Significant
CHAF1A	0.963484	0.530225	0.381886	-1.10622	0.418067	Not Significant
PRKAA1	0.00262677	0.97409	0.961582	-0.0460721	0.0170137	Not Significant
PPFIA1	0.0986226	0.852439	0.769186	0.519061	0.113969	Not Significant
TARDBP	3.17999	0.285995	0.149118	-0.684043	0.82647	Not Significant
HNRNPA0	18.9103	0.0659237	0.0121705	-1.47836	1.91469	Not Significant
AIMP2	4.54128	0.220804	0.100092	-1.98007	0.9996	Not Significant
PAK2	70.6555	0.0192295	0.00109636	5.82274	2.96005	Upregulated
CBX3	109.203	0.0148506	0.000473833	-2.84941	3.32437	Downregulated
STX5	7.32249	0.14905	0.0537587	1.93256	1.26955	Not Significant
PSMD2	4.6644	0.217827	0.0969192	2.92569	1.01359	Not Significant
DDX10	6.35374	0.165858	0.0653106	-2.03039	1.18502	Not Significant
MAD2L1	0.0354047	0.910163	0.85991	-0.15002	0.0655469	Not Significant
TRIM28	16.9253	0.0716844	0.0146837	-3.58258	1.83316	Downregulated
G3BP1	0.018408	0.931796	0.898631	0.0746509	0.0464185	Not Significant
KCNAB2	0.701811	0.597071	0.449313	1.34574	0.347451	Not Significant
PTK7	3.42943	0.272623	0.137691	2.08136	0.861096	Not Significant
PABPC4	4.31591	0.229136	0.106326	-2.01596	0.97336	Not Significant
IFIT5	2.71031	0.316588	0.175047	1.69211	0.756845	Not Significant
MTA1	2.63693	0.322094	0.179728	-2.27182	0.745384	Not Significant
EIF3I	1.20895	0.479832	0.333268	1.89666	0.477206	Not Significant
PDE3B	7.12911	0.152319	0.0558037	-1.34744	1.25334	Not Significant
UBE2V1	0.0995147	0.851699	0.768186	-0.278301	0.114534	Not Significant
DYNC1I2	0.190787	0.791702	0.684807	-0.332056	0.164432	Not Significant
NNT	0.315578	0.729771	0.604262	-0.814386	0.218775	Not Significant
PPIG	0.352173	0.713138	0.584815	-0.834253	0.232981	Not Significant
TCOF1	0.253143	0.758129	0.641312	0.934759	0.19293	Not Significant
SF3B2	4.53049	0.220997	0.100378	-1.79606	0.998362	Not Significant
GOLGA4	7.97682	0.140083	0.0476185	4.31287	1.32222	Upregulated
PDAP1	14.1459	0.0832339	0.0197559	4.66558	1.7043	Upregulated
FKBP5	2.40351	0.335588	0.195999	-2.28849	0.707746	Not Significant
TUSC3	0.437367	0.681087	0.544547	-0.637879	0.263964	Not Significant
ROCK1	7.49724	0.146876	0.0520066	0.92051	1.28394	Not Significant
NFATC2	13.8157	0.0855106	0.0205292	3.44889	1.68763	Upregulated
PICALM	41.626	0.0320802	0.00297085	5.57123	2.52712	Upregulated
SQSTM1	1.67292	0.412953	0.265506	1.36654	0.575926	Not Significant
MTX1	13.7106	0.086435	0.0207848	-4.76628	1.68225	Downregulated
TUBB3	74.8973	0.0185316	0.000980659	-5.35343	3.00848	Downregulated
PRPF4B	0.157368	0.809244	0.711845	-0.465119	0.147614	Not Significant
RIPK1	0.00162242	0.979712	0.969801	-0.0348197	0.0133175	Not Significant
HDAC1	4.05392	0.239316	0.11435	-1.00073	0.941763	Not Significant
CAMK2B	7.2798	0.149522	0.0542004	-4.51256	1.266	Not Significant
CAMK2G	2.04326	0.36945	0.226096	-1.86538	0.645707	Not Significant
DCTN2	8.90395	0.128279	0.0405801	-2.25643	1.39169	Downregulated
NAE1	2.99278	0.29834	0.158689	1.98913	0.799453	Not Significant
SNW1	4.06609	0.238882	0.113957	1.54336	0.943259	Not Significant
DGKZ	22.6006	0.0560666	0.00894447	-4.77989	2.04845	Downregulated
STIM1	29.1779	0.0449622	0.00568592	5.21362	2.2452	Upregulated
TRA2A	6.23129	0.169232	0.0670344	-3.03108	1.1737	Not Significant
SNX1	10.5183	0.11102	0.0315782	3.11526	1.50061	Upregulated
MTMR1	0.208559	0.781806	0.671599	0.637144	0.17289	Not Significant
CUL1	0.0760683	0.869646	0.79636	-0.709634	0.0988904	Not Significant
CUL2	0.0791387	0.867639	0.792421	0.322209	0.101044	Not Significant
CUL3	2.28839	0.344842	0.204893	-1.09769	0.688474	Not Significant
CUL4A	12.594	0.0939821	0.0238243	-2.33295	1.62298	Downregulated
CUL4B	0.791881	0.571763	0.423816	0.800789	0.372822	Not Significant
TP53BP2	0.825745	0.563885	0.414905	1.24728	0.382051	Not Significant
FHL1	0.863553	0.555001	0.405348	1.18683	0.392172	Not Significant
MOGS	0.509559	0.655255	0.51477	-0.788844	0.288387	Not Significant
SPTAN1	2.64261	0.321669	0.179359	2.96182	0.746278	Not Significant
SPTAN1.1	191.497	0.0110557	0.000158072	6.79343	3.80114	Upregulated
DDX39B	13.0711	0.0909991	0.0224488	-2.08502	1.64881	Downregulated
BLMH	17.6326	0.0694737	0.0137055	-2.47592	1.8631	Downregulated
TUBB2A	19.085	0.0659237	0.0119809	-6.70582	1.92151	Downregulated
BYSL	4.5418	0.220804	0.100078	2.02121	0.99966	Not Significant
IDI1	1.84404	0.39023	0.246028	0.67351	0.609016	Not Significant
CUX1	0.399887	0.696444	0.561491	-0.538447	0.250657	Not Significant
CBFB	0.143848	0.81905	0.72376	-0.420674	0.140406	Not Significant
CDK13	0.146324	0.817738	0.72153	-0.529025	0.141745	Not Significant
CKAP5	4.54291	0.220804	0.100049	2.2882	0.999787	Not Significant
COTL1	0.765923	0.57887	0.430886	-0.561893	0.365637	Not Significant
HNRNPD	15.4103	0.0775355	0.0171666	-1.9674	1.76532	Not Significant
LRP8	1.94777	0.378447	0.235314	2.77729	0.628351	Not Significant
BOP1.00	0.659978	0.609714	0.462149	1.45666	0.335218	Not Significant
UBE4A	0.086774	0.860696	0.782974	-0.426276	0.106252	Not Significant
SEPTIN6	1.26659	0.468953	0.323366	-0.424732	0.490306	Not Significant
URB2	4.0964	0.237431	0.112987	-3.35389	0.94697	Not Significant
SAFB2	0.0336692	0.912327	0.863338	-0.172383	0.0638191	Not Significant
EIF3A	1.88961	0.385304	0.241227	1.21374	0.617574	Not Significant
ARHGEF7	0.461959	0.67143	0.534009	-0.564447	0.272452	Not Significant
UBAP2L	5.22368	0.197806	0.0842706	2.75022	1.07432	Not Significant
SCRIB	303.967	0.0110557	6.35379620690209e-05	8.88587	4.19697	Upregulated
GIT2	0.364919	0.708158	0.578375	0.781222	0.237791	Not Significant
MLEC	17.1693	0.0707614	0.0143347	-2.98861	1.84361	Downregulated
TTLL12	2.88399	0.304728	0.164696	-1.04328	0.783318	Not Significant
CRMP1	24.7082	0.0515847	0.00764748	-6.24326	2.11648	Downregulated
DCTN1	0.459147	0.671932	0.535192	0.738853	0.27149	Not Significant
DYNC1H1	6.79066	0.157465	0.0596773	1.52879	1.22419	Not Significant
EIF4A2	0.862692	0.555001	0.405561	1.31873	0.391944	Not Significant
TCEB3	0.0142772	0.940286	0.91065	0.10441	0.0406484	Not Significant
SELPLG	2.95593	0.298991	0.160685	1.2162	0.794025	Not Significant
CTTN	19.8458	0.0637075	0.0112046	3.23903	1.9506	Upregulated
FLOT2	7.84316	0.141432	0.0487835	2.47683	1.31173	Upregulated
TRIM25	9.00383	0.126838	0.0399168	2.32281	1.39884	Upregulated
PTK2B	3.72026	0.254555	0.12599	2.07127	0.899665	Not Significant
FKBP8	6.31642	0.167009	0.0658288	-3.63707	1.18158	Not Significant
FRG1	28.6974	0.0456222	0.0058581	-2.78457	2.23224	Downregulated
GNA13	3.63756	0.260338	0.129156	2.10243	0.888885	Not Significant
GAMT	1.15212	0.490233	0.343545	-0.882706	0.464016	Not Significant
GALE	11.7317	0.100104	0.0266538	-1.95863	1.57424	Not Significant
CAPRIN1	1.30154	0.46393	0.317598	-1.51355	0.498122	Not Significant
RBM39	8.45174	0.132904	0.0438013	-2.27862	1.35851	Downregulated
HLTF	178.603	0.0110557	0.000181273	-2.79832	3.74167	Downregulated
SQLE	0.291577	0.740637	0.61787	-0.322279	0.209103	Not Significant
MCM6	21.762	0.0580072	0.00955402	-1.57917	2.01981	Not Significant
ITPR2	0.278064	0.744664	0.625866	0.8646	0.203519	Not Significant
ITPR3	8.61324	0.131504	0.042608	-4.16117	1.37051	Downregulated
DSC3	21.6185	0.0582879	0.00966459	-3.50406	2.01482	Downregulated
ITPR1	0.218273	0.776813	0.664674	0.51532	0.177391	Not Significant
RASA3	10.9644	0.107065	0.0296198	2.76518	1.52842	Upregulated
TRIP12	2.54494	0.327197	0.185879	-0.668526	0.730771	Not Significant
MDC1.00	0.685157	0.602507	0.454342	1.07433	0.342617	Not Significant
CLINT1	31.3777	0.0425805	0.00498705	7.86251	2.30216	Upregulated
RRP1B	4.33977	0.228143	0.105638	1.50352	0.976178	Not Significant
PDCD11	5.82905	0.179428	0.0732098	-1.488	1.13543	Not Significant
BMS1	3.08145	0.291917	0.154041	-1.96261	0.812365	Not Significant
USP10	0.213239	0.780269	0.668238	0.344979	0.175069	Not Significant
GANAB	3.4974	0.268368	0.13481	-1.23833	0.870277	Not Significant
RFTN1	8.67811	0.131064	0.0421424	1.85088	1.37528	Not Significant
PPP2R5D	0.00799028	0.952718	0.93307	0.0597892	0.0300857	Not Significant
LBR	12.0473	0.0981371	0.0255621	1.52985	1.5924	Not Significant
GOLGB1	0.200259	0.786298	0.677676	0.831534	0.168978	Not Significant
CASP8	0.369666	0.706617	0.576017	-0.801638	0.239565	Not Significant
NAA30	11.8612	0.0994505	0.0261977	-2.10423	1.58174	Downregulated
CHD4	1.02234	0.517022	0.369158	0.454916	0.432788	Not Significant
LASP1	66.6718	0.0204388	0.00122474	4.90341	2.91196	Upregulated
STARD3	16.4858	0.0732548	0.0153453	2.29538	1.81402	Upregulated
ZNF638	24.1464	0.0527522	0.00796414	-1.60233	2.09886	Not Significant
KPNB1	0.991341	0.52428	0.375768	0.656139	0.42508	Not Significant
NUMA1	0.423698	0.685912	0.550598	0.376912	0.259166	Not Significant
PSME4	1.94863	0.378447	0.235229	-1.22511	0.62851	Not Significant
GAPVD1	3.52707	0.266542	0.133582	2.58301	0.874252	Not Significant
NCAPH	6.35696	0.165858	0.0652662	-1.21861	1.18531	Not Significant
SPCS2	6.88036	0.156426	0.058612	-2.9176	1.23201	Not Significant
PSMD6	21.9547	0.0578253	0.0094086	1.94394	2.02648	Not Significant
SEPTIN2	24.913	0.0513779	0.00753675	1.90566	2.12282	Not Significant
NCAPD2	0.244338	0.763806	0.647006	-0.357265	0.189091	Not Significant
EXOSC7	4.32885	0.228629	0.105952	-2.5015	0.974889	Not Significant
ACAP1	0.606044	0.623983	0.479763	-0.985478	0.318973	Not Significant
EFTUD2	0.387919	0.699407	0.567146	0.667604	0.246305	Not Significant
R3HDM1	0.378038	0.703931	0.57191	-1.30366	0.242673	Not Significant
SNX17	3.12684	0.289086	0.151742	2.37058	0.818894	Not Significant
RAB3GAP1	5.05096	0.203375	0.0878947	1.79895	1.05604	Not Significant
SLC39A14	0.648013	0.613365	0.465949	1.08613	0.331662	Not Significant
KARS1	0.165274	0.805089	0.705158	-0.318326	0.151714	Not Significant
RRS1	2.96265	0.298991	0.160318	-3.04642	0.795017	Not Significant
ARHGEF6	3.13487	0.288537	0.151342	1.52163	0.820042	Not Significant
EIF4H	0.522984	0.651899	0.509597	1.26936	0.292773	Not Significant
WDR43	12.5849	0.0939821	0.0238518	-0.91947	1.62248	Not Significant
ACOX1	0.650839	0.612593	0.465046	-1.27136	0.332504	Not Significant
PAFAH1B3	11.9379	0.0987366	0.0259328	-2.60546	1.58615	Downregulated
EBP	4.64742	0.21812	0.0973477	-2.57218	1.01167	Not Significant
PLEC	84.4094	0.0176015	0.000779514	-3.34892	3.10818	Downregulated
PCM1	3.60136	0.262362	0.130581	-2.21108	0.884119	Not Significant
PPA1	15.1436	0.0782204	0.0176685	-0.697849	1.7528	Not Significant
PTGES3	39.1471	0.0335414	0.00332804	-1.86742	2.47781	Not Significant
STK38	0.337392	0.719616	0.592493	-0.440107	0.227317	Not Significant
NONO	11.3008	0.103315	0.0282609	-0.743988	1.54881	Not Significant
PTPA	1.63606	0.417358	0.27003	0.844653	0.568589	Not Significant
PTPRK	37.0961	0.0360451	0.00367464	0.892781	2.43479	Not Significant
LOC102724159	0.0417494	0.903955	0.848073	0.202415	0.0715666	Not Significant
RASA2	7.39781	0.147999	0.0529928	2.86281	1.27578	Not Significant
RAB35	1.75891	0.401505	0.255419	1.3215	0.592747	Not Significant
RNPS1	2.47844	0.330894	0.190532	-2.2036	0.720032	Not Significant
RALBP1	0.92066	0.540263	0.391638	-0.861253	0.407115	Not Significant
LLGL1	1.21789	0.478108	0.331699	1.19975	0.479255	Not Significant
TMED2	21.3669	0.0590861	0.00986302	-1.47856	2.00599	Not Significant
PCBP1	17.373	0.0701607	0.0140528	0.992489	1.85224	Not Significant
PCBP2	0.189923	0.79211	0.685468	0.127959	0.164013	Not Significant
ELOC	0.183837	0.79581	0.690178	0.346978	0.161039	Not Significant
RHEB	4.21222	0.232479	0.109396	2.39061	0.960999	Not Significant
Nbla03646	0.0395809	0.906689	0.852006	-0.276306	0.0695575	Not Significant
SF3B3	12.7693	0.0930007	0.0233045	0.737649	1.63256	Not Significant
PUM3	0.377018	0.704044	0.572406	0.712973	0.242296	Not Significant
RPS6KA1	2.48346	0.330894	0.190175	1.80574	0.720847	Not Significant
SAFB	1.12244	0.496223	0.349129	1.13034	0.457014	Not Significant
SEC23A	0.157251	0.809244	0.711946	0.292283	0.147553	Not Significant
SEC23B	2.32926	0.341268	0.201663	1.61883	0.695373	Not Significant
SF3A1	0.535756	0.647338	0.504772	-1.05792	0.296905	Not Significant
CDSN	11.7965	0.0998666	0.0264239	-2.77598	1.578	Downregulated
MAPRE2	5.84963	0.179048	0.0728733	-1.63059	1.13743	Not Significant
TRAM1	11.349	0.102925	0.028074	-1.16548	1.55169	Not Significant
TSN	3.21745	0.285202	0.14731	0.718888	0.831768	Not Significant
SF1	1.29441	0.464672	0.318761	1.82691	0.496534	Not Significant
TRIP13	0.318916	0.728873	0.602426	-0.784468	0.220097	Not Significant
MAPRE1	4.35759	0.227618	0.105129	2.31621	0.978276	Not Significant
ELAVL1	2.33251	0.341268	0.20141	-1.98165	0.695919	Not Significant
NSDHL	1.34389	0.457272	0.310838	-1.71645	0.507466	Not Significant
MYLK	87.0008	0.0175195	0.000735423	-2.91288	3.13346	Downregulated
TAB1	3.17505	0.286244	0.149359	2.94083	0.825768	Not Significant
SLC1A5	5.82737	0.179428	0.0732374	1.52327	1.13527	Not Significant
SMAD2	0.329622	0.723606	0.596623	-0.671886	0.2243	Not Significant
TBCE	0.120874	0.834038	0.745612	-0.417767	0.127487	Not Significant
CST6	4.7594	0.214147	0.0945747	-3.20928	1.02422	Not Significant
NEDD8	0.0896196	0.85848	0.779572	-0.22306	0.108144	Not Significant
ATP6AP1	3.303	0.27933	0.143307	-1.10767	0.843734	Not Significant
RAB11B	0.81432	0.56672	0.417873	1.35352	0.378956	Not Significant
ZYX	135.141	0.0129411	0.000312932	4.31838	3.50455	Upregulated
SEPTIN7	22.6144	0.0560666	0.00893493	1.31388	2.04891	Not Significant
ADRM1	3.96551	0.242748	0.117268	1.33833	0.93082	Not Significant
PRR4	3.7029	0.255676	0.126644	-2.2492	0.897415	Not Significant
PSMD5	0.651469	0.612593	0.464845	-0.509847	0.332692	Not Significant
PKN1	0.392712	0.697865	0.564866	-0.304394	0.248055	Not Significant
PKN1.1	75.9759	0.0182853	0.000954159	5.6922	3.02038	Upregulated
PKN2	0.642569	0.614511	0.467697	-0.443612	0.330035	Not Significant
DDB1	3.58383	0.263174	0.13128	2.71383	0.881802	Not Significant
CDC37	2.97308	0.298589	0.159751	1.85125	0.796556	Not Significant
DPYSL2	0.887238	0.549421	0.39956	-0.576316	0.398418	Not Significant
SYPL1	0.224764	0.773605	0.660154	-0.513151	0.180355	Not Significant
CAMK4	2.54189	0.327342	0.186088	1.37545	0.730282	Not Significant
RBBP7	2.82459	0.307752	0.168126	1.80321	0.774364	Not Significant
ECM1	12.4587	0.0948093	0.0242372	-3.10748	1.61552	Downregulated
CPSF6	5.5244	0.188458	0.0784808	-2.78544	1.10524	Not Significant
DBN1	14.6336	0.0805404	0.0186917	4.99215	1.72835	Upregulated
MAPKAPK3	5.45748	0.190576	0.0797157	-1.01895	1.09846	Not Significant
FSCN1	291.068	0.0110557	6.92278253192546e-05	-6.62151	4.15972	Downregulated
IFI16	51.2923	0.0267005	0.00201191	6.15861	2.69639	Upregulated
MAN2A1	0.359418	0.710334	0.581135	-1.02829	0.235723	Not Significant
TXNRD1	1.35302	0.455956	0.309411	-0.874028	0.509464	Not Significant
GEN1	132.691	0.0129411	0.00032431	3.40908	3.48904	Upregulated
HNRNPUL2	0.317959	0.728873	0.602951	-1.13058	0.219718	Not Significant
INF2	17.4555	0.0701143	0.013941	4.60377	1.85571	Upregulated
PDS5A	0.373327	0.70474	0.574212	0.719438	0.240927	Not Significant
CLEC16A	0.0497823	0.894967	0.834374	-0.213888	0.0786394	Not Significant
ERCC6L	71.3337	0.0192131	0.00107653	5.08387	2.96797	Upregulated
TSR1	5.43071	0.191421	0.0802179	-2.74789	1.09573	Not Significant
DPY19L1	39.5108	0.0331037	0.00327172	-1.24738	2.48522	Not Significant
ALG11	0.154486	0.811517	0.714333	0.397107	0.146099	Not Significant
SMU1	0.0693928	0.875284	0.805236	0.345613	0.0940767	Not Significant
ATG2A	0.463958	0.670705	0.533171	-0.732383	0.273133	Not Significant
LRRFIP1	115.57	0.0141713	0.000424437	3.06992	3.37219	Upregulated
ARL13B	19.5828	0.0641893	0.0114642	2.16741	1.94066	Upregulated
CCDC88A	1.46178	0.441208	0.293223	1.89094	0.532802	Not Significant
RABL6	17.2943	0.0705296	0.0141608	5.04993	1.84891	Upregulated
TUBB8	1.98343	0.374911	0.231803	-1.74204	0.634881	Not Significant
PARP14	1.68531	0.41122	0.264013	-1.95889	0.578375	Not Significant
RIC1	0.186189	0.794721	0.688346	-0.471442	0.162193	Not Significant
VPS26B	6.06651	0.173377	0.069465	-2.38344	1.15823	Not Significant
ACSF3	42.2149	0.0315756	0.00289446	-2.89766	2.53843	Downregulated
TBC1D10B	0.0106705	0.946308	0.922698	-0.0953172	0.0349403	Not Significant
ANO6	28.294	0.0461464	0.00600878	4.27469	2.22121	Upregulated
GRIPAP1	15.2437	0.0778044	0.0174775	3.34285	1.75752	Upregulated
AMOT	8.48363	0.132489	0.0435617	2.77158	1.3609	Upregulated
PARP10	0.140734	0.821024	0.726597	0.232661	0.138706	Not Significant
HSD17B12	0.210259	0.781461	0.670372	-0.598327	0.173684	Not Significant
USP39	0.580341	0.632941	0.48862	0.709162	0.311028	Not Significant
PYCR3	14.2389	0.0827203	0.0195461	3.225	1.70894	Upregulated
EIPR1	0.973598	0.527683	0.379644	-1.05526	0.420623	Not Significant
ARHGAP15	29.3679	0.0449622	0.00561993	6.48163	2.25027	Upregulated
ASPRV1	0.23969	0.76601	0.650065	-0.428381	0.187043	Not Significant
ACTBL2	1.56543	0.42562	0.279054	2.1389	0.554311	Not Significant
HSP90AB4P	0.0787236	0.867639	0.792948	-0.0457307	0.100755	Not Significant
HSP90AB2P	2.03721	0.369856	0.226663	-0.604128	0.64462	Not Significant
TMEM97	3.84508	0.248012	0.121431	-1.20633	0.915671	Not Significant
YIF1B	8.54462	0.13204	0.0431089	1.32497	1.36543	Not Significant
C19orf54	0.00370052	0.968735	0.954411	-0.0830647	0.0202645	Not Significant
FAM133B	0.118562	0.835742	0.74794	0.490653	0.126133	Not Significant
PPP6R3	1.65139	0.41551	0.268133	2.34124	0.57165	Not Significant
RABL3	7.73626	0.142688	0.0497466	3.12945	1.30324	Upregulated
EMC4	0.071324	0.873636	0.802622	-0.361533	0.0954887	Not Significant
WDR44	84.1811	0.0176015	0.000783588	4.86647	3.10591	Upregulated
DOCK11	1.30919	0.463008	0.316359	-2.43707	0.49982	Not Significant
FGD3	1.21591	0.478339	0.332046	-1.21844	0.478802	Not Significant
RRP12	3.20696	0.285366	0.147813	-0.921772	0.830287	Not Significant
TOR1AIP1	4.50664	0.221695	0.101014	-1.08657	0.99562	Not Significant
PCID2	0.149305	0.815677	0.718875	-0.310273	0.143347	Not Significant
RABGAP1L	4.78261	0.213822	0.0940149	1.51644	1.0268	Not Significant
TMEM201	0.541887	0.646021	0.502489	-0.944297	0.298874	Not Significant
SNAP47	2.68177	0.318271	0.176845	2.02885	0.752407	Not Significant
NUP188	0.312648	0.730358	0.605885	0.524794	0.21761	Not Significant
CEP170	5.2177	0.197806	0.0843922	2.67459	1.0737	Not Significant
PPP1R15B	1600.89	0.00599176	2.33142501683217e-06	5.42018	5.63238	Upregulated
CC2D1B	7.28171	0.149522	0.0541805	2.12737	1.26616	Not Significant
FNBP1L	37.2113	0.0359845	0.00365377	5.68946	2.43726	Upregulated
FKBP15	35.1592	0.038166	0.00405421	5.25038	2.39209	Upregulated
GPATCH4	1.5521	0.427474	0.280813	-1.06737	0.551583	Not Significant
UBR4	0.301668	0.735387	0.61206	-0.133074	0.213206	Not Significant
STXBP5	27.8002	0.0464572	0.00620122	4.06362	2.20752	Upregulated
CAMSAP1	1.84414	0.39023	0.246017	2.70827	0.609035	Not Significant
UBAP2	40.4887	0.0324069	0.00312721	5.40115	2.50484	Upregulated
KPRP	3.81895	0.249182	0.122364	-1.31091	0.912346	Not Significant
XP32	9.98124	0.116439	0.0342067	-2.31421	1.46589	Downregulated
RNASEH2B	0.107409	0.844674	0.75955	0.139297	0.119444	Not Significant
VPS13D	1.52859	0.430547	0.28396	-0.944966	0.546743	Not Significant
CROCC	9.10116	0.126049	0.0392862	2.81191	1.40576	Upregulated
RIF1	0.294015	0.739887	0.616454	0.671575	0.210099	Not Significant
VPS53	0.0270196	0.921887	0.877407	-0.122574	0.056799	Not Significant
STRIP1	0.951491	0.533092	0.384573	-1.03647	0.415021	Not Significant
ABHD17B	1.40134	0.450258	0.302041	1.12549	0.519935	Not Significant
CEP350	5.21758	0.197806	0.0843945	1.77364	1.07369	Not Significant
RPRD2	9.6809	0.119227	0.0358228	2.36635	1.44584	Upregulated
CDKAL1	42.2309	0.0315756	0.00289243	3.98909	2.53874	Upregulated
CDKAL1.1	0.300013	0.736177	0.613004	-0.543518	0.212537	Not Significant
TASOR2	1.38558	0.451698	0.304413	-1.04969	0.516537	Not Significant
DAB2IP	0.376164	0.704044	0.572823	-1.38987	0.241979	Not Significant
LYPLAL1	1.28339	0.46678	0.320571	-0.529457	0.494076	Not Significant
ZMYM4	12.8647	0.0925047	0.0230286	-3.60687	1.63773	Downregulated
FHIP2A	0.937345	0.536576	0.387787	0.797537	0.411407	Not Significant
ZDHHC20	0.909941	0.542851	0.394148	-0.755182	0.404341	Not Significant
RNF213	0.477649	0.666514	0.527505	-0.367717	0.277773	Not Significant
KANK2	0.16879	0.803362	0.702246	0.318112	0.153511	Not Significant
WASHC2A	14.9081	0.0794733	0.0181303	5.68438	1.74159	Upregulated
LPCAT4	5.6668	0.184414	0.0759477	-1.42764	1.11949	Not Significant
ARL6IP4	0.173	0.801397	0.698806	-0.770567	0.155643	Not Significant
ANKS6	3.18218	0.285995	0.149011	1.91911	0.82678	Not Significant
LMBRD2	0.692594	0.599822	0.452084	-1.10277	0.344781	Not Significant
INTS3	1.22713	0.476592	0.330091	-1.23644	0.481366	Not Significant
CDCA2	0.631792	0.616586	0.471196	-0.550437	0.326798	Not Significant
CWF19L1	0.395868	0.6971	0.563376	-0.665966	0.249202	Not Significant
ATL3	2.18033	0.356232	0.213834	-1.18175	0.669924	Not Significant
RPL7L1	2.82845	0.307752	0.1679	-2.2217	0.77495	Not Significant
CARMIL2	4.15962	0.234801	0.111005	1.34266	0.954657	Not Significant
CIAPIN1	4.74834	0.214566	0.0948433	2.17281	1.02299	Not Significant
RALGAPA1	2.44916	0.332271	0.192639	0.967143	0.715255	Not Significant
SIGIRR	37.7249	0.0354903	0.00356284	3.50565	2.4482	Upregulated
LAMTOR1	168.108	0.0110557	0.000204149	7.3592	3.69005	Upregulated
TWF2	8.65003	0.131427	0.042343	3.65155	1.37322	Upregulated
GRAMD4	2.08113	0.365779	0.222598	-1.14246	0.652478	Not Significant
PPP4R3A	1.09853	0.499789	0.35374	-0.868324	0.451316	Not Significant
PLEKHA7	11.9681	0.0986368	0.0258298	3.68559	1.58788	Upregulated
RCSD1	27.8315	0.0464572	0.00618876	5.00006	2.2084	Upregulated
PDE12	62.0625	0.0211287	0.00140354	-2.70475	2.85278	Downregulated
LIN54	0.501657	0.658541	0.517865	0.480096	0.285784	Not Significant
HMBOX1	0.816769	0.56645	0.417234	1.01261	0.379621	Not Significant
RHBDD2	0.319133	0.728873	0.602306	0.546269	0.220183	Not Significant
RINT1	124.512	0.0135579	0.000367133	5.42061	3.43518	Upregulated
TMEM214	3.9642	0.242748	0.117313	-2.14419	0.930655	Not Significant
SLC30A6	7.05204	0.153735	0.0566516	3.13973	1.24679	Not Significant
TAPT1	0.0177692	0.932692	0.900393	0.268275	0.0455681	Not Significant
JMJD6	28.1662	0.0463344	0.00605772	-1.73443	2.21769	Not Significant
PPP1R18	0.863086	0.555001	0.405463	0.935911	0.392048	Not Significant
ERAP2	9.21576	0.124735	0.0385626	-3.68831	1.41383	Downregulated
LPCAT3	0.357438	0.711068	0.582135	-0.620463	0.234976	Not Significant
SLC27A4	8.32601	0.134559	0.0447656	-3.55589	1.34906	Downregulated
CC2D1A	14.0128	0.0842486	0.0200623	3.25982	1.69762	Upregulated
EDC4	0.539777	0.646382	0.503272	-0.770825	0.298197	Not Significant
CEP85	19.0075	0.0659237	0.0120644	1.62698	1.91849	Not Significant
PRPF8	18.7163	0.0665963	0.0123864	1.1483	1.90705	Not Significant
SCYL2	39.817	0.032973	0.00322541	5.70416	2.49141	Upregulated
NFRKB	0.121613	0.833765	0.744874	0.875399	0.127917	Not Significant
PDXDC1	58.1443	0.0229311	0.00158823	5.63063	2.79909	Upregulated
RSBN1L	0.468741	0.669634	0.531177	-0.947974	0.27476	Not Significant
PGM2L1	4.87096	0.21001	0.0919303	-1.30984	1.03654	Not Significant
NCEH1	1.48138	0.438326	0.290455	-1.5903	0.536921	Not Significant
TRAT1	15.1233	0.0782204	0.0177077	2.62433	1.75184	Upregulated
CNST	4.2444	0.231446	0.108429	-1.55108	0.964856	Not Significant
LARP1	10.7392	0.10902	0.030585	2.32307	1.51449	Upregulated
TMED8	19.154	0.0658095	0.0119072	5.62014	1.92419	Upregulated
RICTOR	1.23252	0.475512	0.329158	2.474	0.482595	Not Significant
SMARCD3	0.00213113	0.977564	0.965392	0.0454895	0.0152962	Not Significant
FIP1L1	0.251918	0.758707	0.642097	-0.625562	0.1924	Not Significant
CYP20A1	0.195148	0.788941	0.681498	0.697875	0.166535	Not Significant
LRSAM1	4.64331	0.218127	0.0974518	-1.2527	1.01121	Not Significant
LCLAT1	0.798807	0.570512	0.421966	-0.598783	0.374723	Not Significant
SBSN	8.79182	0.129897	0.0413447	-2.93347	1.38358	Downregulated
WDR82	6.88018	0.156426	0.058614	-2.47233	1.232	Not Significant
RAB11FIP1	79.4129	0.0182534	0.000876521	6.33213	3.05724	Upregulated
DNMBP	0.548427	0.643715	0.500075	0.401265	0.300965	Not Significant
GIGYF2	5.96402	0.17607	0.0710447	-1.69938	1.14847	Not Significant
KYAT3	0.117313	0.836069	0.749209	-0.322709	0.125397	Not Significant
NBEAL2	7.669	0.143987	0.0503673	4.09505	1.29785	Not Significant
NBEAL1	4.25977	0.231131	0.107971	1.934	0.966691	Not Significant
ARHGEF18	0.63781	0.614961	0.469237	1.0457	0.328608	Not Significant
FGD6	6.61293	0.161281	0.0618766	-2.67782	1.20847	Not Significant
NCCRP1	24.784	0.0514421	0.00760623	-3.04715	2.11883	Downregulated
VPS13C	26.6886	0.0480156	0.00666987	4.46703	2.17588	Upregulated
UNC13D	0.609411	0.623767	0.478626	1.17584	0.320004	Not Significant
H3C15	4.46339	0.223496	0.102182	-3.78048	0.990625	Not Significant
TUBA1A	328.747	0.0110557	5.44091375361976e-05	-6.20611	4.26433	Downregulated
RPS27L	17.7259	0.0694314	0.0135838	-2.09955	1.86698	Downregulated
SSH2	5.53366	0.188458	0.078312	2.16545	1.10617	Not Significant
SND1	0.834737	0.561637	0.412595	-0.551551	0.384476	Not Significant
MARK2	157.941	0.0111868	0.0002307	4.70055	3.63695	Upregulated
DDX46	1.77644	0.399349	0.253439	-1.15969	0.596127	Not Significant
RUFY3	0.606754	0.623983	0.479522	0.81502	0.319191	Not Significant
SV2A	0.0253298	0.925148	0.881261	0.308401	0.0548956	Not Significant
BZW1	28.6069	0.0457079	0.00589139	-1.43927	2.22978	Not Significant
ABHD13	4.76691	0.213924	0.0943931	-1.78415	1.02506	Not Significant
ASRGL1	7.44705	0.147462	0.052501	2.45015	1.27983	Not Significant
DHX30	2.52446	0.328935	0.187292	-1.73332	0.72748	Not Significant
EIF3M	65.5433	0.0205797	0.00126521	-2.82724	2.89784	Downregulated
MEPCE	4.47347	0.223086	0.101908	-1.8572	0.991793	Not Significant
CDC37L1	4.02795	0.240303	0.115196	-2.64076	0.938564	Not Significant
ENOSF1	5.21568	0.197806	0.0844332	1.87806	1.07349	Not Significant
RAB11FIP2	85.7585	0.0175472	0.00075608	2.44875	3.12143	Upregulated
MOB1A	1.57355	0.424505	0.277993	0.785552	0.555967	Not Significant
KDM3B	3.20512	0.285366	0.147902	-1.45392	0.830027	Not Significant
HS2ST1	3.14749	0.287768	0.150714	-1.18358	0.821846	Not Significant
MICAL3	0.046313	0.898148	0.840135	-0.344534	0.0756509	Not Significant
GPRIN1	1.17515	0.485547	0.339316	-0.63702	0.469395	Not Significant
ZC3HAV1	23.9253	0.0534756	0.00809417	5.64746	2.09183	Upregulated
EFL1	11.7239	0.100104	0.0266815	-3.64047	1.57379	Downregulated
POGZ	0.442122	0.679085	0.542475	0.330393	0.26562	Not Significant
ZFYVE16	45.2432	0.0294574	0.00254457	7.1301	2.59439	Upregulated
MON2	31.7737	0.0422501	0.00487501	2.78503	2.31202	Upregulated
RD3	0.00663404	0.957248	0.938997	0.146436	0.0273358	Not Significant
MYH14	0.0692249	0.875284	0.805465	0.133961	0.0939531	Not Significant
MAVS	0.0632466	0.880277	0.813828	0.156854	0.0894673	Not Significant
DHX29	9.2713	0.124719	0.0382192	-1.17168	1.41772	Not Significant
HAUS6	5.60063	0.186777	0.077109	2.27909	1.11289	Not Significant
RAI1	4.23394	0.231922	0.108742	-2.10703	0.963604	Not Significant
APBB1IP	17.4156	0.0701607	0.013995	4.24269	1.85403	Upregulated
RBBP6	2.01018	0.372615	0.229223	2.02215	0.639741	Not Significant
ARHGAP30	85.6531	0.0175472	0.000757874	4.34835	3.1204	Upregulated
PTAR1	0.274071	0.746843	0.628278	-0.419055	0.201848	Not Significant
HUWE1	3.38628	0.274859	0.139569	0.610219	0.855212	Not Significant
YTHDF3	0.0751144	0.870419	0.797602	0.449102	0.0982138	Not Significant
TMED4	0.138042	0.822902	0.729079	-0.341858	0.137226	Not Significant
CENPV	47.5362	0.0281413	0.00232019	-3.31641	2.63448	Downregulated
GALNT7	0.266046	0.750606	0.633196	0.909219	0.198462	Not Significant
SCD5	1.75605	0.401505	0.255744	1.01067	0.592194	Not Significant
PIP4P1	0.419667	0.687836	0.55241	-0.335283	0.257739	Not Significant
PATL1	132.072	0.0129411	0.000327279	5.74784	3.48508	Upregulated
MTDH	0.0368241	0.909447	0.857171	0.235229	0.0669323	Not Significant
ZNF598	0.640942	0.614572	0.468222	-0.886716	0.329548	Not Significant
GPAT4	0.242062	0.765218	0.6485	-0.775812	0.18809	Not Significant
KTN1	0.133369	0.825659	0.733455	-0.6912	0.134626	Not Significant
N4BP2	7.37083	0.148151	0.0532653	-2.23265	1.27356	Not Significant
FERMT3	17.789	0.0693981	0.0135024	1.24652	1.86959	Not Significant
NAA40	29.0786	0.0449622	0.00572087	-2.80291	2.24254	Downregulated
LUZP1	1.51492	0.432849	0.285815	1.76868	0.543915	Not Significant
ALYREF	5.52079	0.188458	0.0785466	-4.32878	1.10487	Not Significant
CAND1	8.01587	0.139364	0.047286	2.61214	1.32527	Upregulated
RETREG3	15.3514	0.0775355	0.0172755	-2.36135	1.76257	Downregulated
HOOK3	4.72012	0.215407	0.0955335	1.31483	1.01984	Not Significant
METTL16	0.17189	0.801789	0.699708	-0.39122	0.155083	Not Significant
PARG	0.163312	0.806149	0.7068	0.346212	0.150704	Not Significant
PPFIBP1	63.3701	0.0210795	0.00134903	2.43446	2.86998	Upregulated
SKAP1	0.534883	0.647434	0.505099	0.933346	0.296623	Not Significant
STING1	32.364	0.0416402	0.0047149	-3.06916	2.32653	Downregulated
RALGAPB	14.5954	0.0805404	0.0187719	5.09225	1.72649	Upregulated
CARM1	4.36217	0.227618	0.104999	-3.04056	0.978815	Not Significant
NCAPG2	2.2726	0.346523	0.206161	1.02754	0.685793	Not Significant
ANKLE2	10.1119	0.115229	0.0335376	3.71704	1.47447	Upregulated
TMED7-TICAM2	0.187759	0.793676	0.687132	0.783263	0.16296	Not Significant
DTX1	76.302	0.0182853	0.000946358	2.35553	3.02394	Upregulated
STX12	0.00858504	0.950606	0.930632	-0.0418699	0.0312218	Not Significant
RAB43	12.8474	0.0925047	0.0230782	-1.09281	1.6368	Not Significant
C2CD5	1.10845	0.498162	0.351815	-1.42559	0.453686	Not Significant
RASAL3	17.7778	0.0693981	0.0135169	5.05084	1.86912	Upregulated
PRAG1	1.97328	0.375716	0.232794	1.56747	0.633029	Not Significant
H2AC21	46.1755	0.0289406	0.00244957	-3.67921	2.61091	Downregulated
ZDHHC13	3.87325	0.247026	0.120437	-1.72474	0.919239	Not Significant
CRLF3	0.681612	0.603322	0.455426	-0.414677	0.341582	Not Significant
CREBRF	10.6443	0.109894	0.0310058	-2.02089	1.50856	Downregulated
LYSMD2	0.0241263	0.926288	0.884087	0.16354	0.053505	Not Significant
DENND1C	0.0809302	0.865607	0.790161	-0.141042	0.102284	Not Significant
CEP97	6.42824	0.165424	0.0642945	2.8024	1.19183	Not Significant
WDR75	11.5375	0.101333	0.0273607	-1.97312	1.56287	Not Significant
CCDC117	0.226718	0.77277	0.658809	-0.694121	0.18124	Not Significant
DENND6A	7.77529	0.142216	0.0493917	4.90553	1.30635	Upregulated
MGA	0.492113	0.661396	0.521654	-0.963478	0.282618	Not Significant
LMTK2	1.02978	0.515124	0.367602	1.53848	0.434622	Not Significant
UBR1	2.20776	0.353888	0.211507	-1.38239	0.674676	Not Significant
CHERP	12.2495	0.0962214	0.0248978	-1.80699	1.60384	Not Significant
ANKHD1	5.43779	0.19128	0.0800847	3.10511	1.09645	Not Significant
SUGP2	20.2322	0.0622675	0.010839	-4.14774	1.96501	Downregulated
CCAR1	2.95821	0.298991	0.16056	-1.93952	0.794361	Not Significant
SKA3	24.3449	0.0521308	0.00785004	4.75349	2.10513	Upregulated
NELFCD	0.101414	0.850825	0.766073	-0.203946	0.11573	Not Significant
RHOT1	9.53468	0.12133	0.0366516	-3.47334	1.43591	Downregulated
SIRT2	92.204	0.0175195	0.000657485	4.95305	3.18211	Upregulated
SLC35F2	7.47605	0.146907	0.0522145	-1.83938	1.28221	Not Significant
PNPLA6	1.58073	0.424112	0.277058	-1.31848	0.557429	Not Significant
DHX37	0.00344024	0.970006	0.956041	-0.0848344	0.0195233	Not Significant
FTSJ3	10.1581	0.114587	0.0333061	-2.1782	1.47748	Downregulated
SRRM1	2.54982	0.327056	0.185544	-1.64759	0.731554	Not Significant
GSPT2	11.977	0.0986368	0.0257993	3.40317	1.58839	Upregulated
FAM186B	7.40384	0.147999	0.0529322	-2.73055	1.27628	Not Significant
KIAA2013	0.826738	0.563835	0.414649	-1.30209	0.38232	Not Significant
PHACTR4	16.8078	0.0720915	0.0148563	6.15536	1.82809	Upregulated
ELMOD2	0.399053	0.696472	0.561881	-0.750123	0.250356	Not Significant
KIAA0319L	1.29655	0.464425	0.318411	-0.736289	0.497011	Not Significant
SCYL3	0.262433	0.752922	0.635443	-0.74201	0.196924	Not Significant
XRN1	11.5942	0.100982	0.0271513	5.87105	1.56621	Upregulated
ABI1	3.63394	0.26042	0.129298	2.35196	0.888409	Not Significant
SPART	146.72	0.0122303	0.000266497	6.05119	3.57431	Upregulated
RPTOR	1.20313	0.481043	0.334297	1.24317	0.475868	Not Significant
CCAR2	1.11882	0.496706	0.34982	1.58285	0.456155	Not Significant
NUP93	0.712998	0.593888	0.445994	-0.298224	0.350671	Not Significant
CMTR1	2.66702	0.319516	0.177785	1.03714	0.750104	Not Significant
THEMIS	5.0246	0.204097	0.0884687	2.52056	1.05321	Not Significant
SLC39A11	2.18698	0.356115	0.213266	-1.58481	0.671078	Not Significant
ABHD12	0.00457905	0.965833	0.949297	-0.0746677	0.0225979	Not Significant
RUSC2	0.0286637	0.919198	0.873775	0.144066	0.0586004	Not Significant
ASCC3	10.9394	0.107113	0.0297244	3.85629	1.52689	Upregulated
EHBP1L1	10.3336	0.113146	0.032447	2.29412	1.48883	Upregulated
VPS8	32.7977	0.0414409	0.00460223	5.1731	2.33703	Upregulated
STAG2	1.38642	0.451698	0.304286	1.40802	0.516718	Not Significant
MINK1	86.5364	0.0175195	0.000743045	5.47157	3.12898	Upregulated
OGFOD1	1.30702	0.463257	0.31671	-1.48056	0.499339	Not Significant
TAB3	6.81155	0.157126	0.0594266	3.02911	1.22602	Not Significant
NKAP	4.16379	0.234801	0.110876	-2.38199	0.955163	Not Significant
CISD2	1.11654	0.497052	0.350257	0.891881	0.455613	Not Significant
TTC9C	5.53287	0.188458	0.0783265	-2.24086	1.10609	Not Significant
PARP16	6.46487	0.164634	0.0638037	1.33552	1.19515	Not Significant
CPSF7	0.490727	0.661773	0.522209	-0.821821	0.282156	Not Significant
ARFGAP2	207.947	0.0110557	0.000134415	6.147	3.87155	Upregulated
C1orf52	0.0329496	0.913106	0.864786	0.249778	0.0630911	Not Significant
ARFGAP1	33.4633	0.0408716	0.00443703	6.71063	2.35291	Upregulated
EMC1	1.2968	0.464425	0.31837	-1.12059	0.497068	Not Significant
SLC35G3	21.0826	0.0596406	0.0100948	3.5784	1.9959	Upregulated
ENAH	0.0147047	0.939678	0.90933	-0.151727	0.0412783	Not Significant
JMY	2.63309	0.322094	0.179978	-1.38749	0.74478	Not Significant
ZNF579	3.92469	0.244933	0.118655	-2.98725	0.925716	Not Significant
PRPF38A	48.9731	0.027645	0.00219439	-4.65902	2.65869	Downregulated
ATP11C	0.0199959	0.929841	0.894384	-0.14829	0.0484758	Not Significant
SPATA5	3.75563	0.252487	0.124672	1.30624	0.904233	Not Significant
AVL9	0.0858206	0.861081	0.784128	-0.310643	0.105613	Not Significant
XXYLT1	6.11514	0.172506	0.0687339	-1.1422	1.16283	Not Significant
COLGALT1	4.3969	0.22655	0.104019	-1.53974	0.982887	Not Significant
UBAC2	0.0291238	0.91882	0.872778	-0.180306	0.0590962	Not Significant
TMEM87A	0.218711	0.776806	0.664366	0.500288	0.177593	Not Significant
HSD17B11	0.107711	0.844674	0.759226	-0.333339	0.119629	Not Significant
SCCPDH	7.16116	0.151782	0.0554567	-3.98389	1.25605	Not Significant
RETREG2	5.37829	0.193084	0.0812156	-2.35985	1.09036	Not Significant
SERBP1	5.50598	0.188781	0.0788177	-1.45085	1.10338	Not Significant
SERBP1.1	2.38497	0.337145	0.19739	-0.684154	0.704675	Not Significant
LEMD2	1.60122	0.421807	0.27442	-3.51971	0.561584	Not Significant
DAGLB	1.86984	0.387878	0.243292	-0.974692	0.613873	Not Significant
NAXE	3.0472	0.294004	0.155811	-3.14964	0.807402	Not Significant
RNF214	22.9061	0.0557199	0.00873685	3.06171	2.05865	Upregulated
LSM14A	7.16609	0.151782	0.0554037	-3.86864	1.25646	Not Significant
EHBP1	78.469	0.0182534	0.000896871	6.40986	3.04727	Upregulated
TNRC6A	78.2955	0.0182534	0.000900689	5.2579	3.04543	Upregulated
PSD4	18.7725	0.0663957	0.0123232	4.65842	1.90927	Upregulated
CNNM3	2.07392	0.366628	0.223258	0.896135	0.651193	Not Significant
ABCF1	0.570047	0.63605	0.492258	-0.262143	0.307807	Not Significant
PIK3C3	72.638	0.0190357	0.00103987	-3.02339	2.98302	Downregulated
DDHD1	6.06013	0.173377	0.0695616	-1.06416	1.15763	Not Significant
SLC30A7	5.07606	0.203166	0.0873535	2.36648	1.05872	Not Significant
VPS37A	495.001	0.0110557	2.41608807659897e-05	7.13963	4.61689	Upregulated
LPCAT1	0.281023	0.744567	0.624093	0.463819	0.204751	Not Significant
USP32	1.63185	0.417862	0.270554	2.08784	0.567747	Not Significant
BOD1L1	0.086476	0.860696	0.783334	-0.303546	0.106053	Not Significant
NUP43	0.224373	0.773605	0.660424	0.685423	0.180177	Not Significant
NUP37	1.45883	0.441583	0.293644	-2.07963	0.532179	Not Significant
NUP35	18.5858	0.0671139	0.0125349	2.35279	1.90188	Upregulated
NBEA	18.1872	0.0683518	0.0130055	3.23326	1.88587	Upregulated
TOR1AIP2	6.59672	0.161656	0.0620833	-2.90211	1.20703	Not Significant
CMAS	2.98821	0.298502	0.158935	-0.968839	0.798781	Not Significant
KNL1	6.39309	0.165633	0.064771	2.2914	1.18862	Not Significant
ATL2	0.136778	0.823383	0.730254	-0.281521	0.136526	Not Significant
MOSPD2	0.000249763	0.993081	0.988148	0.0244968	0.00517814	Not Significant
DDX55	11.1231	0.105446	0.0289669	-2.6135	1.5381	Downregulated
GIMAP7	0.492134	0.661396	0.521645	0.523126	0.282625	Not Significant
NEDD1	0.158526	0.808883	0.710853	0.186558	0.14822	Not Significant
NCOA7	8.74488	0.130286	0.0416712	2.72993	1.38016	Upregulated
THOC2	2.90097	0.303388	0.163735	1.60206	0.785858	Not Significant
WDR36	4.99996	0.205163	0.0890102	2.97318	1.05056	Not Significant
RP9	3.86601	0.247026	0.120691	-2.30847	0.918324	Not Significant
SLC30A5	1.05975	0.508997	0.361447	1.09304	0.441955	Not Significant
EXOC6	2.0054	0.372887	0.229681	-2.56803	0.638876	Not Significant
NPLOC4	0.616187	0.621435	0.476353	1.37893	0.322071	Not Significant
GOLGA5	8.3112	0.134591	0.0448813	1.68583	1.34793	Not Significant
NANP	2.13345	0.36107	0.217907	1.20671	0.66173	Not Significant
RAB3IL1	6.4058	0.165424	0.0645981	-1.98373	1.18978	Not Significant
WDR20	60.4058	0.0218225	0.00147748	3.52427	2.83048	Upregulated
TBC1D15	15.5784	0.0772105	0.0168611	2.82261	1.77311	Upregulated
RDH11	2.88034	0.304894	0.164904	-1.30557	0.782769	Not Significant
CIP2A	0.308473	0.731452	0.608215	0.540467	0.215943	Not Significant
STT3B	3.75775	0.252487	0.124593	-1.70528	0.904506	Not Significant
HM13	0.278156	0.744664	0.625811	-0.879774	0.203557	Not Significant
ALMS1	0.476582	0.666738	0.527942	1.0911	0.277414	Not Significant
NEK9	1.32823	0.459578	0.313309	1.13908	0.504027	Not Significant
RPS4Y2	19.9042	0.0635269	0.0111481	-4.03592	1.9528	Downregulated
PLEKHO2	14.9133	0.0794733	0.0181199	4.88154	1.74185	Upregulated
DDX54	1.00602	0.520442	0.372612	1.35762	0.428743	Not Significant
BRIX1	12.6636	0.0935174	0.0236159	-2.05201	1.6268	Downregulated
NEK7	0.0722281	0.873464	0.801412	-0.378622	0.0961441	Not Significant
MICAL1	2.41968	0.334386	0.194798	-1.47616	0.710415	Not Significant
UTP15	0.664822	0.608331	0.460628	-0.826211	0.33665	Not Significant
NUP210	2.42835	0.33355	0.19416	-1.11594	0.711841	Not Significant
SNX29	0.21183	0.781089	0.669244	-0.767764	0.174415	Not Significant
GEMIN5	0.398551	0.696472	0.562116	0.612836	0.250174	Not Significant
RAPGEF6	40.6967	0.0322854	0.00309771	5.10587	2.50896	Upregulated
SMCR8	0.000147015	0.994001	0.990907	-0.00753107	0.0039673	Not Significant
PARD3	3.50282	0.268126	0.134585	0.647199	0.871004	Not Significant
IPO4	1.55048	0.427474	0.281029	-1.00479	0.551249	Not Significant
NOC3L	4.2710611103774e-06	0.999487	0.99845	0.00222127	0.000673674	Not Significant
COG1	115.624	0.0141713	0.000424055	5.01464	3.37258	Upregulated
SMAP2	6.05625	0.173377	0.0696207	2.30727	1.15726	Not Significant
ZC3H15	0.0190999	0.93118	0.896759	-0.0999053	0.0473244	Not Significant
TBC1D22A	14.9883	0.0790846	0.017971	3.29737	1.74543	Upregulated
RAB2B	0.0533112	0.890319	0.828728	0.365645	0.0815882	Not Significant
PPP1R13L	0.030871	0.915367	0.869065	0.159133	0.0609479	Not Significant
TMEM263	5.46947	0.190219	0.0794923	-2.06659	1.09968	Not Significant
NUP133	0.116227	0.836579	0.750317	0.305349	0.124755	Not Significant
PDCD6IP	1.81879	0.393899	0.248754	-0.71204	0.604229	Not Significant
SLC20A1	4.35883	0.227618	0.105094	1.39884	0.978422	Not Significant
CHMP7	72.4741	0.0190357	0.00104437	3.45721	2.98114	Upregulated
THEM6	1.44008	0.444336	0.296339	-1.68326	0.528211	Not Significant
DEPDC1B	0.0365653	0.909447	0.857667	0.193394	0.0666814	Not Significant
CHTF18	3.1546	0.287311	0.150363	-0.886655	0.822859	Not Significant
DCAKD	0.79422	0.571217	0.42319	-1.29064	0.373465	Not Significant
OSCP1	0.0961217	0.854103	0.772016	-0.279051	0.112374	Not Significant
NUDCD2	0.306488	0.732451	0.609331	0.885216	0.215147	Not Significant
SCFD1	0.0197678	0.930088	0.894984	-0.114316	0.048185	Not Significant
TRAPPC12	4.02279	0.24044	0.115365	1.74196	0.937927	Not Significant
POF1B	4.14556	0.235336	0.111441	-3.12291	0.952955	Not Significant
FAR1	6.58006	0.161883	0.0622966	-2.01192	1.20554	Not Significant
UBLCP1	9.23633	0.124719	0.0384348	-2.17663	1.41528	Downregulated
PCNP	1.1636	0.488023	0.341426	0.802997	0.466703	Not Significant
LMO7	2.59963	0.32534	0.182183	1.5301	0.739492	Not Significant
ATXN2L	23.5845	0.0540088	0.00830097	4.98686	2.08087	Upregulated
GIMAP1	4.22754	0.232139	0.108934	-2.3387	0.962838	Not Significant
PHIP	0.0149089	0.939411	0.908707	-0.136662	0.0415762	Not Significant
RASSF5	18.9659	0.0659237	0.0121096	3.38421	1.91687	Upregulated
NELFB	0.283469	0.743923	0.622638	0.424978	0.205765	Not Significant
SREK1	0.0341588	0.91167	0.862362	0.19496	0.0643105	Not Significant
METTL21A	0.12072	0.834038	0.745766	-0.299977	0.127397	Not Significant
CASKIN2	14.1086	0.0834562	0.0198412	3.78178	1.70243	Upregulated
PSPC1	71.3534	0.0192131	0.00107596	-2.54701	2.9682	Downregulated
MADD	86.7941	0.0175195	0.000738801	4.6846	3.13147	Upregulated
SYNE2	8.72437	0.130577	0.0418151	-2.65081	1.37867	Downregulated
DNAJC9	1.12599	0.495585	0.348452	-0.643574	0.457857	Not Significant
BRI3BP	1.62704	0.418326	0.271156	-1.9138	0.566782	Not Significant
CTNNBL1	1.93128	0.379696	0.236967	-1.93911	0.625312	Not Significant
SEPTIN1	13.4426	0.0885211	0.0214586	-1.96887	1.6684	Not Significant
AHCTF1	4.2511	0.231245	0.108229	1.73176	0.965656	Not Significant
TTN	0.128141	0.829475	0.738458	-0.451637	0.131674	Not Significant
ARAP2	0.722367	0.590882	0.443248	1.12604	0.353353	Not Significant
LZIC	2.98277	0.298589	0.159227	2.93152	0.797983	Not Significant
DDX1	2.26561	0.347248	0.206728	-1.03822	0.684602	Not Significant
H1-10	7.83982	0.141432	0.0488132	-4.8361	1.31146	Downregulated
GBF1	11.6026	0.100982	0.0271207	2.95884	1.5667	Upregulated
SMG7	187.088	0.0110557	0.000165477	5.40724	3.78126	Upregulated
TM9SF4	1.58937	0.423636	0.27594	1.90266	0.559185	Not Significant
IP6K1	0.167207	0.80428	0.703552	-0.412434	0.152704	Not Significant
ELMO1	0.0865628	0.860696	0.783229	0.413655	0.106111	Not Significant
WASF1	0.000802396	0.986048	0.978759	-0.0268261	0.00932441	Not Significant
AP3S1	50.0499	0.0272947	0.0021067	3.54841	2.6764	Upregulated
TSC1	45.9735	0.0289406	0.00246969	4.48799	2.60736	Upregulated
UBXN4	26.586	0.0482111	0.00671579	2.62264	2.1729	Upregulated
HSPH1	17.4761	0.0701143	0.0139133	2.51621	1.85657	Upregulated
LPGAT1	37.2075	0.0359845	0.00365446	-1.92865	2.43718	Not Significant
DOCK2	7.9345	0.140291	0.0479828	1.90469	1.31891	Not Significant
TBC1D5	19.2929	0.0654231	0.0117609	3.30294	1.92956	Upregulated
MYO18A	6.7723	0.157888	0.059899	-2.39328	1.22258	Not Significant
GCN1	2.094	0.364663	0.22143	3.43651	0.654764	Not Significant
ARHGAP45	1.41303	0.448185	0.300302	2.13668	0.522442	Not Significant
NUP205	0.207616	0.782148	0.672282	-0.292551	0.172449	Not Significant
RUBCN	29.8927	0.0441321	0.00544354	3.57302	2.26412	Upregulated
ANKS1A	41.9041	0.0318203	0.00293441	3.90744	2.53248	Upregulated
PIGK	0.182713	0.79597	0.691058	-0.348267	0.160485	Not Significant
SORL1	2.58534	0.325493	0.183137	2.20305	0.737224	Not Significant
RABGGTA	14.8509	0.0797453	0.0182452	-2.22484	1.73885	Downregulated
TFG	122.353	0.0135579	0.000379861	5.49188	3.42038	Upregulated
USP6NL	8.1093	0.138335	0.0465046	5.16891	1.3325	Upregulated
ARPC1A	2.06227	0.367605	0.22433	-1.59534	0.649113	Not Significant
HDAC2	0.583084	0.632419	0.48766	-0.7118	0.311883	Not Significant
STAM	29.1138	0.0449622	0.00570845	6.46975	2.24348	Upregulated
SYMPK	0.0454513	0.89838	0.841601	0.22985	0.0748936	Not Significant
TAF15	6.068	0.173377	0.0694423	-1.43406	1.15838	Not Significant
GGH	11.1065	0.105542	0.0290342	-3.4539	1.53709	Downregulated
RPGR	0.0405052	0.905641	0.850316	-0.312145	0.0704196	Not Significant
DDX17	13.0011	0.091619	0.0226429	-3.37148	1.64507	Downregulated
TANK	15.2327	0.0778044	0.0174984	3.2017	1.757	Upregulated
NEO1	16.7135	0.0722568	0.0149971	4.39395	1.82399	Upregulated
ARHGEF1	6.86278	0.156646	0.0588185	-2.18594	1.23049	Not Significant
UFD1	1.30085	0.46393	0.317711	-1.10138	0.497968	Not Significant
GLG1	0.0365055	0.909447	0.857781	-0.126157	0.0666233	Not Significant
UPF1	6.37022	0.165858	0.0650839	1.74204	1.18653	Not Significant
COPS5	0.00440012	0.966466	0.950296	0.0837875	0.0221413	Not Significant
TNPO1	0.0099901	0.946731	0.925193	-0.0518743	0.0337678	Not Significant
ARHGEF2	0.223103	0.774281	0.661302	-0.780299	0.1796	Not Significant
USP9X	0.205105	0.783919	0.674109	0.625021	0.17127	Not Significant
USP7	0.0548492	0.890319	0.826329	0.201979	0.0828468	Not Significant
ATP6V0A1	12.837	0.0925047	0.0231082	2.73118	1.63623	Upregulated
LPP	8.47294	0.132576	0.0436418	4.28392	1.3601	Upregulated
ATP2A3	0.0097202	0.947214	0.926206	-0.148177	0.0332924	Not Significant
PHKB	3.86635	0.247026	0.12068	-1.13986	0.918366	Not Significant
RNF34	0.413715	0.689859	0.555109	-0.895578	0.255622	Not Significant
YIPF5	7.95021	0.140291	0.047847	2.24399	1.32015	Upregulated
IGSF8	0.0366925	0.909447	0.857423	0.203167	0.0668048	Not Significant
RPL36AL	7.61354	0.145152	0.050888	-2.72311	1.29338	Not Significant
PSMG2	1.85265	0.389327	0.24511	-2.441	0.61064	Not Significant
NCLN	8.32916	0.134559	0.0447411	-2.71055	1.34929	Downregulated
ERGIC1	0.851764	0.558134	0.408285	0.712631	0.389037	Not Significant
CCDC102A	1.0448	0.511887	0.364495	0.602728	0.438308	Not Significant
MYLPF	7.55255	0.146325	0.0514701	-3.92628	1.28845	Not Significant
CCDC47	1.77725	0.399349	0.253347	-1.53867	0.596284	Not Significant
SYAP1	23.6382	0.05393	0.00826787	7.86044	2.08261	Upregulated
EXOC4	14.2141	0.0827203	0.0196018	4.10813	1.7077	Upregulated
MAGOHB	2.05814	0.367605	0.224711	-0.225253	0.648375	Not Significant
FERMT2	8.53074	0.13204	0.0432114	1.57955	1.3644	Not Significant
FUBP1	21.593	0.0582879	0.00968442	-1.60002	2.01393	Not Significant
LRRC59	0.227743	0.772299	0.658107	0.818001	0.181703	Not Significant
EXOSC8	0.062391	0.881238	0.815059	-0.428099	0.0888108	Not Significant
SH3KBP1	8.78315	0.129927	0.0414046	2.85891	1.38295	Upregulated
MOB3A	6.41042	0.165424	0.0645355	0.862563	1.1902	Not Significant
DOCK10	26.3575	0.0485508	0.00681978	5.97254	2.16623	Upregulated
ATG2B	0.540034	0.646382	0.503177	-0.997755	0.29828	Not Significant
EFHD2	40.8978	0.0322854	0.00306957	3.66875	2.51292	Upregulated
DCPS	0.0904455	0.85848	0.778595	0.513816	0.108688	Not Significant
ISOC1	1.45525	0.441836	0.294156	-0.980607	0.531422	Not Significant
FAF2	4.30762	0.229185	0.106567	-1.43257	0.972378	Not Significant
CCDC124	1.39112	0.451497	0.303575	-0.859263	0.517734	Not Significant
AP2M1	0.0383672	0.908332	0.854256	0.302803	0.068412	Not Significant
TUBGCP3	2.3979	0.336082	0.196418	-2.05901	0.706818	Not Significant
ORAI1	1.77405	0.399527	0.253707	0.639111	0.595667	Not Significant
REPS1	15.1201	0.0782204	0.0177137	4.29052	1.75169	Upregulated
HVCN1	23.0302	0.055467	0.00865458	-2.91242	2.06275	Downregulated
SNRNP40	0.0518192	0.892189	0.83109	-0.238196	0.0803521	Not Significant
RSPRY1	0.456394	0.672736	0.536356	0.375607	0.270547	Not Significant
ELP4	2.87199	0.305149	0.16538	-1.11239	0.781516	Not Significant
SEH1L	0.196377	0.788581	0.680573	0.536028	0.167125	Not Significant
SAAL1	0.0111692	0.945572	0.920921	-0.108289	0.0357778	Not Significant
MVB12A	18.434	0.0676345	0.0127111	3.6106	1.89582	Upregulated
CYFIP2	2.74138	0.314212	0.173122	2.02289	0.761647	Not Significant
EDC3	69.2275	0.0196623	0.00113995	5.08183	2.94311	Upregulated
STAMBPL1	15.9275	0.0758047	0.0162523	2.41106	1.78909	Upregulated
S100A16	5.10152	0.202084	0.0868096	-2.76143	1.06143	Not Significant
BICD1	186.171	0.0110557	0.000167083	5.9582	3.77707	Upregulated
PGM2	0.00333582	0.970304	0.956713	0.0986594	0.0192185	Not Significant
CERS2	3.78638	0.250992	0.123543	-2.86221	0.908183	Not Significant
DCUN1D1	12.7806	0.0930007	0.0232716	2.38363	1.63317	Upregulated
TOE1	12.9388	0.0919153	0.0228179	1.73534	1.64172	Not Significant
RUSF1	0.516603	0.653726	0.512043	-0.725632	0.290694	Not Significant
DDX27	27.1629	0.0472692	0.00646361	-2.12523	2.18952	Downregulated
BORCS6	28.571	0.0457079	0.00590468	2.9724	2.2288	Upregulated
ZC3HAV1L	3.75204	0.252557	0.124804	2.56907	0.90377	Not Significant
PDLIM5	45.3751	0.0294305	0.0025308	4.3591	2.59674	Upregulated
ERO1A	0.281066	0.744567	0.624068	0.693496	0.204768	Not Significant
FUBP3	0.0545777	0.890319	0.82675	0.148004	0.0826257	Not Significant
RBM17	0.0935267	0.856294	0.774996	0.216056	0.110701	Not Significant
SEC22A	0.622087	0.620134	0.47439	0.413351	0.323864	Not Significant
ITCH	2.04293	0.36945	0.226127	1.89196	0.645648	Not Significant
KIRREL1	1.21929	0.478025	0.331455	1.514	0.479575	Not Significant
CDK5RAP3	6.91326	0.15572	0.0582284	2.31396	1.23486	Not Significant
VCPIP1	0.000939873	0.984674	0.977011	-0.0346803	0.0101003	Not Significant
ELMO2	10.6191	0.109894	0.0311191	-2.54096	1.50697	Downregulated
TMX3	45.8968	0.0289406	0.00247741	-3.59774	2.606	Downregulated
CHAMP1	1.60244	0.421807	0.274265	-1.98033	0.56183	Not Significant
ZFP91-CNTF	0.0136368	0.94161	0.912665	0.127062	0.0396884	Not Significant
SLC35E1	83.4361	0.0176015	0.000797105	3.95815	3.09848	Upregulated
USP47	2.15885	0.358545	0.215685	1.63845	0.66618	Not Significant
CLPTM1L	2.91758	0.301881	0.162804	-1.5757	0.788334	Not Significant
SCYL1	8.42112	0.133425	0.0440332	4.0121	1.35622	Upregulated
SCYL1.1	0.0103084	0.946308	0.924015	-0.119004	0.0343208	Not Significant
EXOC2	8.15695	0.137644	0.0461136	-1.11508	1.33617	Not Significant
CNDP2	8.60401	0.131504	0.0426749	1.80272	1.36983	Not Significant
B3GALT6	32.5054	0.0415976	0.00467771	-4.00925	2.32997	Downregulated
EP400	2.8172	0.308329	0.168561	2.518	0.773243	Not Significant
SNX27	2.49464	0.330686	0.189382	-1.38404	0.722662	Not Significant
KIF16B	13.9197	0.0848887	0.0202808	2.93692	1.69291	Upregulated
PRRC1	162.388	0.0110557	0.000218485	5.28445	3.66058	Upregulated
CCDC138	0.570136	0.63605	0.492227	0.292446	0.307835	Not Significant
CCDC43	0.0178218	0.932692	0.900246	-0.125653	0.0456387	Not Significant
JAKMIP1	0.766124	0.57887	0.430831	0.921009	0.365693	Not Significant
MBOAT7	2.14757	0.359479	0.216667	-1.3096	0.664208	Not Significant
DOCK7	40.1031	0.0327681	0.00318302	3.46581	2.49716	Upregulated
ANKRD27	9.2282	0.124725	0.0384853	2.29954	1.41471	Upregulated
SERPINB12	12.9903	0.091619	0.022673	-3.0057	1.64449	Downregulated
IPO9	2.05852	0.367605	0.224676	-1.04936	0.648443	Not Significant
INPP4A	0.607224	0.623983	0.479364	-0.992211	0.319335	Not Significant
RBM14	1.27257	0.468068	0.322366	1.17007	0.49165	Not Significant
NEK1	0.318132	0.728873	0.602855	0.510389	0.219787	Not Significant
FAM111A	1.46276	0.441208	0.293084	-1.42195	0.533008	Not Significant
TRAPPC9	9.23734	0.124719	0.0384286	3.19483	1.41535	Upregulated
GSDMA	9.1096	0.126033	0.0392322	-3.25184	1.40636	Downregulated
SLC38A2	91.0147	0.0175195	0.000674168	3.76529	3.17123	Upregulated
VPS35	0.168608	0.803362	0.702395	-0.127473	0.153419	Not Significant
MAGI1	0.204534	0.78405	0.674527	-0.450763	0.171001	Not Significant
PASK	6.19991	0.169875	0.0674871	-1.48173	1.17078	Not Significant
VPS13A	0.845728	0.559021	0.409804	1.08797	0.387424	Not Significant
MED15	5.86193	0.178866	0.0726733	1.45085	1.13863	Not Significant
ERGIC2	6.93638	0.155277	0.0579611	2.44464	1.23686	Not Significant
MCCC1	41.4922	0.0321372	0.00298864	-2.58397	2.52453	Downregulated
ERBIN	96.3774	0.0168611	0.00060359	5.25127	3.21926	Upregulated
RPS6KC1	133.483	0.0129411	0.000320566	4.85627	3.49408	Upregulated
TP53RK	1.01153	0.519087	0.37144	-0.983431	0.430111	Not Significant
SRPK1	0.711083	0.594332	0.446558	1.51725	0.350122	Not Significant
SMC6	0.00148219	0.980674	0.971135	-0.0115991	0.0127206	Not Significant
TMEM209	0.268152	0.749757	0.631896	-0.841277	0.199354	Not Significant
SIN3A	7.04413	0.153735	0.0567397	1.82554	1.24611	Not Significant
OSBPL9	1.75729	0.401505	0.255603	-1.44003	0.592434	Not Significant
RUFY1	9.89629	0.117274	0.0346525	4.21384	1.46027	Upregulated
SPEN	0.0114608	0.945572	0.9199	-0.172343	0.0362595	Not Significant
MMS19	0.665926	0.608188	0.460282	-0.6699	0.336976	Not Significant
NIBAN2	122.633	0.0135579	0.000378173	-3.86388	3.42231	Downregulated
TCF12	6.37011	0.165858	0.0650853	1.39286	1.18652	Not Significant
CNN2	127.14	0.013521	0.000352493	5.89571	3.45285	Upregulated
PCYT2	0.926951	0.539117	0.390178	-1.10921	0.408737	Not Significant
PSMD1	7.03087	0.153735	0.0568879	3.63712	1.24498	Not Significant
AGAP2	0.0193612	0.930831	0.896061	0.119934	0.0476627	Not Significant
PARK7	2.80104	0.309362	0.169517	1.56037	0.770786	Not Significant
SORT1	23.1323	0.0551953	0.00858781	4.03166	2.06612	Upregulated
VAT1	0.183654	0.79581	0.690321	0.0507238	0.160949	Not Significant
NUP88	0.0210124	0.929841	0.891756	-0.158619	0.049754	Not Significant
PKP4	42.175	0.0315756	0.00289955	2.31037	2.53767	Upregulated
PIK3R4	10.2459	0.113653	0.0328719	0.809499	1.48318	Not Significant
EIF3C	11.6196	0.100929	0.0270585	4.11742	1.5677	Upregulated
TTC1	9.8066	0.117874	0.0351327	2.96402	1.45429	Upregulated
DNAJC7	1.18459	0.484454	0.337609	1.76785	0.471585	Not Significant
CDCA3	9.0249	0.126682	0.039779	2.57428	1.40035	Upregulated
[truncated: 572 more rows]

## Sheet: Sheet15_DEPs NtermvsCon(Input)
Supplementary Datasheet 5. Differentially expressed protein and GO pathway analysis of Kv1.3 N- and C-terminal TurboID constructs in Jurkat T cells.
Sheet 15: Differentially enriched proteins in Kv1.3 N-terminal TurboID samples compared to control in Bulk proteome (Inputs). Analysis showing proteins which are up or downregulated in C-term constructs vs Control
TAF1	0.057887	0.880633	0.821696	0.442507	0.085289	Not Significant
UBA6	0.00472381	0.963119	0.948503	-0.0833428	0.0229612	Not Significant
UHRF1BP1L	0.596967	0.615544	0.482855	-0.529467	0.316183	Not Significant
SHTN1	13.9392	0.0790321	0.0202347	2.89131	1.6939	Upregulated
ILVBL	6.4827	0.161749	0.0635669	2.2468	1.19677	Not Significant
NBAS	1.68533	0.409975	0.264011	-1.24213	0.578378	Not Significant
SBNO1	1.60991	0.417763	0.273315	-1.48452	0.563337	Not Significant
DENND11	1.39562	0.449191	0.302898	-1.15226	0.518704	Not Significant
CNOT1	17.2618	0.0639362	0.0142057	3.12874	1.84754	Upregulated
DDT	5.53825	0.185811	0.0782287	2.29114	1.10663	Not Significant
TUBAL3	20.493	0.0548956	0.0106022	-3.10825	1.97461	Downregulated
FBLL1	12.0966	0.0909083	0.0253977	-6.44097	1.59521	Downregulated
SMCHD1	0.206161	0.775676	0.673339	0.466659	0.171766	Not Significant
RAP1B	58.9746	0.0237287	0.00154616	-2.20433	2.81074	Downregulated
ARHGAP32	6.9653	0.151594	0.0576295	3.05869	1.23936	Not Significant
POM121	6.7222	0.15637	0.0605101	2.31743	1.21817	Not Significant
A2ML1	6.7968	0.154885	0.0596034	-4.35248	1.22473	Not Significant
FAM171A2	0.786259	0.562128	0.42533	-0.812653	0.371274	Not Significant
MYO1G	1.1828	0.479032	0.337932	0.275404	0.471171	Not Significant
AGPS	7.06032	0.149545	0.0565596	-3.51851	1.24749	Not Significant
DDX39A	6.80156	0.154885	0.0595463	-0.834779	1.22515	Not Significant
PDLIM1	4.40649	0.223201	0.103751	3.35882	0.984007	Not Significant
ACOT7	6.9393	0.151805	0.0579275	-0.741357	1.23712	Not Significant
SNAP23	9.28289	0.115614	0.038148	1.07401	1.41853	Not Significant
AIP	3.96684	0.242276	0.117224	-1.05654	0.930984	Not Significant
GTPBP1	3.94199	0.243324	0.118064	-3.44705	0.927882	Not Significant
LGALS9	4.29055	0.22826	0.107065	-0.614836	0.970354	Not Significant
STXBP3	26.313	0.0447318	0.00684032	-2.27264	2.16492	Downregulated
C11orf58	0.415697	0.678567	0.554207	0.576478	0.256328	Not Significant
AP3B1	14.2839	0.0774817	0.0194458	2.84518	1.71117	Upregulated
NFKBIE	1.27174	0.466891	0.322504	0.539504	0.491465	Not Significant
PSMD11	0.599093	0.615227	0.482127	-0.968116	0.316838	Not Significant
PSMD12	10.6963	0.101527	0.030774	-0.653839	1.51182	Not Significant
MEN1	0.188226	0.785843	0.686772	-0.315546	0.163188	Not Significant
CLIC1	9.38593	0.115144	0.0375247	-1.56288	1.42568	Not Significant
EIF3F	2.60328	0.325845	0.18194	0.954924	0.740071	Not Significant
SLC33A1	3.17897	0.283132	0.149168	-1.79714	0.826325	Not Significant
IPO5	12.392	0.0892401	0.024445	1.91213	1.61181	Not Significant
IGF2BP3	0.00893316	0.952217	0.929245	0.106093	0.0318697	Not Significant
DNM1L	0.0655016	0.873504	0.810626	-0.234426	0.0911797	Not Significant
PIK3C2A	0.21353	0.772306	0.66803	0.409599	0.175204	Not Significant
PSMD14	0.140733	0.816867	0.726598	0.426178	0.138706	Not Significant
KPNA3	23.3178	0.0491787	0.00846836	3.26494	2.0722	Upregulated
PES1.00	12.0665	0.0911403	0.025498	-1.14317	1.59349	Not Significant
EBAG9	6.15727	0.17065	0.06811	-2.02557	1.16679	Not Significant
NOP56	1.57103	0.423247	0.278322	0.176478	0.555453	Not Significant
DDX3X	1.02703	0.509264	0.368176	-0.317395	0.433944	Not Significant
KPNA4	0.00825345	0.953499	0.931981	-0.0912605	0.0305932	Not Significant
PPP6C	0.204865	0.776288	0.674285	0.882907	0.171157	Not Significant
PIK3C2B	1.3654	0.453392	0.307495	-0.874449	0.512162	Not Significant
SCD	0.00404343	0.964508	0.952349	0.0431379	0.0212038	Not Significant
ARID1A	17.0864	0.0646352	0.0144519	1.84995	1.84008	Not Significant
C2CD2L	2.44942	0.33837	0.192621	1.71809	0.715296	Not Significant
CIT	1.94209	0.382229	0.235882	-1.43816	0.627306	Not Significant
AP3D1	52.0982	0.0254872	0.00195379	1.99674	2.70912	Not Significant
DVL2	58.5658	0.0237287	0.00156666	4.01008	2.80502	Upregulated
CHD1	8.17287	0.130441	0.0459841	2.19368	1.33739	Upregulated
CHD2	1.17405	0.480484	0.339517	-0.497749	0.469138	Not Significant
TOR1A	34.1352	0.0370397	0.00427912	-2.8993	2.36865	Downregulated
ADAM10	5.33759	0.191433	0.0820032	-2.92574	1.08617	Not Significant
CDIPT	0.955968	0.523009	0.383566	-2.60805	0.41616	Not Significant
PRMT5	3.96257	0.242276	0.117367	1.76497	0.930453	Not Significant
SLC9A3R1	17.809	0.0624064	0.0134769	2.96725	1.87041	Upregulated
TCERG1	1.24615	0.469757	0.326819	-1.35515	0.485692	Not Significant
TNPO2	0.649387	0.600957	0.46551	0.863521	0.332071	Not Significant
UNC13B	11.2017	0.0980487	0.0286516	-2.99424	1.54285	Downregulated
PSMA7	10.975	0.0996182	0.0295754	-2.56496	1.52907	Downregulated
SCAMP3	2.36351	0.346987	0.199019	2.07903	0.701106	Not Significant
MGST3	76.5187	0.0196663	0.000941228	-4.21448	3.02631	Downregulated
RGS12	8.80345	0.121199	0.0412643	-2.35306	1.38443	Downregulated
HAT1	1.33125	0.458105	0.31283	-0.691336	0.504691	Not Significant
MYL12A	11.1301	0.0984103	0.0289385	-2.35224	1.53852	Downregulated
HGS	42.5246	0.0304504	0.00285547	4.27838	2.54432	Upregulated
RAB29	16.4875	0.0669808	0.0153426	-2.17369	1.8141	Downregulated
CLGN	7.73397	0.13753	0.0497675	1.88514	1.30305	Not Significant
PPP1R12A	3.15933	0.284748	0.15013	1.44665	0.823533	Not Significant
GAK	11.5176	0.0955988	0.0274345	2.36288	1.5617	Upregulated
XPO1	24.1431	0.0482003	0.00796603	1.88618	2.09876	Not Significant
ATP2A1	0.210811	0.773859	0.669975	1.21527	0.173941	Not Significant
SEC16A	6.06787	0.17277	0.0694443	1.2859	1.15836	Not Significant
U2SURP	0.0902954	0.85715	0.778772	-0.217063	0.108589	Not Significant
SYNJ2	14.5384	0.0761445	0.0188927	4.72559	1.72371	Upregulated
PFAS	0.0587497	0.880194	0.820404	-0.159154	0.0859724	Not Significant
ANKRD28	0.0728792	0.868062	0.800545	0.2263	0.0966141	Not Significant
CHUK	0.285658	0.735999	0.621342	-0.590134	0.20667	Not Significant
FYB1	58.9142	0.0237287	0.00154917	8.93582	2.8099	Upregulated
NPC1	15.6548	0.0707183	0.016725	-2.391	1.77663	Downregulated
SCAMP1	7.30377	0.145189	0.0539517	2.70998	1.26799	Not Significant
SCAMP2	0.513287	0.644513	0.513323	-0.845413	0.289609	Not Significant
ARPC1B	5.62316	0.183734	0.0767106	0.415037	1.11514	Not Significant
ARPC2	0.588207	0.618475	0.485876	0.291835	0.313474	Not Significant
ARPC3	10.23	0.106517	0.0329497	-1.30478	1.48215	Not Significant
BET1	10.4888	0.103434	0.0317145	1.79802	1.49874	Not Significant
PGRMC2	90.0889	0.0176722	0.000687599	-2.30221	3.16266	Downregulated
WDR46	8.30616	0.127943	0.0449208	-2.37554	1.34755	Downregulated
RER1	2.514	0.334174	0.188021	1.29838	0.725793	Not Significant
SURF4	0.308138	0.724222	0.608403	-0.642687	0.215808	Not Significant
SPTLC1	4.40531	0.223201	0.103784	-2.72289	0.98387	Not Significant
SPTLC2	0.000778203	0.982906	0.979081	0.0261377	0.0091813	Not Significant
PPM1G	0.733153	0.576516	0.440127	1.01785	0.356422	Not Significant
EIF3D	0.358393	0.705116	0.581652	0.550772	0.235337	Not Significant
EIF3H	2.88229	0.304251	0.164792	1.97241	0.783063	Not Significant
IPO8	5.44451	0.188699	0.0799583	1.35895	1.09714	Not Significant
STX7	0.145686	0.813592	0.722102	-0.323631	0.141401	Not Significant
POLR1G	2.75545	0.313091	0.172261	0.87577	0.763813	Not Significant
YKT6	99.6696	0.0163329	0.000565615	3.93638	3.24748	Upregulated
NUP42	7.17872	0.14765	0.055268	2.43467	1.25753	Not Significant
ARPC5	0.206295	0.775676	0.673242	0.593696	0.171829	Not Significant
TAPBP	0.00529942	0.96079	0.945462	-0.0339368	0.0243557	Not Significant
DHX15	0.510704	0.644787	0.514325	0.335984	0.288763	Not Significant
RNMT	1.61936	0.416527	0.27212	0.879596	0.565239	Not Significant
ZZEF1	0.206134	0.775676	0.673359	-0.949971	0.171753	Not Significant
TTI1	3.93419	0.243676	0.11833	-1.20364	0.926906	Not Significant
SIPA1L1	32.0499	0.0381991	0.0047991	2.27601	2.31884	Upregulated
PRPF4	0.989719	0.517189	0.376119	-1.12358	0.424674	Not Significant
PHGDH	53.0782	0.0248627	0.00188647	-2.62334	2.72435	Downregulated
PSMD3	14.166	0.0781724	0.0197104	1.26909	1.7053	Not Significant
PAPSS1	0.0724111	0.868062	0.801168	-0.256336	0.0962764	Not Significant
ZW10	1.16756	0.48163	0.340702	0.596702	0.467626	Not Significant
SART1	4.43435	0.222585	0.102978	3.52183	0.987255	Not Significant
PPIP5K2	0.484607	0.653346	0.524674	-0.25263	0.280111	Not Significant
HNRNPR	9.59407	0.113116	0.0363115	-2.84672	1.43996	Downregulated
HNRNPR.1	46.4535	0.0285562	0.00242228	-4.60011	2.61578	Downregulated
PRPF3	195.318	0.0106763	0.000152051	3.88028	3.81801	Upregulated
TXNL1	82.8203	0.0182709	0.000808544	4.76982	3.0923	Upregulated
TPD52L2	0.468828	0.657847	0.531141	-0.898123	0.27479	Not Significant
EMC8	23.2325	0.0491787	0.00852293	3.63197	2.06941	Upregulated
ANP32D	6.06223	0.172816	0.0695299	-1.5585	1.15783	Not Significant
SYNJ1	2.95542	0.298003	0.160713	-2.62436	0.793949	Not Significant
AKR7A2	0.00685579	0.9566	0.937989	-0.120332	0.0278024	Not Significant
EPB41L2	0.00549208	0.960174	0.944482	0.159996	0.0248063	Not Significant
WIPF1	7.60622	0.138876	0.0509574	-1.46159	1.29279	Not Significant
RGS14	0.327626	0.717793	0.597695	0.87376	0.22352	Not Significant
RGS14.1	6.5974	0.159531	0.0620745	-2.00706	1.20709	Not Significant
AKAP10	33.5552	0.0372161	0.00441491	-1.71629	2.35508	Not Significant
XPOT	0.785911	0.562128	0.425424	1.44059	0.371178	Not Significant
NCK2	1.26442	0.467407	0.323729	0.944015	0.489818	Not Significant
PLRG1	0.588946	0.618455	0.48562	1.34796	0.313704	Not Significant
ZNF207	0.688832	0.590472	0.453223	-1.17888	0.343688	Not Significant
BUB1	1.61311	0.417485	0.272908	-1.53219	0.563983	Not Significant
BUB3	12.1036	0.0909083	0.0253746	0.621282	1.5956	Not Significant
ACTN4	3.49885	0.26557	0.13475	-0.921137	0.870472	Not Significant
HTATSF1	14.383	0.0767804	0.0192276	1.17952	1.71607	Not Significant
AP1G1	12.6772	0.0879371	0.0235753	-1.63578	1.62754	Not Significant
SYNGR2	0.00445262	0.963877	0.95	0.115072	0.0222762	Not Significant
SGTA	0.108979	0.840189	0.757875	0.400377	0.120402	Not Significant
ENSA	36.297	0.034725	0.0038245	3.14903	2.41743	Upregulated
NARS1	0.155275	0.806897	0.713649	-0.172285	0.146515	Not Significant
MYO1B	0.934626	0.527597	0.38841	2.04494	0.41071	Not Significant
NUDT21	6.51025	0.161555	0.0632035	2.57077	1.19926	Not Significant
STRN	934.002	0.00573108	6.82908e-06	4.06791	5.16564	Upregulated
AKAP8	0.0226869	0.926276	0.887564	-0.199649	0.0518001	Not Significant
AHCYL1	2.54142	0.332172	0.18612	2.25138	0.730207	Not Significant
ORC5	0.0614957	0.877954	0.816358	0.142914	0.0881196	Not Significant
RAD21	0.427145	0.674513	0.549059	-0.557098	0.260381	Not Significant
DHX16	5.25142	0.193292	0.0837096	0.995691	1.07722	Not Significant
GMFG	0.364225	0.701894	0.578721	-0.935672	0.237531	Not Significant
PRPSAP2	2.41102	0.34262	0.19544	1.3028	0.708987	Not Significant
SMARCA5	3.80196	0.249251	0.122977	1.20403	0.910178	Not Significant
SPAG9	1.23343	0.47131	0.329	0.681635	0.482804	Not Significant
SPAG9.1	0.0743332	0.867669	0.798625	0.371765	0.097657	Not Significant
URB1	2.79837	0.309927	0.169676	-1.1801	0.770379	Not Significant
SIPA1L3	1.93544	0.382586	0.236548	-1.45365	0.62608	Not Significant
AQR	1.04243	0.506597	0.364983	0.728462	0.437728	Not Significant
KDM1A	1.18636	0.478651	0.337291	1.21531	0.471996	Not Significant
FADS1	1.66558	0.411816	0.266397	-1.64992	0.574471	Not Significant
MAN1A2	0.615562	0.610033	0.476562	1.01895	0.321881	Not Significant
ACSL4	13.9471	0.0790321	0.0202161	2.13846	1.6943	Upregulated
SNX3	1.2814	0.46594	0.3209	1.79199	0.49363	Not Significant
DOK2	26.446	0.0444454	0.00677922	1.55043	2.16882	Not Significant
STX10	1.07852	0.500402	0.35768	-0.757708	0.446505	Not Significant
SYNCRIP	14.3773	0.0767804	0.0192399	-4.1155	1.7158	Downregulated
NEMF	5.74635	0.180836	0.0745861	-1.66739	1.12734	Not Significant
GMDS	0.0573759	0.880683	0.822466	0.246473	0.084882	Not Significant
CCNT1	1.9076	0.38506	0.239374	-1.22059	0.620924	Not Significant
BUB1B	10.9595	0.0996972	0.0296403	1.95993	1.52812	Not Significant
EIF4E2	0.106057	0.842644	0.761003	0.419485	0.118614	Not Significant
DIAPH1	6.50537	0.161555	0.0632676	4.87877	1.19882	Not Significant
SELENOF	3.27092	0.277898	0.144788	-1.62213	0.839267	Not Significant
SNAP91	55.603	0.0244039	0.00172822	-3.57234	2.7624	Downregulated
PLIN3	37.4981	0.0337905	0.00360257	3.60076	2.44339	Upregulated
LPXN	30.2979	0.0396926	0.00531294	4.36697	2.27467	Upregulated
SNX2	4.26692	0.22903	0.10776	2.38486	0.967544	Not Significant
DPM1	0.0207739	0.928871	0.892367	-0.205905	0.0494567	Not Significant
USO1	51.7068	0.0254872	0.0019817	6.65259	2.70296	Upregulated
TOM1	2.93485	0.299885	0.161845	1.23695	0.790902	Not Significant
H2BC13	23.3744	0.0491787	0.00843239	-1.74875	2.07405	Not Significant
PRAF2	3.12216	0.287192	0.151977	-1.41724	0.818222	Not Significant
DKC1	7.16997	0.147684	0.0553619	1.93613	1.25679	Not Significant
EIF5B	10.0584	0.108655	0.0338093	2.12456	1.47096	Upregulated
GAS7	21.4782	0.0528851	0.00977448	4.08498	2.00991	Upregulated
DNAJA2	5.76086	0.180414	0.0743418	-1.30187	1.12877	Not Significant
BRD4	6.71976	0.15637	0.0605402	1.18869	1.21796	Not Significant
CUTA	0.32695	0.71785	0.598059	-0.398116	0.223256	Not Significant
NBN	0.258116	0.749205	0.638153	-0.505086	0.195075	Not Significant
WDR1	5.04754	0.198397	0.0879688	0.54221	1.05567	Not Significant
N4BP1	9.79211	0.11098	0.0352112	1.41397	1.45332	Not Significant
ROCK2	2.63445	0.323443	0.179889	1.09693	0.744994	Not Significant
CPNE3	42.7081	0.0303338	0.00283273	-2.01202	2.54779	Downregulated
ZC3H11A	2.52043	0.333806	0.187572	1.1803	0.726831	Not Significant
CLUH	9.16555	0.116786	0.0388771	-1.68225	1.41031	Not Significant
DNAJC13	9.29889	0.115614	0.0380502	3.34539	1.41964	Upregulated
PPP6R2	0.261123	0.748356	0.636262	0.260965	0.196364	Not Significant
ANKRD17	0.0840618	0.860983	0.786275	-0.457978	0.104425	Not Significant
GGCT	10.9776	0.0996182	0.0295644	-3.65088	1.52923	Downregulated
PDCD6	0.550907	0.631366	0.499166	0.752242	0.301755	Not Significant
ALOX12B	7.70033	0.138087	0.0500767	-2.62052	1.30036	Not Significant
MPDU1	1.68101	0.410116	0.26453	0.855264	0.577526	Not Significant
MACROH2A1	28.2956	0.0423041	0.00600816	-1.79527	2.22126	Not Significant
FLNB	36.3311	0.034725	0.00381792	3.35964	2.41817	Upregulated
NCOR1	11.1466	0.0984103	0.0288721	2.89235	1.53952	Upregulated
CS	18.247	0.0615524	0.0129332	-2.44417	1.88829	Downregulated
SEC22B	40.0591	0.0322715	0.00318948	3.01443	2.49628	Upregulated
PRPF40A	2.10514	0.367536	0.220426	2.57501	0.656737	Not Significant
TACC1	16.4148	0.0670994	0.0154564	2.95229	1.81089	Upregulated
CDC45	4.08563	0.236029	0.113331	-0.974586	0.945653	Not Significant
MTX2	10.5568	0.102674	0.0314016	-2.97539	1.50305	Downregulated
VPS26A	2.12479	0.365164	0.218672	-0.894833	0.660206	Not Significant
PSIP1	2.66754	0.321549	0.177752	1.50314	0.750186	Not Significant
ERLIN1	0.910981	0.532806	0.393903	-0.626303	0.40461	Not Significant
SRSF10	4.59305	0.215965	0.098739	-2.65013	1.00551	Not Significant
BANF1	10.7032	0.101527	0.0307436	-3.16592	1.51224	Downregulated
SF3B1	66.7147	0.0215323	0.00122324	4.25443	2.91249	Upregulated
CSDE1	0.0233193	0.926018	0.886023	-0.0905623	0.052555	Not Significant
PRKRA	0.388396	0.689857	0.566918	0.682557	0.24648	Not Significant
LRP6	33.9418	0.0370397	0.0043237	-2.03039	2.36414	Downregulated
RPS6KA5	7.60956	0.138876	0.0509257	-2.56976	1.29306	Not Significant
NPM3	2.05873	0.371403	0.224657	-0.841626	0.64848	Not Significant
SNRNP200	5.08452	0.197385	0.0871722	2.13389	1.05962	Not Significant
TIPRL	54.0468	0.0246435	0.00182328	1.86541	2.73915	Not Significant
UTP20	23.0473	0.0492872	0.00864336	-3.48861	2.06332	Downregulated
NUP155	0.233195	0.760223	0.654404	-0.0898389	0.184154	Not Significant
RP2	3.03955	0.292019	0.15621	-1.38071	0.80629	Not Significant
WDHD1	1.21076	0.47557	0.332949	0.741866	0.477622	Not Significant
GRAP2	4.83862	0.2057	0.0926851	1.49073	1.03299	Not Significant
RNASEH2A	0.102756	0.845528	0.764594	-0.223398	0.116569	Not Significant
EIF3G	31.99	0.0381991	0.0048154	4.14763	2.31737	Upregulated
EIF3J	27.9951	0.0427708	0.00612417	2.88356	2.21295	Upregulated
ZMPSTE24	0.332661	0.717237	0.595	0.688717	0.225483	Not Significant
CCNK	2.28246	0.351962	0.205367	-2.0073	0.687469	Not Significant
ARL6IP5	0.140204	0.817054	0.727083	0.291481	0.138416	Not Significant
FLOT1	9.42279	0.11482	0.0373054	-2.13409	1.42823	Downregulated
CPD	14.4302	0.0765591	0.0191249	2.21251	1.7184	Upregulated
SASH3	87.4235	0.018062	0.000728587	4.42169	3.13752	Upregulated
GLRX3	6.90145	0.152514	0.0583656	2.20455	1.23384	Not Significant
RSL1D1	2.04667	0.371403	0.225777	-0.611781	0.64632	Not Significant
SRP72	8.37542	0.12702	0.0443829	1.2047	1.35278	Not Significant
B3GAT3	0.682993	0.59208	0.455003	0.566325	0.341985	Not Significant
MTA2	58.9519	0.0237287	0.00154729	-2.42627	2.81043	Downregulated
TPPP	61.8839	0.0231902	0.00141124	-5.13657	2.8504	Downregulated
SEC24D	19.8844	0.0564958	0.0111673	2.3441	1.95205	Upregulated
UFL1	3.33802	0.273437	0.141716	0.585007	0.848581	Not Significant
TMEM63A	89.1663	0.0176722	0.000701386	-1.99829	3.15404	Not Significant
SUN1	0.344397	0.711184	0.588826	0.410513	0.230013	Not Significant
PRPF6	0.153798	0.807636	0.714931	0.288372	0.145736	Not Significant
FRYL	0.170267	0.798093	0.701033	-0.519209	0.154262	Not Significant
ENDOD1	0.0605167	0.879012	0.817789	-0.241304	0.0873589	Not Significant
GLS	2.19372	0.358439	0.212692	-1.80061	0.672249	Not Significant
USP19	0.00492869	0.962379	0.947401	-0.0575753	0.0234664	Not Significant
AP2A2	0.00192926	0.974656	0.967071	-0.0822964	0.0145418	Not Significant
SEC31A	27.6949	0.042825	0.00624347	6.60053	2.20457	Upregulated
CLSTN1	8.04003	0.132531	0.047082	-2.86108	1.32715	Downregulated
CEP152	0.189371	0.785185	0.685891	-0.544947	0.163745	Not Significant
UBR5	2.12508	0.365164	0.218646	-1.5525	0.660258	Not Significant
ZFPL1	0.319006	0.720385	0.602376	0.383368	0.220132	Not Significant
ELP1	5.68431	0.182713	0.0756447	3.24917	1.12122	Not Significant
VAMP5	1.04571	0.506093	0.364308	0.851546	0.438531	Not Significant
RTN3	0.253288	0.750425	0.64122	0.278027	0.192993	Not Significant
EPN2	0.0524848	0.885137	0.830032	0.199099	0.0809054	Not Significant
LUC7L3	3.37487	0.271686	0.140072	-3.88391	0.85365	Not Significant
SBF1	5.47405	0.187915	0.079407	-1.98693	1.10014	Not Significant
GOSR1	0.0159508	0.937403	0.905591	0.150285	0.0430678	Not Significant
KAT7	0.00257077	0.971062	0.961993	-0.0568302	0.0168279	Not Significant
VAPB	5.62794	0.183703	0.0766265	1.71969	1.11562	Not Significant
MPZL1	5.32694	0.191433	0.0822112	-1.73937	1.08507	Not Significant
PGLS	0.274359	0.74115	0.628103	-0.340844	0.201969	Not Significant
SMC2	1.71758	0.406743	0.260189	-0.686243	0.584711	Not Significant
LYPLA2	33.2248	0.0372665	0.00449518	3.48447	2.34725	Upregulated
IPO7	2.86777	0.304905	0.165622	2.74964	0.780883	Not Significant
UTS2	0.217586	0.770371	0.665157	-0.615333	0.177076	Not Significant
ZFYVE9	1.89909	0.385656	0.240247	2.24217	0.619342	Not Significant
AHSA1	1.91951	0.384222	0.238158	0.350059	0.623135	Not Significant
PARN	11.7163	0.0942876	0.0267087	-3.2899	1.57335	Downregulated
PSMG1	0.40217	0.683648	0.560426	0.922399	0.251481	Not Significant
FMNL1	5.13632	0.195606	0.0860745	2.93928	1.06513	Not Significant
SGPL1	1.03126	0.508679	0.367293	1.00263	0.434987	Not Significant
NSA2	14.8364	0.0747852	0.0182744	-2.53428	1.73816	Downregulated
SEC24A	46.93	0.028146	0.00237653	6.5607	2.62406	Upregulated
SEC24B	36.6439	0.0345102	0.00375833	7.53057	2.425	Upregulated
TDP2	2.39688	0.343765	0.196494	1.51996	0.70665	Not Significant
ACSL3	7.43841	0.142261	0.0525867	2.30346	1.27912	Not Significant
STAMBP	48.0841	0.0275302	0.00227097	1.9713	2.64379	Not Significant
CDS2	1.46315	0.439196	0.293029	0.927724	0.53309	Not Significant
CEP43	4.62709	0.2146	0.0978643	2.13349	1.00938	Not Significant
POP4	0.0749949	0.867669	0.797758	-0.306987	0.0981288	Not Significant
SNAP29	167.904	0.0106763	0.000204634	5.40559	3.68902	Upregulated
OXSR1	0.0723071	0.868062	0.801307	0.386766	0.0962013	Not Significant
AP2A1	1.63746	0.414789	0.269855	-1.47524	0.568869	Not Significant
TTC4	0.0116437	0.946899	0.919266	0.122086	0.0365588	Not Significant
BAG2	1.03095	0.508679	0.367358	-0.569673	0.434911	Not Significant
MAP4K4	0.396596	0.686105	0.563033	-1.13211	0.249466	Not Significant
BPNT1	29.8831	0.0399943	0.00544669	2.98628	2.26387	Upregulated
FADS2	9.37802	0.115144	0.037572	-1.03509	1.42514	Not Significant
ABHD16A	0.125749	0.828469	0.740787	-0.519508	0.130307	Not Significant
MBD3	5.17211	0.195606	0.0853283	-2.46321	1.06891	Not Significant
CLPTM1	0.0472702	0.890866	0.838523	0.338847	0.0764849	Not Significant
TOMM40	2.60597	0.325752	0.181762	-2.87094	0.740497	Not Significant
PAK4	5.71508	0.181909	0.075117	2.75547	1.12426	Not Significant
ACTL6A	0.0187468	0.933676	0.89771	-0.281688	0.046864	Not Significant
LDHA	4.80185	0.207205	0.093555	0.916994	1.02893	Not Significant
GLUD1	1.74913	0.402992	0.256535	-1.75145	0.590854	Not Significant
DHFR	6.74158	0.155992	0.0602726	-1.5462	1.21988	Not Significant
CYB5R3	17.39	0.063704	0.0140298	-1.61976	1.85295	Not Significant
GSR	0.102995	0.845528	0.764333	-0.229241	0.116718	Not Significant
MT-CO2	54.2196	0.0246435	0.00181234	-4.6913	2.74176	Downregulated
SOD1	7.85468	0.135696	0.0486814	-4.0568	1.31264	Downregulated
PNP	0.119519	0.83277	0.746973	-0.117223	0.126695	Not Significant
HPRT1	109.846	0.0147029	0.000468465	-1.68498	3.32932	Not Significant
GOT2	5.3338	0.191433	0.0820772	-4.21779	1.08578	Not Significant
PGK1.00	52.213	0.0254872	0.00194573	-0.651519	2.71092	Not Significant
ADA	9.73225	0.111519	0.0355385	2.02887	1.4493	Upregulated
CSTA	9.91093	0.109701	0.0345751	-4.98479	1.46124	Downregulated
HRAS	39.6877	0.0324485	0.00324485	-2.73305	2.48881	Downregulated
TRBV12-4	0.0478836	0.890146	0.837499	0.0586115	0.0770155	Not Significant
IGHG1	6.0049	0.174661	0.0704081	-4.81087	1.15238	Not Significant
IGHA1	173.164	0.0106763	0.00019262	-7.18488	3.7153	Downregulated
MBP	3.48236	0.265913	0.13544	-3.05221	0.868255	Not Significant
TFRC	42.1081	0.0307564	0.0029081	3.09723	2.53639	Upregulated
CAT	20.4473	0.0548956	0.0106432	-3.37336	1.97293	Downregulated
RAF1	0.662764	0.596914	0.461273	-0.595765	0.336042	Not Significant
DNTT	9.53191	0.113949	0.0366676	0.941265	1.43572	Not Significant
ALDOA	0.622804	0.608982	0.474153	-0.21878	0.324082	Not Significant
ANXA1	6.55874	0.160488	0.0625716	2.01266	1.20362	Not Significant
NR3C1	2.45677	0.337897	0.192089	-1.04646	0.716498	Not Significant
CD3D	6.15609	0.17065	0.0681273	-1.38807	1.16668	Not Significant
KRT6B	1.8396	0.392999	0.246504	-3.39461	0.608176	Not Significant
TUBB4A	18.4409	0.0610217	0.012703	-3.80375	1.8961	Downregulated
GAPDH	0.0185081	0.933866	0.898358	0.0224746	0.0465505	Not Significant
HLA-A	5.84556	0.178529	0.0729397	1.29495	1.13704	Not Significant
HSPB1	12.6288	0.0880024	0.0237197	-4.21948	1.62489	Downregulated
TYMS	0.00015668	0.992157	0.990612	0.00501704	0.00409624	Not Significant
RPN1	0.554427	0.630323	0.497881	0.212331	0.302874	Not Significant
RPN2	1.12529	0.490885	0.348585	0.500087	0.457691	Not Significant
GNAI2	5.27933	0.192521	0.083151	0.653452	1.08013	Not Significant
ATP1A1	0.686825	0.590857	0.453834	-0.407236	0.343103	Not Significant
ARG1	34.1385	0.0370397	0.00427837	-4.14508	2.36872	Downregulated
ALDH2	37.665	0.0337621	0.00357326	-4.79136	2.44694	Downregulated
S100A8	3.82091	0.249016	0.122294	-4.53964	0.912596	Not Significant
PRKCG	14.7466	0.0752951	0.0184575	-4.77981	1.73383	Downregulated
SLC25A5	28.5341	0.0420925	0.00591841	-6.34621	2.22779	Downregulated
ISG15	0.0341154	0.90917	0.862448	-0.22235	0.064267	Not Significant
PCCA	122.788	0.0142619	0.000377241	-3.396	3.42338	Downregulated
EIF2S1	5.13597	0.195606	0.0860819	1.27591	1.06509	Not Significant
RPLP1	1.93936	0.382432	0.236155	-1.24655	0.626802	Not Significant
RPLP2	21.2142	0.0533584	0.00998654	-2.89426	2.00059	Downregulated
RPLP0	0.972923	0.520848	0.379793	-0.473839	0.420453	Not Significant
ITGB1	4.49614	0.21978	0.101295	2.08658	0.994411	Not Significant
PRKCB	2.65732	0.321761	0.178408	1.36352	0.748585	Not Significant
MYL1	0.655255	0.599543	0.463642	1.86944	0.333817	Not Significant
CD1A	2.16049	0.361669	0.215543	-1.25125	0.666467	Not Significant
CD5	4.04324	0.237718	0.114697	0.985821	0.940449	Not Significant
LCK	10.6015	0.10227	0.0311984	2.25611	1.50587	Upregulated
FYN	20.4205	0.0548956	0.0106672	-3.96857	1.97195	Downregulated
RB1	0.142324	0.815946	0.725144	0.357789	0.139576	Not Significant
CDK1	2.42252	0.341361	0.194589	1.39288	0.710881	Not Significant
ATP5F1B	97.8932	0.0165396	0.000585645	-6.2795	3.23237	Downregulated
S100A9	6.19297	0.169796	0.0675879	-5.19061	1.17013	Not Significant
CD2	18.3741	0.0610566	0.0127815	2.1312	1.89342	Upregulated
EIF4E	0.51244	0.644513	0.513651	-0.517197	0.289332	Not Significant
CKM	0.153312	0.807759	0.715354	-1.06267	0.145479	Not Significant
ENO1	55.0163	0.0246269	0.00176317	-0.986071	2.75371	Not Significant
GPI	15.0327	0.0742502	0.0178836	1.96376	1.74754	Not Significant
NPM1	0.108431	0.840189	0.758458	0.138676	0.120068	Not Significant
TPM3	0.0756652	0.867426	0.796884	-0.185185	0.0986049	Not Significant
H2BC21	25.9546	0.0453738	0.0070091	-2.749	2.15434	Downregulated
EPHX1	0.391008	0.68867	0.565674	-0.520859	0.247434	Not Significant
LDHB	32.0216	0.0381991	0.0048068	1.50995	2.31814	Not Significant
NEFL	2.31112	0.350055	0.203087	-3.16253	0.692319	Not Significant
P4HB	2.06156	0.371403	0.224395	-1.42627	0.648986	Not Significant
H1-0	2.20837	0.357365	0.211455	-3.00066	0.674781	Not Significant
CTSD	19.0603	0.0588914	0.0120074	-3.9281	1.92055	Downregulated
ANXA2	10.2902	0.106102	0.0326563	-2.94668	1.48603	Downregulated
CAPN1	3.49102	0.265641	0.135077	-0.670111	0.869419	Not Significant
TUBB	0.017859	0.934631	0.900143	-0.0552685	0.0456885	Not Significant
PFN1	0.37293	0.698255	0.574407	0.174445	0.24078	Not Significant
APRT	37.8412	0.0335971	0.00354272	-3.52729	2.45066	Downregulated
CD3E	0.240429	0.75779	0.649576	0.771475	0.18737	Not Significant
EPRS1	1.35139	0.455287	0.309666	0.596412	0.509107	Not Significant
HSP90AA1	12.2713	0.0901732	0.0248277	1.1129	1.60506	Not Significant
HNRNPC	193.855	0.0106763	0.000154314	-2.44537	3.81159	Downregulated
FH	57.8783	0.0237287	0.00160207	-5.25862	2.79532	Downregulated
ANXA6	0.00962104	0.951005	0.926582	-0.0851303	0.0331162	Not Significant
SLC3A2	5.01899	0.199195	0.0885915	4.25192	1.05261	Not Significant
PFKM	1.36055	0.453974	0.308243	-2.17066	0.511107	Not Significant
HSP90AB1	7.59902	0.138915	0.0510256	1.21936	1.29221	Not Significant
SRPRA	37.5005	0.0337905	0.00360215	3.43977	2.44344	Upregulated
PDHA1	5.61352	0.183907	0.0768807	-4.01381	1.11418	Not Significant
SNRNP70	5.81957	0.179058	0.0733657	-1.21124	1.13451	Not Significant
VIM	165.428	0.0106763	0.000210684	4.20894	3.67637	Upregulated
GNAI3	0.0350286	0.908361	0.860645	0.190007	0.0651757	Not Significant
RPSA	5.39913	0.189709	0.0808168	-1.01866	1.0925	Not Significant
ENO2	17.6622	0.0627206	0.0136667	-4.04291	1.86433	Downregulated
GSTP1	75.1356	0.0200392	0.000974711	-2.44053	3.01112	Downregulated
SNRPC	0.603468	0.613934	0.480636	0.468846	0.318183	Not Significant
HMGB1	39.1857	0.0324849	0.003322	-2.90052	2.4786	Downregulated
GNAO1	5.06567	0.197953	0.0875769	-2.47775	1.05761	Not Significant
GSTM1	108.221	0.0147534	0.000482213	-4.09832	3.31676	Downregulated
CNP	2.31847	0.349997	0.202508	-0.154388	0.693558	Not Significant
CD7	2.19727	0.358167	0.212391	-1.3015	0.672863	Not Significant
DLD	3.08006	0.289735	0.154112	-3.02203	0.812164	Not Significant
HNRNPA1	0.0441296	0.894707	0.843879	-0.143207	0.0737198	Not Significant
SNRPA1	0.605866	0.6132	0.479823	0.569673	0.318919	Not Significant
CD3G	1.19004	0.478241	0.33663	-1.15596	0.472848	Not Significant
PARP1	2.47817	0.337369	0.190552	0.795223	0.719987	Not Significant
LTA4H	0.0796221	0.864464	0.791808	-0.657665	0.10138	Not Significant
H2AZ2	34.7627	0.0365553	0.00413914	-2.93259	2.38309	Downregulated
POLR2M	61.6566	0.0231902	0.00142113	5.38677	2.84737	Upregulated
RO60	112.018	0.0147029	0.000450982	-3.93122	3.34584	Downregulated
ARAF	1.05487	0.504038	0.362437	-0.913004	0.440768	Not Significant
H1-4	5.56194	0.185308	0.0778006	-4.19585	1.10902	Not Significant
BCL2	0.208213	0.775327	0.671849	-0.563439	0.172728	Not Significant
DLAT	39.851	0.0323291	0.00322033	-4.67182	2.4921	Downregulated
TXN	11.5316	0.0955988	0.0273827	1.93285	1.56252	Not Significant
CTSA	28.5513	0.0420925	0.00591201	-4.03542	2.22827	Downregulated
MAPT	0.615855	0.610033	0.476464	0.834282	0.32197	Not Significant
MAPT.1	0.00715583	0.955779	0.93665	-0.0287127	0.0284225	Not Significant
ESD	0.0168625	0.935717	0.902949	0.188019	0.0443369	Not Significant
HSPD1	290.827	0.0106763	6.93413e-05	-4.41065	4.15901	Downregulated
HSPA5	60.7778	0.0231902	0.00146038	-2.03988	2.83554	Downregulated
HSPA8	120.678	0.0142619	0.000390192	4.1802	3.40872	Upregulated
SLC2A1	51.1847	0.0256982	0.00201986	2.02707	2.69468	Upregulated
EPB41	120.076	0.0142619	0.000394006	3.37854	3.4045	Upregulated
UMPS	5.09589	0.197064	0.0869294	-2.93495	1.06083	Not Significant
PDHB	173.03	0.0106763	0.000192912	-6.13983	3.71464	Downregulated
PYGB	0.290765	0.733	0.618344	-0.297689	0.20877	Not Significant
PYGM	1.42592	0.444834	0.298402	-1.43458	0.525198	Not Significant
BCR	25.4396	0.0457059	0.00726281	3.36776	2.1389	Upregulated
LAMP1	3.77127	0.250925	0.124095	-3.19921	0.906244	Not Significant
TOP1.00	1.2046	0.475874	0.334037	-0.681485	0.476205	Not Significant
TOP2A	20.3497	0.0548956	0.0107313	1.50676	1.96935	Not Significant
G6PD	3.69804	0.255848	0.126829	0.993005	0.896782	Not Significant
UBL4A	0.0128133	0.943979	0.915329	-0.144006	0.0384229	Not Significant
PC	9.96561	0.108925	0.0342881	-3.32653	1.46486	Downregulated
MTHFD1	32.179	0.0381991	0.00476421	-1.51131	2.32201	Not Significant
IGF2R	135.388	0.0135827	0.00031182	4.92296	3.5061	Upregulated
ADH5	2.04406	0.371403	0.226021	-1.23286	0.64585	Not Significant
PRPS2	3.81003	0.249016	0.122685	-1.27864	0.911208	Not Significant
PABPC1	0.956049	0.523009	0.383548	0.482632	0.41618	Not Significant
PCNA	6.74175	0.155992	0.0602705	1.08504	1.2199	Not Significant
HARS1	23.2316	0.0491787	0.00852352	-1.93792	2.06938	Not Significant
SLC25A6	30.5567	0.0396023	0.00523197	-4.68753	2.28133	Downregulated
IMPDH2	0.675992	0.593088	0.457155	-0.303848	0.339937	Not Significant
PIP	38.407	0.0331918	0.00344723	-6.16044	2.46253	Downregulated
CKB	77.7562	0.0192688	0.000912712	-7.38241	3.03967	Downregulated
CKMT1A	82.7942	0.0182709	0.000809034	-5.89734	3.09203	Downregulated
ACTN1	2.79914	0.309927	0.16963	-1.30052	0.770497	Not Significant
MYH1	0.0985548	0.849228	0.769262	1.21444	0.113926	Not Significant
XRCC6	5.14035	0.195606	0.0859899	0.78331	1.06555	Not Significant
XRCC5	23.7999	0.0490361	0.00816936	1.7688	2.08781	Not Significant
RNH1	8.14463	0.130949	0.0462142	-1.30065	1.33522	Not Significant
ICAM2	2.79041	0.310353	0.170151	-1.51457	0.769167	Not Significant
ITGA4	11.3485	0.0969098	0.0280762	2.73451	1.55166	Upregulated
ATP1A3	629.638	0.00641455	1.49756e-05	-7.61464	4.82462	Downregulated
EEF2	1.72175	0.406474	0.2597	0.564551	0.585527	Not Significant
PDIA4	3.04283	0.292019	0.156039	-2.02978	0.806767	Not Significant
LCP1	56.124	0.0242591	0.00169805	3.57101	2.77005	Upregulated
APEH	0.00317148	0.968722	0.957791	0.0691121	0.0187293	Not Significant
GYS1	0.0687076	0.870838	0.806173	0.424712	0.0935716	Not Significant
PRKAR2A	0.476584	0.65578	0.527942	-0.629374	0.277414	Not Significant
MIF	6.40417	0.163943	0.0646203	-0.686696	1.18963	Not Significant
CD99	13.0151	0.0855548	0.0226038	1.63473	1.64582	Not Significant
PRKCSH	5.14122	0.195606	0.0859718	-0.910274	1.06564	Not Significant
HCLS1	179.175	0.0106763	0.00018014	7.62281	3.74439	Upregulated
FDPS	9.09683	0.117484	0.0393139	0.764035	1.40545	Not Significant
PKM	0.131354	0.824429	0.73537	-0.117472	0.133494	Not Significant
HSP90B1	34.2186	0.0370397	0.00426012	-2.54533	2.37058	Downregulated
CCNB1	1.56928	0.423343	0.27855	-1.37051	0.555097	Not Significant
SNRPB	1.45228	0.440415	0.294581	-0.301257	0.530795	Not Significant
IDE	27.6344	0.042825	0.00626795	-2.5017	2.20287	Downregulated
HNRNPL	26.5964	0.0444454	0.00671113	-2.21727	2.1732	Downregulated
DARS1	0.00652073	0.957021	0.939519	0.0286741	0.0270945	Not Significant
JUP	29.5248	0.040458	0.00556629	-2.8404	2.25443	Downregulated
BRAF	4.91822	0.202839	0.0908436	1.51378	1.04171	Not Significant
GLUL	23.3036	0.0491787	0.00847739	-1.4532	2.07174	Not Significant
AKR1B1	24.4742	0.0473627	0.00777707	-3.27392	2.10918	Downregulated
RAC2	0.213971	0.772291	0.667716	0.0948661	0.175408	Not Significant
GSPT1	60.5874	0.0231902	0.00146909	4.73607	2.83295	Upregulated
VAV1	0.437777	0.670637	0.544368	0.429056	0.264108	Not Significant
RPS2	10.2682	0.106314	0.032763	-3.21934	1.48462	Downregulated
DSP	16.5162	0.0669779	0.0152981	-2.90066	1.81536	Downregulated
RPA2	0.020987	0.928871	0.891821	-0.172533	0.0497225	Not Significant
SPN	3.43764	0.268818	0.137338	0.954352	0.862211	Not Significant
PECAM1	8.60878	0.12362	0.0426403	2.59355	1.37018	Upregulated
PPP3CB	0.0534501	0.884616	0.82851	0.0602036	0.0817025	Not Significant
NCK1	9.23604	0.116214	0.0384366	5.89182	1.41525	Upregulated
KCNA2	15.5131	0.0715338	0.0169789	2.42268	1.77009	Upregulated
H1-5	7.90002	0.134877	0.0482827	-5.46145	1.31621	Downregulated
H1-3	12.1823	0.0906561	0.0251156	-6.44572	1.60006	Downregulated
H1-2	4.2247	0.2306	0.109019	-5.52296	0.962498	Not Significant
POR	1.50638	0.433151	0.286986	1.09236	0.542139	Not Significant
FER	1.13645	0.488179	0.346474	-0.488472	0.460329	Not Significant
ATP2A2	4.09284	0.235741	0.113101	1.0825	0.946535	Not Significant
FAH	0.115958	0.834714	0.750593	-0.365644	0.124596	Not Significant
STMN1	30.1356	0.0398473	0.00536466	3.29811	2.27046	Upregulated
HSPA6	245.862	0.0106763	9.66236e-05	4.52364	4.01492	Upregulated
HMGA1	12.614	0.0880024	0.0237641	-4.78097	1.62408	Downregulated
GOT1	0.084937	0.860983	0.785204	-0.32703	0.105018	Not Significant
PRKCA	1.23867	0.470282	0.3281	-0.766826	0.483994	Not Significant
SYN1	8.95228	0.119332	0.0402571	-3.21067	1.39516	Downregulated
PRKACA	7.6729	0.138491	0.050331	1.41577	1.29816	Not Significant
HLA-G	3.47108	0.266438	0.135915	-2.7	0.866734	Not Significant
PTPN2	1.16595	0.481779	0.340995	1.38706	0.467252	Not Significant
CTPS1	4.27579	0.2287	0.107498	-0.8559	0.968599	Not Significant
DDX5	22.5871	0.050353	0.00895383	-1.36123	2.04799	Not Significant
PFKL	2.27663	0.351962	0.205836	2.87412	0.686478	Not Significant
PSMC3	133.049	0.0138183	0.000322607	2.94001	3.49133	Upregulated
TCP1	41.5657	0.0311204	0.00297884	1.09111	2.52595	Not Significant
PTPN1	3.6864	0.256431	0.127271	0.687372	0.895269	Not Significant
RPL35A	0.0110476	0.947906	0.92135	-0.238915	0.0355753	Not Significant
ARF4	8.59204	0.12362	0.0427618	-1.21175	1.36894	Not Significant
RPL7	20.4316	0.0548956	0.0106572	-1.52789	1.97236	Not Significant
VCL	15.0708	0.0742502	0.0178092	-5.01658	1.74935	Downregulated
SON	0.323291	0.719262	0.600038	0.391932	0.221821	Not Significant
NELFE	1.90926	0.38506	0.239204	-1.16004	0.621232	Not Significant
RPL17	58.0444	0.0237287	0.00159341	-3.3983	2.79767	Downregulated
PGAM1	4.34942	0.225711	0.105362	-0.536429	0.977315	Not Significant
RCC1	1.3321	0.458105	0.312695	2.06842	0.504879	Not Significant
LIG1	9.02587	0.118631	0.0397727	-1.54889	1.40042	Not Significant
PLCG1	4.60879	0.215444	0.0983331	3.03435	1.0073	Not Significant
NCL	7.61928	0.138876	0.0508337	-0.827502	1.29385	Not Significant
HK1	30.2343	0.0397278	0.00533311	-4.75512	2.27302	Downregulated
SRM	0.977085	0.52024	0.378877	1.98458	0.421502	Not Significant
SLC9A1	0.187374	0.786245	0.687429	-0.585617	0.162772	Not Significant
ATP2B1	53.5442	0.0246435	0.00185567	-5.84035	2.7315	Downregulated
EIF2S2	1.0593	0.503333	0.361538	-1.5121	0.441846	Not Significant
CCNA2	1.20877	0.475616	0.333301	-1.87438	0.477163	Not Significant
BTF3	0.432351	0.672321	0.546751	-0.777179	0.26221	Not Significant
RAB3A	4.44754	0.221988	0.102615	-2.95128	0.988788	Not Significant
RAB5A	91.2029	0.0176722	0.000671485	-2.45924	3.17296	Downregulated
RAB6A	4.15124	0.23343	0.111264	-0.362711	0.953644	Not Significant
PSMB1	63.3646	0.0223715	0.00134925	-1.43827	2.86991	Not Significant
M6PR	23.2145	0.0491787	0.00853452	2.32239	2.06882	Upregulated
LMNB1	2.96978	0.297335	0.15993	2.01662	0.796069	Not Significant
ITGAL	281.534	0.0106763	7.39392e-05	1.6189	4.13113	Not Significant
NEB	17.027	0.0646352	0.0145366	-2.88167	1.83754	Downregulated
RASA1	25.4442	0.0457059	0.0072605	-2.53117	2.13903	Downregulated
CD247	7.62873	0.138876	0.0507446	2.80901	1.29461	Not Significant
ATP6V1B2	122.698	0.0142619	0.000377779	-2.7911	3.42276	Downregulated
CSRP1	6.74629	0.155992	0.0602151	-1.83809	1.22029	Not Significant
FLNA	187.973	0.0106763	0.00016395	4.41796	3.78529	Upregulated
NF1	0.167868	0.799527	0.703005	-0.529329	0.153041	Not Significant
SYT1	10.6738	0.101727	0.0308743	-4.80441	1.5104	Downregulated
VDAC1	36.6358	0.0345102	0.00375986	-5.59016	2.42483	Downregulated
COMT	2.36174	0.346987	0.199154	-1.24642	0.70081	Not Significant
KCNA3	70.2956	0.0207259	0.00110711	3.84654	2.95581	Upregulated
OSBP	9.88413	0.109921	0.034717	4.27321	1.45946	Upregulated
FBL	13.0826	0.0850988	0.0224171	-4.9337	1.64942	Downregulated
GART	0.15773	0.806188	0.711535	-0.146635	0.147804	Not Significant
PAICS	12.5833	0.0880909	0.0238565	0.700749	1.62239	Not Significant
UBA1	1.26936	0.466891	0.322902	0.494139	0.490929	Not Significant
NME2	14.2357	0.0777895	0.0195533	-1.00977	1.70878	Not Significant
SPRR1B	12.5467	0.0883738	0.0239675	-3.79193	1.62038	Downregulated
SPRR2E	11.3443	0.0969098	0.0280925	-4.00113	1.55141	Downregulated
SPRR2B	10.0166	0.108655	0.0340238	-3.42282	1.46822	Downregulated
HNRNPA2B1	11.4171	0.0963344	0.0278133	-1.61716	1.55575	Not Significant
RFX1	0.435138	0.671133	0.545524	-0.579234	0.263186	Not Significant
CBL	4.859	0.204915	0.0922083	3.02286	1.03523	Not Significant
PRKACB	23.5446	0.0491787	0.00832568	-1.6221	2.07958	Not Significant
TGM1	17.3707	0.0637103	0.0140559	-5.03152	1.85214	Downregulated
SFPQ	1.28643	0.464996	0.32007	-1.20343	0.494756	Not Significant
TUBG1	0.0111818	0.947798	0.920876	-0.21098	0.0357988	Not Significant
PPIB	22.4536	0.0506122	0.00904705	-3.66787	2.04349	Downregulated
ME2	2.20785	0.357365	0.211499	-1.89132	0.674692	Not Significant
WARS1	1.09058	0.497882	0.355298	1.37096	0.449407	Not Significant
RPS3	2.19953	0.358079	0.2122	0.23157	0.673254	Not Significant
LORICRIN	9.24859	0.116116	0.038359	-3.76642	1.41613	Downregulated
AHCY	14.4925	0.0762593	0.0189906	0.968993	1.72146	Not Significant
CFL1	5.14989	0.195606	0.0857904	-0.406205	1.06656	Not Significant
EIF4B	290.142	0.0106763	6.96653e-05	6.1709	4.15698	Upregulated
ATP2B4	1.97909	0.378453	0.232226	0.429067	0.63409	Not Significant
DGKA	2.47189	0.337369	0.191001	3.15722	0.718965	Not Significant
RRM1	0.721557	0.580323	0.443484	-0.763351	0.353122	Not Significant
EEF1B2	18.1468	0.0618564	0.0130546	1.64623	1.88424	Not Significant
ACP1	64.3853	0.0218428	0.00130887	-1.83136	2.8831	Not Significant
POLR2A	1.95158	0.381176	0.234935	0.704124	0.629053	Not Significant
CDK2	0.398219	0.685502	0.562272	-0.199495	0.250054	Not Significant
GRK2	7.07118	0.149535	0.0564392	1.97697	1.24842	Not Significant
MCM3	25.2784	0.0458175	0.00734507	-1.5304	2.134	Not Significant
AZGP1	14.5336	0.0761445	0.0189028	-5.0758	1.72347	Downregulated
RPS12	2.31317	0.350039	0.202925	-1.89518	0.692665	Not Significant
DNAJB1	4.58508	0.21605	0.0989455	1.55615	1.0046	Not Significant
ATP5F1A	18.9275	0.0593798	0.0121516	-1.64604	1.91536	Not Significant
PSMA1	5.24341	0.193491	0.083871	-1.75992	1.07639	Not Significant
PSMA2	2.22887	0.356289	0.209742	-0.581862	0.678314	Not Significant
PSMA3	16.7687	0.0658593	0.0149144	-1.78919	1.82639	Not Significant
PSMA4	9.19033	0.116779	0.0387214	-0.758317	1.41205	Not Significant
MSN	80.5594	0.018572	0.000852722	2.88032	3.06919	Upregulated
DDX6	5.3491	0.191414	0.0817793	0.405147	1.08736	Not Significant
DNMT1	2.03029	0.372101	0.227315	0.912685	0.643373	Not Significant
U2AF2	53.8237	0.0246435	0.00183755	-3.93984	2.73576	Downregulated
RPL13	25.6054	0.0457059	0.00717962	-2.7653	2.1439	Downregulated
HMGB2	35.2695	0.0360969	0.00403105	-4.26445	2.39458	Downregulated
PTBP1	0.0614231	0.877954	0.816463	0.176286	0.0880634	Not Significant
TARS1	29.5057	0.040458	0.00557281	1.24349	2.25393	Not Significant
VARS1	3.01308	0.294111	0.157606	1.53769	0.802427	Not Significant
EEF1G	3.85469	0.24797	0.121091	0.503649	0.916889	Not Significant
STOM	1.71266	0.407341	0.260765	-1.22912	0.58375	Not Significant
YWHAQ	0.560392	0.628514	0.495719	-0.35569	0.304764	Not Significant
MAPK3	0.422341	0.67596	0.551207	0.968803	0.258686	Not Significant
MARK3	0.280076	0.738414	0.624659	0.501461	0.204357	Not Significant
CALML3	3.52101	0.264574	0.133831	-3.68551	0.873442	Not Significant
RPL10	21.1817	0.0533775	0.0100131	-2.32852	1.99943	Downregulated
RPA1	12.3033	0.0900062	0.0247254	-1.88532	1.60686	Not Significant
APEX1	2.61131	0.325573	0.181409	0.437925	0.741342	Not Significant
CD82	1.7043	0.407697	0.261751	-1.56716	0.582112	Not Significant
DCK	0.0392201	0.902167	0.852671	0.291475	0.0692187	Not Significant
CAD	0.0383441	0.903518	0.854299	-0.102363	0.0683901	Not Significant
CALR	3.81901	0.249016	0.122362	-1.8708	0.912354	Not Significant
MAP4	16.1668	0.0684783	0.0158539	5.21505	1.79986	Upregulated
MAP4.1	23.2179	0.0491787	0.00853236	2.28165	2.06893	Upregulated
CANX	0.402171	0.683648	0.560426	-0.195004	0.251482	Not Significant
PSMB8	14.5184	0.0761554	0.0189351	-1.86031	1.72273	Not Significant
PSMB9	12.1426	0.090744	0.0252459	-1.98561	1.59781	Not Significant
PSMA5	10.6109	0.102262	0.0311562	-2.91981	1.50646	Downregulated
PSMB4	23.0384	0.0492872	0.00864924	-1.8335	2.06302	Not Significant
PSMB6	4.54344	0.218058	0.100035	-2.43088	0.999847	Not Significant
PSMB5	27.8254	0.042825	0.0061912	-1.37978	2.20823	Not Significant
ABCD3	17.0746	0.0646352	0.0144686	-3.63056	1.83957	Downregulated
POLD1	15.651	0.0707183	0.0167317	-2.86409	1.77646	Downregulated
MAPK1	1.30493	0.461129	0.317048	1.39564	0.498874	Not Significant
TNFRSF8	3.19508	0.281856	0.148386	-1.09042	0.828607	Not Significant
TPP2	5.92002	0.176432	0.0717398	1.34257	1.14424	Not Significant
IMPA1	0.466469	0.658262	0.532123	1.06265	0.273988	Not Significant
PTPN6	0.191666	0.784224	0.684136	0.214623	0.164858	Not Significant
SHC1	10.3341	0.10568	0.0324442	2.09759	1.48886	Upregulated
MPG	0.342304	0.711587	0.589916	-0.535649	0.22921	Not Significant
TKT	5.63804	0.183506	0.076449	0.778067	1.11663	Not Significant
SERPINB3	7.12437	0.148447	0.0558553	-5.65004	1.25294	Not Significant
EEF1D	73.0071	0.0200506	0.00102984	4.02207	2.98723	Upregulated
OAS2	1.21675	0.474697	0.331898	-1.65636	0.478995	Not Significant
PRDX6	2.48094	0.337369	0.190354	-0.653897	0.720439	Not Significant
PRDX5	3.32935	0.273981	0.142107	-2.19347	0.847383	Not Significant
PRDX3	0.0904264	0.85715	0.778618	-0.399782	0.108676	Not Significant
RPL12	5.32914	0.191433	0.0821682	-0.529208	1.0853	Not Significant
CMPK1	0.756301	0.570535	0.433562	-1.08343	0.362949	Not Significant
PEBP1	0.688555	0.590472	0.453307	-0.524921	0.343607	Not Significant
PDIA3	9.5048	0.114121	0.0368245	-2.71404	1.43386	Downregulated
PPP2R1A	0.100309	0.847568	0.7673	-0.39551	0.115035	Not Significant
CDC27	0.931308	0.528074	0.389172	-1.11248	0.409858	Not Significant
NMT1	8.54027	0.124296	0.043141	3.19125	1.36511	Upregulated
HMOX2	0.0977731	0.849629	0.770142	-0.269051	0.113429	Not Significant
ADSS2	0.0776479	0.865738	0.794323	-0.273945	0.100003	Not Significant
ADSL	7.26202	0.145899	0.0543859	2.18819	1.26451	Not Significant
SLC7A1	0.00898337	0.952217	0.929047	-0.117188	0.0319622	Not Significant
POLR2B	3.30319	0.275765	0.143298	2.42393	0.843759	Not Significant
LCN1	3.82465	0.249016	0.122159	-3.86541	0.913073	Not Significant
CORO1A	2.72804	0.315928	0.173945	0.563887	0.759589	Not Significant
GDI1	0.25244	0.750719	0.641762	0.537518	0.192626	Not Significant
S100A7	4.42501	0.222769	0.103237	-4.63002	0.986167	Not Significant
MAT2A	1.462	0.439196	0.293192	2.11942	0.532848	Not Significant
RRM2	6.98179	0.151255	0.0574416	2.95686	1.24077	Not Significant
TIAL1	0.494542	0.650855	0.520684	-1.03459	0.283426	Not Significant
SLC6A6	0.491472	0.651754	0.52191	-0.513369	0.282404	Not Significant
DNAJA1	9.61135	0.112947	0.0362135	-1.72366	1.44113	Not Significant
IL2RG	11.432	0.096268	0.0277566	-2.62469	1.55663	Downregulated
UQCRC1	204.297	0.0106763	0.000139183	-5.99861	3.85642	Downregulated
ATIC	0.0100598	0.950451	0.924933	0.0522068	0.0338895	Not Significant
HNRNPH3	1.36118	0.453974	0.308146	-1.56865	0.511244	Not Significant
HNRNPH1	166.024	0.0106763	0.000209203	-2.17	3.67943	Downregulated
CASP14	16.5689	0.0668499	0.0152168	-4.30284	1.81768	Downregulated
YWHAB	25.468	0.0457059	0.00724844	-2.29684	2.13976	Downregulated
SFN	246.445	0.0106763	9.6173e-05	-5.95348	4.01695	Downregulated
STIP1	53.8446	0.0246435	0.00183621	2.89307	2.73608	Upregulated
INPP5B	24.9291	0.0466201	0.00752814	1.65775	2.12331	Not Significant
PRDX2	61.2378	0.0231902	0.00143963	-2.04612	2.84175	Downregulated
ARRB2	1.31433	0.460421	0.31553	0.97557	0.500959	Not Significant
GBP1	49.4268	0.0267775	0.00215679	-5.02359	2.66619	Downregulated
ICAM3	0.0295574	0.914922	0.871846	-0.0431035	0.0595603	Not Significant
RPL9	93.0256	0.0174846	0.000646319	-1.36769	3.18955	Not Significant
KIF5B	6.24685	0.168174	0.0668115	1.01798	1.17515	Not Significant
CSTF2	0.639155	0.603918	0.468801	1.23405	0.329012	Not Significant
DUT	11.6386	0.0948862	0.026989	-2.3317	1.56881	Downregulated
ABCC1	2.22488	0.356598	0.210074	1.04967	0.677628	Not Significant
TTK	24.7684	0.0468175	0.00761467	2.53517	2.11835	Upregulated
MCM4	0.0886907	0.858142	0.780676	-0.264898	0.107529	Not Significant
MCM5	2.7988	0.309927	0.169651	-0.599929	0.770444	Not Significant
MCM7	1.75244	0.402888	0.256156	-0.705518	0.591496	Not Significant
SHMT1	0.0179364	0.934631	0.899928	0.116544	0.0457921	Not Significant
SHMT2	272.182	0.0106763	7.9044e-05	-4.48755	4.10213	Downregulated
EPHX2	2.16416	0.361669	0.215225	-1.38249	0.667107	Not Significant
HSPA1L	1.73208	0.405241	0.258498	0.582989	0.587542	Not Significant
HSPA4	4.67584	0.212477	0.0966323	3.37816	1.01488	Not Significant
PFN2	1.92223	0.384018	0.237882	-1.31389	0.623639	Not Significant
PHB	9.18424	0.116779	0.0387596	-3.98112	1.41162	Downregulated
NF2	17.9432	0.0624051	0.0133066	4.03037	1.87593	Upregulated
RPA3	0.939494	0.526361	0.387296	-0.434275	0.411958	Not Significant
RFC4	4.86622	0.204799	0.0920402	-1.23431	1.03602	Not Significant
RFC2	18.926	0.0593798	0.0121532	-2.86363	1.91531	Downregulated
RFC1	6.42399	0.163585	0.064352	3.33281	1.19144	Not Significant
RPL22	18.7138	0.0599629	0.0123892	-2.03231	1.90696	Downregulated
SPRR1A	4.41737	0.222852	0.103448	-1.57713	0.985277	Not Significant
AGL	1.41666	0.446348	0.299765	1.29586	0.523219	Not Significant
MYH9	122.493	0.0142619	0.000379016	3.47241	3.42134	Upregulated
MYH10	13.5839	0.0811757	0.0210994	3.63473	1.67573	Upregulated
COPB2	2.49377	0.336236	0.189444	1.15684	0.72252	Not Significant
SOAT1	0.419533	0.676763	0.55247	0.922201	0.257691	Not Significant
ADD1	0.409792	0.681219	0.556903	-0.563094	0.25422	Not Significant
BSG	39.4653	0.0324849	0.00327869	3.47789	2.4843	Upregulated
GRK3	0.00206703	0.973874	0.965916	0.0691294	0.0150605	Not Significant
FUS	24.9919	0.0466104	0.00749472	-4.69446	2.12524	Downregulated
NUP214	26.4511	0.0444454	0.00677688	5.53952	2.16897	Upregulated
DEK	4.18146	0.232612	0.110332	-2.40283	0.957298	Not Significant
GLRX	23.7106	0.0490361	0.00822356	-4.76349	2.08494	Downregulated
PPM1A	33.4873	0.0372161	0.00443123	2.34951	2.35348	Upregulated
KRT2	17.2674	0.0639362	0.0141979	-3.28454	1.84778	Downregulated
PSMC2	2.1255	0.365164	0.218609	2.19337	0.660332	Not Significant
ARL3.00	0.0300887	0.91448	0.870713	0.215958	0.0601247	Not Significant
TRIM23	3.54373	0.263543	0.1329	-1.46745	0.876476	Not Significant
ATP5F1C	0.267038	0.745068	0.632583	-0.457109	0.198883	Not Significant
RPL4	1.27261	0.466891	0.32236	-0.273787	0.491659	Not Significant
NUDT1	0.0805291	0.863949	0.790664	-0.446354	0.102008	Not Significant
PGM1	0.0311645	0.912851	0.868452	0.160181	0.0612544	Not Significant
PPP1CC	0.344309	0.711184	0.588872	-0.517218	0.229979	Not Significant
GNL1	2.5432	0.332172	0.185998	1.91695	0.730492	Not Significant
SRP14	5.13975	0.195606	0.0860027	-2.82347	1.06549	Not Significant
NUP62	166.874	0.0106763	0.000207118	3.05822	3.68378	Upregulated
FDFT1	3.82862	0.249016	0.122018	-1.09809	0.913577	Not Significant
TAGLN2	262.206	0.0106763	8.50948e-05	4.08298	4.0701	Upregulated
TALDO1	0.048249	0.890146	0.836893	-0.188728	0.0773301	Not Significant
SNCA	85.8127	0.0182709	0.000755162	-6.23164	3.12196	Downregulated
RBMX	18.4098	0.0610562	0.0127395	-4.22561	1.89485	Downregulated
BRCA1	167.586	0.0106763	0.000205397	4.52016	3.68741	Upregulated
ATP6V1A	0.996463	0.516013	0.374662	-1.19894	0.426361	Not Significant
HSPA9	81.6083	0.0182709	0.000831788	-5.38064	3.07999	Downregulated
EIF4A3	2.03199	0.372101	0.227154	-0.557502	0.643679	Not Significant
RPS19	45.8065	0.0287071	0.00248652	-4.88372	2.60441	Downregulated
RPL3	13.4631	0.0822324	0.021406	-0.921577	1.66946	Not Significant
DDOST	0.164796	0.801627	0.705557	-0.187154	0.151468	Not Significant
FEN1	292.34	0.0106763	6.86333e-05	-2.55051	4.16347	Downregulated
CAPG	10.0339	0.108655	0.0339347	1.08701	1.46936	Not Significant
CCT6A	2.03541	0.372101	0.226832	2.19071	0.644295	Not Significant
ADH7	26.5876	0.0444454	0.00671508	-3.03538	2.17295	Downregulated
RPL13A	25.6046	0.0457059	0.00718005	-2.17058	2.14387	Downregulated
ARL1.00	33.9679	0.0370397	0.00431764	-1.94316	2.36475	Not Significant
STAT3	1.31191	0.460421	0.31592	0.344755	0.500423	Not Significant
USP8	27.4262	0.0431518	0.00635325	3.46388	2.197	Upregulated
MDH1	6.90889	0.152514	0.0582791	-0.50405	1.23449	Not Significant
MDH2	92.3815	0.0175362	0.000655048	-4.50792	3.18373	Downregulated
RFC5	0.171329	0.798052	0.700165	-0.654902	0.1548	Not Significant
RFC3	1.43849	0.442617	0.296571	-1.08249	0.527872	Not Significant
HADHA	14.4705	0.0763296	0.0190378	-3.6227	1.72038	Downregulated
EIF2S3	7.69002	0.138202	0.0501721	0.575232	1.29954	Not Significant
CSK	0.0842449	0.860983	0.786051	-0.0861627	0.104549	Not Significant
GARS1	2.92707	0.300468	0.162276	0.9765	0.789746	Not Significant
IARS1	2.04777	0.371403	0.225675	0.78914	0.646517	Not Significant
SLC19A1	0.0045693	0.963598	0.949351	-0.0772685	0.0225733	Not Significant
TSPAN7	17.7635	0.0624518	0.0135353	-2.3926	1.86853	Downregulated
TMPO	0.284206	0.736552	0.6222	0.518558	0.20607	Not Significant
TMPO.1	45.1598	0.029017	0.00255333	3.67469	2.59289	Upregulated
STAT1	1.50608	0.433151	0.287026	1.01843	0.542079	Not Significant
MTREX	0.0697977	0.870021	0.804685	0.17203	0.094374	Not Significant
ARHGAP25	1.63444	0.415118	0.27023	2.06344	0.568266	Not Significant
MTOR	8.49525	0.124978	0.0434749	-0.959038	1.36176	Not Significant
PI4KA	1.26593	0.467304	0.323476	-1.4958	0.490158	Not Significant
HAL	23.4575	0.0491787	0.00838007	-3.92871	2.07675	Downregulated
EPS15	220.223	0.0106763	0.000120058	4.98116	3.92061	Upregulated
CASP3	1.2706	0.466891	0.322695	1.58548	0.491208	Not Significant
RPS27	3.51408	0.264733	0.134118	-0.6398	0.872514	Not Significant
ABL2	1.38495	0.450538	0.304508	-0.564245	0.516402	Not Significant
HELZ	0.459653	0.661326	0.534979	0.650986	0.271663	Not Significant
NCAPD3	0.722126	0.580323	0.443318	0.764687	0.353284	Not Significant
LRPPRC	2.03143	0.372101	0.227206	-3.14568	0.643579	Not Significant
RPL35	10.0062	0.108655	0.0340771	-6.69981	1.46754	Downregulated
HTT	0.141604	0.816327	0.7258	-0.111894	0.139183	Not Significant
SLC1A2	216.322	0.0106763	0.00012436	-6.52356	3.90532	Downregulated
SLC1A4	1.24814	0.469532	0.32648	1.01225	0.486143	Not Significant
PAFAH1B1	19.9309	0.0563803	0.0111225	-2.34762	1.9538	Downregulated
MATR3	0.257682	0.749205	0.638428	-0.70913	0.194888	Not Significant
ZAP70	2.46289	0.337815	0.191647	0.72227	0.717497	Not Significant
RANBP1	41.9143	0.0307675	0.00293309	2.41626	2.53268	Upregulated
PSMC4	0.308708	0.724222	0.608083	0.507625	0.216037	Not Significant
VDAC2	30.9159	0.039299	0.00512264	-6.19487	2.29051	Downregulated
USP5	2.45775	0.337897	0.192018	2.76313	0.716658	Not Significant
MAPK9	1.59447	0.419373	0.275285	-1.24235	0.560217	Not Significant
MKI67	0.273387	0.741426	0.628693	0.568306	0.201561	Not Significant
RANGAP1	13.1586	0.0846855	0.0222094	2.60193	1.65346	Upregulated
RECQL	0.120146	0.832509	0.746342	-0.367672	0.127062	Not Significant
NOP2	8.8339	0.121001	0.0410552	0.8595	1.38663	Not Significant
BAG6	0.00556959	0.960157	0.944093	0.0439968	0.0249854	Not Significant
NSF	69.4941	0.0207733	0.00113162	-1.56812	2.9463	Not Significant
BRCC3	73.2988	0.0200501	0.00102201	5.78993	2.99054	Upregulated
RPL27A	10.6266	0.10216	0.0310852	-4.21799	1.50745	Downregulated
RPL5	5.6367	0.183506	0.0764727	-0.648554	1.11649	Not Significant
RPL21	31.9919	0.0381991	0.00481488	-0.623228	2.31741	Not Significant
RPL28	74.0318	0.0200392	0.00100273	-2.22291	2.99882	Downregulated
RPS9	14.201	0.077979	0.0196313	-1.67949	1.70705	Not Significant
RPS5	34.8351	0.0365422	0.00412344	-2.1115	2.38474	Downregulated
RPS10	0.215528	0.771359	0.66661	-0.683616	0.176128	Not Significant
GNPDA1	6.61393	0.15916	0.0618638	1.63145	1.20856	Not Significant
NEDD4	1.49887	0.433939	0.28802	-1.20194	0.540578	Not Significant
UTRN	19.0788	0.0588914	0.0119875	-4.97261	1.92127	Downregulated
IQGAP1	0.885293	0.537509	0.400029	0.760825	0.397908	Not Significant
STT3A	0.860586	0.54291	0.406084	-0.351682	0.391385	Not Significant
CAPZA2	0.00135647	0.977711	0.972385	0.0218419	0.0121617	Not Significant
CAPZB	34.0197	0.0370397	0.00430565	1.13494	2.36596	Not Significant
QARS1	1.32122	0.459395	0.314427	0.167953	0.502481	Not Significant
RPL29	21.2231	0.0533584	0.00997922	-2.15923	2.0009	Downregulated
LGALS7	18.808	0.0596767	0.0122836	-4.55238	1.91067	Downregulated
PREP	0.786283	0.562128	0.425323	-0.43468	0.371281	Not Significant
PIP4K2A	0.615349	0.610033	0.476632	-0.582331	0.321816	Not Significant
ARCN1	8.97213	0.119079	0.0401255	2.11877	1.39658	Upregulated
LSS	3.40286	0.270937	0.138842	2.00615	0.857479	Not Significant
GCLC	0.776306	0.564704	0.428033	0.846416	0.368523	Not Significant
PSMD8	4.10112	0.235575	0.112838	-0.723977	0.947546	Not Significant
SERPINB4	5.19265	0.195	0.0849046	-4.20637	1.07107	Not Significant
PRRC2A	2.56852	0.329559	0.184271	3.079	0.734543	Not Significant
CCT5	5.0328	0.198864	0.0882893	3.04304	1.05409	Not Significant
PTDSS1	0.0219118	0.927749	0.889484	0.296737	0.0508618	Not Significant
CSNK1A1	31.3997	0.0390951	0.00498073	-1.16287	2.30271	Not Significant
IDH2	28.6283	0.0420925	0.0058835	-5.22334	2.23036	Downregulated
MARCKSL1	10.9033	0.10024	0.0298769	2.53092	1.52466	Upregulated
CAMLG	0.0560685	0.88175	0.824453	0.359766	0.0838339	Not Significant
ALDH9A1	13.9714	0.078977	0.0201591	-3.13457	1.69553	Downregulated
RPL34	11.2747	0.0974513	0.0283633	-1.86016	1.54724	Not Significant
RPIA	2.05824	0.371403	0.224702	-1.10109	0.648393	Not Significant
LMAN1	10.0355	0.108655	0.0339267	1.54386	1.46946	Not Significant
FASN	2.37396	0.34629	0.198223	3.33881	0.702846	Not Significant
CCT3	16.6714	0.0663903	0.0150605	-0.863579	1.82216	Not Significant
TUFM	64.8611	0.0218428	0.00129066	-3.70959	2.88919	Downregulated
SRP9	7.03973	0.149997	0.0567889	-3.36866	1.24574	Not Significant
AARS1	5.22197	0.194318	0.0843052	1.37637	1.07415	Not Significant
CARS1	9.15132	0.116855	0.038967	1.22225	1.4093	Not Significant
SARS1	0.251514	0.751062	0.642356	-0.176838	0.192224	Not Significant
PPM1F	6.50277	0.161555	0.0633019	-4.91888	1.19858	Not Significant
PRIM1	0.0630808	0.87611	0.814066	0.124832	0.0893404	Not Significant
PRIM2	0.739309	0.575085	0.438363	0.468937	0.358166	Not Significant
ARL4D	0.550824	0.631366	0.499197	0.870535	0.301728	Not Significant
PSMB3	25.6753	0.0457059	0.007145	-1.87835	2.146	Not Significant
PSMB2	8.6396	0.12318	0.0424179	-1.12935	1.37245	Not Significant
MCM2	15.3455	0.0723556	0.0172865	-1.28832	1.76229	Not Significant
YLPM1	3.63653	0.257971	0.129196	2.04383	0.88875	Not Significant
TMED10	2.0775	0.37011	0.22293	-0.442158	0.651832	Not Significant
RBM25	10.8318	0.100699	0.0301822	3.07688	1.52025	Upregulated
NUMB	4.1689	0.233202	0.110718	2.28973	0.95578	Not Significant
HINT1	1.87955	0.38794	0.242274	-0.422153	0.615693	Not Significant
NUP153	12.2452	0.0901732	0.0249117	5.10584	1.6036	Upregulated
RANBP2	55.8124	0.0243652	0.001716	5.50771	2.76548	Upregulated
TSC2	0.30846	0.724222	0.608222	-0.753541	0.215938	Not Significant
GSK3A	0.832436	0.550774	0.413184	0.8693	0.383856	Not Significant
GSK3B	32.4907	0.0381956	0.00468156	-0.833591	2.32961	Not Significant
TAF6	3.08976	0.289014	0.153616	-0.721597	0.813564	Not Significant
NT5C2	11.1069	0.098481	0.0290324	3.3571	1.53712	Upregulated
GMPS	0.580559	0.620335	0.488544	1.11605	0.311096	Not Significant
LIG3	1.39738	0.449059	0.302634	-0.98791	0.519082	Not Significant
MRE11	39.195	0.0324849	0.00332055	6.60207	2.47879	Upregulated
GNAQ	3.84107	0.248563	0.121574	1.96034	0.915161	Not Significant
IDH3A	6.49406	0.161631	0.0634167	-4.06612	1.1978	Not Significant
GDI2	18.8812	0.0595073	0.0122025	1.64654	1.91355	Not Significant
EMD	109.767	0.0147029	0.00046912	4.85259	3.32872	Upregulated
CPT1A	2.61999	0.324772	0.180836	-1.1366	0.742715	Not Significant
ST13	17.8995	0.0624064	0.0133617	4.39383	1.87414	Upregulated
PEX5	0.959966	0.523009	0.382671	-1.16895	0.417175	Not Significant
NUDT2	2.66359	0.321711	0.178005	-1.28187	0.749568	Not Significant
HLCS	23.5964	0.0491787	0.00829358	-3.42243	2.08126	Downregulated
KNTC1	25.8093	0.0457059	0.00707933	-2.21109	2.15001	Downregulated
CDK9	185.575	0.0106763	0.00016814	-1.31817	3.77433	Not Significant
LRBA	3.10917	0.287792	0.152631	-1.13959	0.816358	Not Significant
LRBA.1	9.88171	0.109921	0.0347299	3.39579	1.4593	Upregulated
RPL14	43.9454	0.029441	0.00268629	-1.79098	2.57085	Not Significant
CCT8	84.1291	0.0182709	0.00078452	4.65477	3.1054	Upregulated
CCT4	3.66525	0.256965	0.128082	-0.723155	0.892511	Not Significant
ATP1A2	89.5087	0.0176722	0.000696222	-5.84086	3.15725	Downregulated
FXR1	0.0465859	0.89172	0.839674	0.170682	0.0758893	Not Significant
RAB5C	23.2478	0.0491787	0.0085131	-1.24623	2.06991	Not Significant
RAB7A	5.90395	0.176893	0.0719962	-0.593553	1.14269	Not Significant
RAB9A	0.067566	0.870838	0.807745	0.14157	0.0927255	Not Significant
RAB27A	2.28949	0.351929	0.204804	-0.866002	0.688662	Not Significant
SMARCA4	3.65637	0.257251	0.128425	0.654458	0.89135	Not Significant
SSR4	11.7039	0.0943153	0.0267533	-1.30109	1.57262	Not Significant
BCAP31	74.3498	0.0200392	0.000994535	4.88649	3.00238	Upregulated
BRCA2	0.0292	0.915354	0.872614	0.209262	0.059178	Not Significant
HCFC1	31.1854	0.0390951	0.00504285	6.90936	2.29732	Upregulated
IRAK1	1.40122	0.448983	0.302059	-1.30691	0.519908	Not Significant
ALDH3A2	1.0713	0.50134	0.35912	-1.28252	0.44476	Not Significant
HSD17B4	0.189582	0.785185	0.685729	0.845568	0.163847	Not Significant
PSMD7	5.97353	0.175532	0.0708959	-2.39267	1.14938	Not Significant
STAT5B	4.97587	0.200287	0.0895446	-1.2963	1.04796	Not Significant
CLCN3	1.06591	0.502562	0.360202	1.48746	0.443453	Not Significant
CLCN7	1.01365	0.512554	0.370991	0.532259	0.430636	Not Significant
PLXNA3	48.4346	0.0272871	0.0022403	-1.40108	2.64969	Not Significant
VAMP7	0.157305	0.806188	0.711899	0.556188	0.147582	Not Significant
RPS6KA3	2.078	0.37011	0.222885	-0.70469	0.65192	Not Significant
HDGF	1.06021	0.503333	0.361354	1.26752	0.442067	Not Significant
HNRNPA3	36.962	0.0343209	0.00369917	-1.04589	2.4319	Not Significant
PGD	21.966	0.0515104	0.00940015	1.16758	2.02687	Not Significant
HNRNPM	6.19804	0.169777	0.0675144	-0.652033	1.1706	Not Significant
KPNA2	0.00415524	0.964455	0.951696	-0.0559821	0.0215018	Not Significant
KPNA1	60.5499	0.0231902	0.00147082	-1.85339	2.83244	Not Significant
RAP1GDS1	21.7466	0.0519749	0.00956581	-2.15582	2.01928	Downregulated
ARHGDIA	3.3015	0.275765	0.143376	0.766857	0.843525	Not Significant
ARHGDIB	130.373	0.0141413	0.000335649	2.77805	3.47411	Upregulated
AGFG1	27.3607	0.0431518	0.00638042	9.08097	2.19515	Upregulated
HNRNPF	41.2694	0.0312405	0.0030186	-1.58735	2.52019	Not Significant
STAT2	5.01224	0.199319	0.0887395	2.32697	1.05188	Not Significant
GTF2A1	0.909849	0.532886	0.39417	0.557652	0.404317	Not Significant
KIF11	3.53834	0.263776	0.13312	2.88941	0.875757	Not Significant
SMS	1.01289	0.512554	0.371153	0.987565	0.430447	Not Significant
CAPZA1	15.8695	0.0696439	0.0163513	2.70042	1.78645	Upregulated
NUP98	29.4157	0.0404623	0.00560353	1.63361	2.25154	Not Significant
PLK1	0.542928	0.633483	0.502103	-0.340454	0.299207	Not Significant
ARFIP2	14.9574	0.0746256	0.0180321	1.77334	1.74395	Not Significant
ARFIP1	13.4342	0.0823946	0.0214803	2.93114	1.66796	Upregulated
ACLY	0.421571	0.67596	0.551552	0.43071	0.258413	Not Significant
COPB1	0.0739467	0.867669	0.799134	0.06334	0.0973806	Not Significant
COPA	9.28921	0.115614	0.0381094	2.64375	1.41897	Upregulated
CTSC	9.16219	0.116786	0.0388983	-2.24424	1.41007	Downregulated
AP2S1	29.9669	0.0399069	0.00541927	-1.78611	2.26606	Not Significant
SLC16A1	2.87166	0.304713	0.165399	1.04961	0.781468	Not Significant
IST1	2.48416	0.337213	0.190125	1.42769	0.720961	Not Significant
SEC24C	10.0212	0.108655	0.0340002	4.62456	1.46852	Upregulated
SUB1	7.28291	0.145467	0.054168	-3.10738	1.26626	Not Significant
RARS1	1.55148	0.426403	0.280895	-0.328524	0.551456	Not Significant
RARS1.1	0.663921	0.59684	0.46091	-0.885867	0.336384	Not Significant
MYOM2	3.79804	0.249342	0.123119	2.56494	0.909675	Not Significant
YARS1	1.41776	0.446348	0.299602	1.92005	0.523455	Not Significant
USP14	0.163702	0.802009	0.706472	-0.109039	0.150905	Not Significant
PRKAG1	17.9659	0.0623856	0.0132782	-2.16862	1.87686	Downregulated
ATP1B3	0.620904	0.609102	0.474783	-0.37181	0.323505	Not Significant
EIF5	1.24434	0.469788	0.327128	1.66707	0.485282	Not Significant
SLC12A2	0.0813549	0.863277	0.789629	0.392071	0.102577	Not Significant
DRG2	1.62259	0.416153	0.271714	-0.265585	0.565888	Not Significant
CSE1L	4.2645	0.22903	0.107831	1.37131	0.967256	Not Significant
VCP	50.9568	0.0257869	0.00203686	1.25632	2.69104	Not Significant
NCKAP1L	0.131144	0.824429	0.73557	0.279733	0.133376	Not Significant
AFDN	16.0568	0.0689139	0.0160352	-2.44126	1.79493	Downregulated
AFDN.1	1.18815	0.478459	0.336969	0.499223	0.47241	Not Significant
NAP1L1	28.4533	0.0421153	0.00594859	4.80559	2.22559	Upregulated
ADAR	1.52655	0.430202	0.284235	0.729557	0.546323	Not Significant
TPD52	0.676292	0.593088	0.457062	-0.586703	0.340025	Not Significant
SEC13	2.05271	0.371403	0.225215	-0.758048	0.647403	Not Significant
SNU13	45.763	0.0287071	0.00249093	-1.98201	2.60364	Not Significant
NPEPPS	2.99856	0.295167	0.15838	1.01424	0.800301	Not Significant
SUMO2	11.1801	0.0981291	0.0287375	1.95524	1.54155	Not Significant
EIF3B	1.66491	0.411816	0.266479	1.90866	0.574337	Not Significant
RRP1	3.05231	0.291788	0.155544	-1.30601	0.808145	Not Significant
MARS1	1.12335	0.490961	0.348955	-0.428447	0.457231	Not Significant
EIF6	20.3585	0.0548956	0.0107233	-1.76554	1.96967	Not Significant
HSD17B7	14.8958	0.0747166	0.0181548	-2.38839	1.74101	Downregulated
UBASH3A	0.888661	0.537447	0.399217	-0.903614	0.398791	Not Significant
TMEM33	7.00869	0.150608	0.0571372	-1.06132	1.24308	Not Significant
CORO7	33.0612	0.0374818	0.00453573	5.79595	2.34335	Upregulated
NUP107	1.4974	0.433939	0.288223	1.90939	0.540271	Not Significant
MTPN	1.472	0.438515	0.291775	-1.68009	0.534952	Not Significant
ARPC4	0.25363	0.750425	0.641001	0.84746	0.193141	Not Significant
CD81	1.32538	0.458948	0.313763	-1.35304	0.503398	Not Significant
TPI1	175.871	0.0106763	0.000186842	-4.99314	3.72853	Downregulated
EIF3E	29.4117	0.0404623	0.0056049	1.43591	2.25143	Not Significant
SEC61B	0.19918	0.779303	0.678478	0.393623	0.168464	Not Significant
PPP4C	5.39528	0.189709	0.0808902	1.43355	1.0921	Not Significant
MYL6	16.2984	0.0677871	0.0156412	-1.57086	1.80573	Not Significant
ACTB	1.60656	0.417763	0.273741	-1.04871	0.562661	Not Significant
EIF4A1	2.32802	0.34941	0.201761	-0.68967	0.695164	Not Significant
RPS20	1.77768	0.39869	0.253299	-0.77697	0.596367	Not Significant
PRPS1	20.1411	0.0555911	0.0109236	-2.95136	1.96164	Downregulated
PSMA6	7.75785	0.137436	0.0495497	-1.39227	1.30496	Not Significant
CDC42	0.034401	0.90917	0.861882	0.0989058	0.0645523	Not Significant
RAB8A	1.27063	0.466891	0.32269	0.697829	0.491214	Not Significant
SPCS3	0.804291	0.559086	0.420511	1.21387	0.376223	Not Significant
SRP54	40.1517	0.0322611	0.0031759	5.32196	2.49813	Upregulated
RAB2A	9.00367	0.118875	0.0399179	0.807926	1.39883	Not Significant
RAB10	12.4085	0.0892401	0.0243935	-2.63623	1.61273	Downregulated
CXCR4	0.11781	0.833333	0.748703	0.29965	0.125691	Not Significant
UBE2D2	189.887	0.0106763	0.000160719	-4.54768	3.79393	Downregulated
UBE2N	24.5427	0.0473627	0.0077388	-1.82141	2.11133	Not Significant
RAB14	3.03907	0.292019	0.156236	2.03165	0.80622	Not Significant
ACTR3	0.487802	0.652959	0.523384	-0.511571	0.28118	Not Significant
ACTR2	0.990396	0.517189	0.375972	0.366514	0.424844	Not Significant
ACTR1A	0.62064	0.609102	0.47487	-0.801011	0.323425	Not Significant
ARF1	0.00240962	0.971803	0.963203	-0.00997068	0.0162824	Not Significant
ABCE1	1.24384	0.469788	0.327214	0.939285	0.485168	Not Significant
RAP2B	0.357625	0.705254	0.582041	-0.557769	0.235047	Not Significant
RPS3A	8.93173	0.119589	0.0403939	-2.42654	1.39368	Downregulated
RPL26	28.3401	0.0423009	0.00599126	-2.41297	2.22248	Downregulated
RPL15	27.7656	0.042825	0.00621505	-1.97584	2.20656	Not Significant
RPL27	24.1476	0.0482003	0.00796346	-1.78807	2.0989	Not Significant
RPL37A	36.4623	0.0346883	0.00379276	-4.70797	2.42104	Downregulated
RHOA	19.7325	0.0567218	0.0113154	-1.33906	1.94633	Not Significant
SEC61A1	0.976776	0.52024	0.378945	0.44954	0.421424	Not Significant
LYZ	38.9974	0.0325046	0.00335164	-5.98225	2.47474	Downregulated
VBP1	1.74398	0.403673	0.257126	1.22359	0.589854	Not Significant
STXBP1	7.3162	0.144996	0.0538234	-3.07122	1.26903	Not Significant
DAD1	4.32348	0.22668	0.106107	-1.1022	0.974255	Not Significant
NPC2	1.59513	0.419373	0.275201	-1.79585	0.56035	Not Significant
COPZ1	13.6867	0.0804448	0.0208436	3.75586	1.68103	Upregulated
UFM1	5.79318	0.179783	0.073802	-1.35862	1.13193	Not Significant
AP1S1	4.48069	0.220405	0.101712	-0.975284	0.992627	Not Significant
HNRNPK	6.11382	0.171218	0.0687536	-0.44163	1.1627	Not Significant
YWHAG	108.619	0.0147534	0.000478787	-4.48046	3.31986	Downregulated
RPS7	8.07451	0.131863	0.0467933	-1.42055	1.32982	Not Significant
PPP1CA	0.24862	0.752225	0.644221	0.502611	0.190965	Not Significant
PPP1CB	1.84283	0.39274	0.246158	-1.10425	0.608786	Not Significant
PSMC1	0.963392	0.522759	0.381906	1.23134	0.418043	Not Significant
PSMC5	24.4808	0.0473627	0.00777334	4.01679	2.10939	Upregulated
RPS8	70.1037	0.0207259	0.00111291	-2.50546	2.95354	Downregulated
RPS15A	15.3958	0.0721189	0.0171934	-1.105	1.76464	Not Significant
RPS16	79.4975	0.0188912	0.00087473	-2.23773	3.05813	Downregulated
YWHAE	4.33786	0.225983	0.105693	-0.414193	0.975952	Not Significant
RPS14	7.65796	0.138578	0.0504703	-1.16447	1.29696	Not Significant
RPS23	65.6729	0.0217409	0.00126046	-2.19266	2.89947	Downregulated
RPS18	20.6258	0.054656	0.0104846	-4.31935	1.97945	Downregulated
RPS13	34.5754	0.0367914	0.00418019	-4.91	2.3788	Downregulated
RPS11	21.4328	0.0528949	0.00981051	-0.749847	2.00831	Not Significant
SNRPE	0.457663	0.662046	0.535819	-0.75385	0.270982	Not Significant
SNRPF	0.678101	0.593088	0.456505	0.275367	0.340555	Not Significant
SNRPD1	12.1494	0.090744	0.0252232	-2.65946	1.5982	Downregulated
SNRPD2	16.4772	0.0669808	0.0153587	1.398	1.81365	Not Significant
SNRPD3	15.21	0.0733035	0.0175415	-2.18743	1.75593	Downregulated
TMSB4X	18.3215	0.0612412	0.012844	3.96602	1.8913	Upregulated
ARF6	0.0270687	0.918766	0.877297	0.222084	0.0568535	Not Significant
PSMC6	0.436885	0.670637	0.544758	-0.809747	0.263796	Not Significant
RPL7A	13.8788	0.0793499	0.0203778	-1.09682	1.69084	Not Significant
POLR2G	0.0416843	0.898536	0.84819	-0.056067	0.0715069	Not Significant
ETF1	21.9724	0.0515104	0.00939535	3.43902	2.02709	Upregulated
ESRRG	2.32867	0.34941	0.20171	-1.44449	0.695273	Not Significant
RPS4X	17.3333	0.0638296	0.0141071	-2.24273	1.85056	Downregulated
RPL23A	10.7983	0.10096	0.0303272	-4.1644	1.51817	Downregulated
RPS6	18.1243	0.0618564	0.013082	-1.91102	1.88332	Not Significant
H4C1	4.05591	0.237249	0.114286	-3.95782	0.942008	Not Significant
RAN	5.00408	0.199409	0.0889194	0.546148	1.051	Not Significant
RPL23	140.857	0.0127884	0.00028861	-1.22728	3.53969	Not Significant
RPS24	374.924	0.0106763	4.19355e-05	-2.35019	4.37742	Downregulated
RPS25	23.0603	0.0492872	0.00863485	-3.90917	2.06375	Downregulated
RPS26	43.5459	0.0295044	0.00273231	-2.71443	2.56347	Downregulated
RPS28	12.7958	0.0870278	0.0232273	-2.8493	1.634	Downregulated
FAU	58.0704	0.0237287	0.00159206	-3.91025	2.79804	Downregulated
GNB1	103.042	0.0158477	0.000530311	-3.94458	3.27547	Downregulated
GNB2	50.5115	0.0259076	0.00207071	-4.83257	2.68388	Downregulated
RPL30	31.1596	0.0390951	0.00505042	-1.58341	2.29667	Not Significant
RPL39P5	33.7951	0.0370861	0.00435798	-3.11025	2.36072	Downregulated
RPL31	41.2089	0.0312405	0.0030268	-2.71348	2.51902	Downregulated
RPL10A	8.70162	0.122792	0.0419756	0.572555	1.377	Not Significant
RPL32	20.8148	0.0540869	0.0103207	-3.19119	1.98629	Downregulated
RPL11	5.13779	0.195606	0.0860437	-0.761224	1.06528	Not Significant
RPL8	61.2501	0.0231902	0.00143909	-3.22758	2.84191	Downregulated
PPIA	64.5776	0.0218428	0.00130147	-1.84151	2.88557	Not Significant
RPS27A	7.1967	0.147442	0.0550757	-1.43858	1.25904	Not Significant
TRA2B	85.954	0.0182709	0.000752773	-4.39812	3.12334	Downregulated
RAC1	0.122894	0.83092	0.743599	0.0844532	0.128661	Not Significant
AP2B1	2.27688	0.351962	0.205816	1.31152	0.686521	Not Significant
VAMP2	20.8907	0.0540131	0.0102559	-5.57071	1.98903	Downregulated
GNAS	0.151297	0.809004	0.717117	0.11468	0.14441	Not Significant
PPP3R1	119.151	0.0142771	0.00039998	-7.42926	3.39796	Downregulated
YWHAZ	9.37503	0.115144	0.0375899	-0.949137	1.42493	Not Significant
PPP2R2A	1.41143	0.446982	0.300539	1.05584	0.522099	Not Significant
DYNLL1	121.642	0.0142619	0.000384195	-1.28029	3.41545	Not Significant
RPL38	53.642	0.0246435	0.00184929	-3.07816	2.73299	Downregulated
RPS21	0.556671	0.6296	0.497066	-0.418544	0.303586	Not Significant
EIF5A	816.819	0.00573108	8.91996e-06	-3.2121	5.04964	Downregulated
RACK1	0.193105	0.784019	0.683042	-0.106992	0.165553	Not Significant
ACTG1	25.6948	0.0457059	0.00713537	-2.39379	2.14658	Downregulated
UBE2I	25.4179	0.0457059	0.00727382	-2.84193	2.13824	Downregulated
PPP2CA	18.5256	0.0607751	0.0126043	-1.57211	1.89948	Not Significant
SEC11A	2.28539	0.351929	0.205132	-0.958635	0.687966	Not Significant
CSNK2B	16.8983	0.0652384	0.0147231	2.56431	1.832	Upregulated
EEF1A1	0.015924	0.937403	0.90567	-0.0497859	0.0430301	Not Significant
ACTA1	0.0828905	0.862197	0.787719	-0.327349	0.103629	Not Significant
TUBA1B	44.8803	0.029116	0.00258305	-1.5292	2.58787	Not Significant
TUBA4A	17.4014	0.063704	0.0140143	-4.10342	1.85343	Downregulated
TUBB4B	0.0226272	0.926276	0.887711	-0.0762628	0.0517283	Not Significant
CSNK2A1	0.0525817	0.885137	0.829878	0.229593	0.0809858	Not Significant
PAFAH1B2	9.4477	0.114505	0.0371584	-2.34559	1.42994	Downregulated
H3C1	7.81702	0.136481	0.0490163	-5.45223	1.30966	Downregulated
NOMO2	0.583293	0.619732	0.487587	-0.596583	0.311948	Not Significant
HBA2	121.605	0.0142619	0.000384419	-5.85098	3.41519	Downregulated
NOP14	0.0740568	0.867669	0.798989	0.191528	0.0974594	Not Significant
IGBP1	15.9276	0.0695957	0.0162522	4.34291	1.78909	Upregulated
EIF4G2	22.2165	0.0509498	0.00921623	3.22342	2.03545	Upregulated
RPP30	0.878868	0.539227	0.401588	0.4757	0.396219	Not Significant
GTF2I	9.12164	0.117283	0.0391553	-2.1066	1.40721	Downregulated
DLG4	1.99674	0.376618	0.230513	-2.99939	0.637304	Not Significant
SRPK2	1.21428	0.475024	0.332332	1.32077	0.478428	Not Significant
CCT2	0.000273086	0.989602	0.987607	-0.00823677	0.00541597	Not Significant
RAE1	0.0580228	0.880633	0.821492	0.286708	0.0853968	Not Significant
GSTO1	271.512	0.0106763	7.94298e-05	-2.9808	4.10002	Downregulated
PRKDC	11.4071	0.0963369	0.0278515	2.13045	1.55515	Upregulated
DCD	19.0652	0.0588914	0.0120021	-4.69093	1.92074	Downregulated
MRPS5	5.84647	0.178529	0.0729247	-1.75827	1.13713	Not Significant
RPL24	43.7074	0.029441	0.00271357	-3.07954	2.56646	Downregulated
ARF5	3.12522	0.287181	0.151823	2.0238	0.818661	Not Significant
ERH	60.8077	0.0231902	0.00145901	-3.54089	2.83594	Downregulated
RHOG	1.0272	0.509264	0.368141	0.447018	0.433985	Not Significant
RPL19	40.2627	0.0322243	0.00315973	-3.81955	2.50035	Downregulated
SRSF3	27.7489	0.042825	0.00622177	-4.64093	2.20609	Downregulated
H3-3B	16.4345	0.0670787	0.0154255	-5.62898	1.81176	Downregulated
FOXK1	20.0512	0.05591	0.011008	-1.94501	1.95829	Not Significant
CCZ1	13.6854	0.0804448	0.0208468	-1.42791	1.68096	Not Significant
MUC5AC	0.207316	0.775676	0.672499	1.0923	0.172308	Not Significant
XIAP	47.9161	0.027581	0.00228589	3.81517	2.64094	Upregulated
ARHGAP4	0.234212	0.760208	0.65372	0.285456	0.184608	Not Significant
RBM10	0.143958	0.81499	0.72366	-0.225005	0.140465	Not Significant
ATP2C1	10.15	0.107528	0.0333464	2.65705	1.47695	Upregulated
ATP11A	2.31985	0.349997	0.2024	-1.08004	0.69379	Not Significant
MPP1	41.9647	0.0307675	0.00292656	3.46344	2.53364	Upregulated
PITPNA	4.9577	0.201021	0.0899511	-3.72472	1.04599	Not Significant
SLC25A3	19.4492	0.0578847	0.0115995	-4.70103	1.93556	Downregulated
CDK6	0.521069	0.641656	0.510328	-0.258833	0.29215	Not Significant
CDK5	68.1763	0.0213934	0.00117372	-1.71111	2.93043	Not Significant
PURA	0.179934	0.791844	0.693249	0.342256	0.159111	Not Significant
CLTC	17.0579	0.0646352	0.0144925	1.56944	1.83886	Not Significant
FKBP3	5.81537	0.179058	0.0734348	-2.90998	1.1341	Not Significant
SORD	0.259416	0.748605	0.637334	0.351205	0.195633	Not Significant
HNRNPU	24.9661	0.0466104	0.00750845	-1.55623	2.12445	Not Significant
U2AF1	54.7952	0.0246435	0.00177661	-3.27706	2.75041	Downregulated
SPTBN1	39.1225	0.0324849	0.00333191	4.0698	2.47731	Upregulated
SPTBN1.1	48.8918	0.0270678	0.00220123	3.04855	2.65733	Upregulated
SRSF2	31.3664	0.0390951	0.00499029	-5.70295	2.30187	Downregulated
RUNX1	0.0512495	0.886135	0.832001	0.106608	0.0798761	Not Significant
AMPD2	7.29157	0.145377	0.054078	2.54495	1.26698	Not Significant
FABP5	21.8279	0.0517481	0.00950393	-4.19744	2.0221	Downregulated
CAP1	164.957	0.0106763	0.000211864	2.61053	3.67394	Upregulated
HMGCS1	28.2067	0.0424269	0.00604212	-1.94579	2.21881	Not Significant
SLC7A5	9.28785	0.115614	0.0381177	3.50595	1.41887	Upregulated
EXOSC10	5.15335	0.195606	0.0857182	1.07056	1.06693	Not Significant
PFKP	13.8279	0.0794632	0.0204996	-1.00673	1.68825	Not Significant
SATB1	8.47649	0.125241	0.0436152	-1.13419	1.36036	Not Significant
EWSR1	4.11845	0.234812	0.11229	-3.52935	0.94966	Not Significant
OCRL	10.325	0.10569	0.0324882	-2.13865	1.48827	Downregulated
KIF23	0.301862	0.727096	0.611949	-0.680761	0.213285	Not Significant
DSG1	20.3762	0.0548956	0.0107073	-3.07797	1.97032	Downregulated
RPL18A	32.7118	0.0380051	0.00462423	-2.20861	2.33496	Downregulated
MAP2K1	1.24998	0.469345	0.326168	-1.24099	0.486559	Not Significant
FKBP4	8.7723	0.121694	0.04148	-2.45136	1.38216	Downregulated
RPL6	2.65264	0.321872	0.178709	-0.765231	0.747853	Not Significant
TOP2B	1.809	0.395595	0.249825	1.92683	0.602364	Not Significant
TAP1	0.76768	0.567246	0.430401	0.771068	0.366127	Not Significant
TAP2	0.0377656	0.904294	0.855385	-0.130845	0.0678383	Not Significant
GBE1	0.929971	0.528213	0.38948	1.47692	0.409514	Not Significant
EIF4G1	8.01446	0.132993	0.0472979	2.70861	1.32516	Upregulated
GLO1	22.7887	0.0497948	0.00881582	3.18553	2.05474	Upregulated
YWHAH	1.69207	0.409636	0.263204	-2.26055	0.579707	Not Significant
UBE3A	5.66833	0.183037	0.075921	1.13335	1.11964	Not Significant
DNM1	39.8876	0.0323291	0.00321487	-6.7754	2.49284	Downregulated
SRSF11	2.03751	0.372101	0.226635	-1.36883	0.644673	Not Significant
PTPN11	4.97791	0.200287	0.0894993	2.53451	1.04818	Not Significant
KDSR	2.12347e-05	0.996544	0.996544	-0.00423661	0.00150355	Not Significant
PPAT	3.67719	0.256445	0.127624	1.66468	0.894068	Not Significant
GFPT1	0.559525	0.628601	0.496032	-0.328487	0.30449	Not Significant
EXOSC9	6.11551	0.171218	0.0687283	0.944126	1.16286	Not Significant
PSME1	0.897994	0.535276	0.396979	1.44855	0.401232	Not Significant
PRDX1	0.466177	0.658262	0.532244	0.121762	0.273889	Not Significant
RPL18	22.0077	0.0515104	0.00936914	-2.20663	2.0283	Downregulated
C1QBP	2.89876	0.303182	0.16386	-2.50274	0.785527	Not Significant
CKAP4	58.4777	0.0237287	0.00157113	-5.11229	2.80379	Downregulated
SPAG1	12.2586	0.0901732	0.0248686	2.47033	1.60435	Upregulated
KHDRBS1	34.2217	0.0370397	0.00425941	-2.19432	2.37065	Downregulated
KLC1	45.0686	0.029017	0.00256298	2.86523	2.59125	Upregulated
ARHGAP1	17.7136	0.0626371	0.0135998	6.06477	1.86647	Upregulated
ACTN3	0.328664	0.717793	0.597137	1.05686	0.223926	Not Significant
SRSF5	15.6565	0.0707183	0.016722	-2.91871	1.77671	Downregulated
TGM3	27.0675	0.0435104	0.00650434	-4.54541	2.1868	Downregulated
DHX9	1.73657	0.404766	0.257979	0.435161	0.588416	Not Significant
SLC20A2	0.115476	0.834903	0.751088	0.514093	0.124309	Not Significant
GOLGA3	46.2047	0.0287071	0.00244668	5.52681	2.61142	Upregulated
PDE4D	36.1238	0.0347913	0.00385818	-4.68682	2.41362	Downregulated
DSC1	14.9575	0.0746256	0.0180319	-2.98515	1.74396	Downregulated
ITK	0.0586174	0.880194	0.820601	-0.308319	0.0858678	Not Significant
SSRP1	2.54274	0.332172	0.186029	0.987771	0.730419	Not Significant
NSUN2	53.4741	0.0246435	0.00186025	-3.10055	2.73043	Downregulated
RBBP4	12.3205	0.0899336	0.0246705	1.68441	1.60782	Not Significant
NCBP1	2.33614	0.348784	0.201128	-0.505714	0.696528	Not Significant
AHNAK	4.38735	0.223721	0.104287	-1.82246	0.981769	Not Significant
SLC10A7	0.245153	0.754513	0.646474	-0.229148	0.189449	Not Significant
APOBR	2.25178	0.354002	0.207855	1.30891	0.68224	Not Significant
MGAT2	2.66694	0.321549	0.17779	2.29911	0.750092	Not Significant
GALNT2	23.2775	0.0491787	0.00849406	1.86721	2.07088	Not Significant
GALNT1	0.483682	0.653346	0.525048	1.02576	0.279801	Not Significant
AP1B1	0.0406786	0.900084	0.850001	0.231369	0.0705804	Not Significant
CPSF1	1.8975	0.385678	0.240411	1.30634	0.619046	Not Significant
WASHC5	0.89323	0.53632	0.398118	-0.569508	0.399988	Not Significant
NUP160	21.1059	0.0533896	0.0100755	-1.28158	1.99673	Not Significant
TBL3	0.561079	0.62851	0.495471	0.950591	0.304982	Not Significant
GTF3C1	0.50891	0.645348	0.515023	-0.950972	0.288174	Not Significant
AKAP13	3.84116	0.248563	0.12157	2.10759	0.915173	Not Significant
SMARCB1	199.034	0.0106763	0.000146517	-2.10327	3.83411	Downregulated
BPTF	252.935	0.0106763	9.13636e-05	3.11699	4.03923	Upregulated
CHD3	6.34123	0.165643	0.0654836	-3.2957	1.18387	Not Significant
SF3A3	0.0705692	0.869622	0.803639	-0.282917	0.0949388	Not Significant
AIMP1	0.0283544	0.916906	0.87445	0.255082	0.0582652	Not Significant
ILF2	0.328738	0.717793	0.597097	0.292356	0.223955	Not Significant
ILF3	5.44499	0.188699	0.0799495	0.582017	1.09718	Not Significant
LMAN2	5.93676	0.176229	0.0714741	1.01553	1.14585	Not Significant
IRAG2	2.52831	0.333463	0.187025	-6.25872	0.7281	Not Significant
TRAP1	5.37305	0.190504	0.0813163	-3.18036	1.08982	Not Significant
DLG1	4.85715	0.204915	0.0922514	1.37664	1.03503	Not Significant
ABR	0.353617	0.706723	0.584078	-0.684185	0.233529	Not Significant
BNIP1	1.64402	0.414256	0.269042	-0.699225	0.57018	Not Significant
CSTF3	27.6734	0.042825	0.00625213	2.35315	2.20397	Upregulated
STRN3	24.7911	0.0468175	0.0076024	7.27633	2.11905	Upregulated
STK4	5.60699	0.183907	0.0769962	2.70356	1.11353	Not Significant
FLII	0.0706404	0.869622	0.803543	-0.233186	0.0949908	Not Significant
ACACA	34.9927	0.0363672	0.00408954	-2.25479	2.38833	Downregulated
LCP2	1.00069	0.515314	0.373753	1.27107	0.427415	Not Significant
GPS1	0.53003	0.638312	0.506924	1.0826	0.295057	Not Significant
CHAF1A	0.481054	0.654136	0.526116	-0.756703	0.278919	Not Significant
PRKAA1	3.04309	0.292019	0.156025	1.25725	0.806805	Not Significant
PPFIA1	0.391197	0.68867	0.565584	-1.02904	0.247503	Not Significant
TARDBP	5.25646	0.193231	0.0836083	-0.380244	1.07775	Not Significant
HNRNPA0	2.36176	0.346987	0.199153	-0.519714	0.700813	Not Significant
AIMP2	44.1973	0.029441	0.00265787	-1.52196	2.57547	Not Significant
PAK2	73.9115	0.0200392	0.00100586	5.82764	2.99746	Upregulated
CBX3	66.0563	0.0216465	0.00124657	-1.49984	2.90428	Not Significant
STX5	71.9709	0.0203767	0.00105838	2.65529	2.97536	Upregulated
PSMD2	5.05514	0.198292	0.0878042	3.10649	1.05648	Not Significant
DDX10	11.5772	0.0953132	0.0272139	-3.39854	1.56521	Downregulated
MAD2L1	0.0333864	0.910306	0.863905	0.118013	0.0635339	Not Significant
TRIM28	2.31403	0.350039	0.202857	-1.22747	0.692809	Not Significant
G3BP1	2.87913	0.304364	0.164973	0.695062	0.782588	Not Significant
KCNAB2	0.94328	0.525745	0.386433	1.37679	0.412926	Not Significant
PTK7	2.15827	0.361669	0.215735	1.63514	0.666079	Not Significant
PABPC4	6.51958	0.161473	0.0630812	-2.38506	1.2001	Not Significant
IFIT5	6.39909	0.163956	0.0646893	2.38895	1.18917	Not Significant
MTA1	1.46711	0.43904	0.292466	-1.38615	0.533925	Not Significant
EIF3I	1.09854	0.496499	0.353739	1.81133	0.451317	Not Significant
PDE3B	17.8197	0.0624064	0.0134632	-2.46617	1.87085	Downregulated
UBE2V1	1.65199	0.413264	0.268059	1.12499	0.57177	Not Significant
DYNC1I2	0.208257	0.775327	0.671817	-0.379348	0.172749	Not Significant
NNT	3.52237	0.264574	0.133775	-2.08815	0.873624	Not Significant
PPIG	1.17475	0.480484	0.33939	-1.31611	0.469302	Not Significant
TCOF1	2.2303	0.356289	0.209624	2.74596	0.67856	Not Significant
SF3B2	7.46927	0.141883	0.0522813	1.33875	1.28165	Not Significant
GOLGA4	5.93247	0.176229	0.0715421	3.69218	1.14544	Not Significant
PDAP1	15.3911	0.0721189	0.0172019	4.63067	1.76442	Upregulated
FKBP5	0.671795	0.594365	0.458454	-1.10511	0.338704	Not Significant
TUSC3	0.00391638	0.964739	0.953103	-0.069394	0.0208604	Not Significant
ROCK1	0.00142114	0.977671	0.971735	0.0116246	0.0124522	Not Significant
NFATC2	10.7276	0.101527	0.0306357	2.94837	1.51377	Upregulated
PICALM	19.7254	0.0567218	0.0113223	4.07341	1.94607	Upregulated
SQSTM1	6.883	0.152846	0.058581	-2.41866	1.23224	Not Significant
MTX1	27.8937	0.042825	0.00616407	-4.8656	2.21013	Downregulated
TUBB3	95.559	0.0167767	0.000613622	-5.94569	3.2121	Downregulated
PRPF4B	0.368366	0.700055	0.57666	-0.620752	0.23908	Not Significant
RIPK1	0.303629	0.72624	0.610946	0.460734	0.213997	Not Significant
HDAC1	0.155591	0.806897	0.713376	0.620739	0.146682	Not Significant
CAMK2B	13.8901	0.0793499	0.020351	-5.8671	1.69141	Downregulated
CAMK2G	2.63322	0.323443	0.17997	-2.05893	0.7448	Not Significant
DCTN2	10.0151	0.108655	0.0340314	-2.27765	1.46812	Downregulated
NAE1	3.29961	0.275765	0.143462	2.02543	0.843263	Not Significant
SNW1	11.0577	0.0989848	0.0292332	2.44971	1.53412	Upregulated
DGKZ	3.80946	0.249016	0.122706	-2.04818	0.911136	Not Significant
STIM1	36.7757	0.0345102	0.00373364	5.87294	2.42787	Upregulated
TRA2A	7.50685	0.141032	0.0519128	-3.18211	1.28473	Not Significant
SNX1	2.33682	0.348784	0.201075	1.49128	0.696642	Not Significant
MTMR1	2.04636	0.371403	0.225806	-1.93015	0.646264	Not Significant
CUL1	0.0976456	0.849629	0.770286	-0.8164	0.113348	Not Significant
CUL2	0.0140318	0.940322	0.911417	0.162241	0.040283	Not Significant
CUL3	2.13065	0.365164	0.218153	-1.11586	0.661239	Not Significant
CUL4A	19.145	0.0587832	0.0119168	-2.81256	1.92384	Downregulated
CUL4B	0.828479	0.551552	0.4142	0.842597	0.38279	Not Significant
TP53BP2	0.000269996	0.989602	0.987677	-0.028149	0.00538504	Not Significant
FHL1	2.27685	0.351962	0.205819	1.87204	0.686514	Not Significant
MOGS	2.08106	0.37011	0.222605	1.12275	0.652465	Not Significant
SPTAN1	0.000623279	0.984727	0.981278	-0.0367517	0.00820782	Not Significant
SPTAN1.1	89.1674	0.0176722	0.00070137	5.01909	3.15405	Upregulated
DDX39B	1.62659	0.41588	0.271212	-0.784938	0.566691	Not Significant
BLMH	21.1102	0.0533896	0.0100719	-3.36376	1.99689	Downregulated
TUBB2A	55.345	0.0244846	0.00174346	-8.08832	2.75859	Downregulated
BYSL	6.35456	0.165339	0.0652993	2.42656	1.18509	Not Significant
IDI1	4.98975	0.199945	0.0892361	1.23475	1.04946	Not Significant
CUX1	2.65247	0.321872	0.17872	1.0588	0.747826	Not Significant
CBFB	2.52533	0.333463	0.187232	-1.77717	0.727619	Not Significant
CDK13	5.06698	0.197953	0.0875487	1.58307	1.05775	Not Significant
CKAP5	5.42908	0.18921	0.0802487	2.47217	1.09556	Not Significant
COTL1	0.885134	0.537509	0.400068	-0.608855	0.397867	Not Significant
HNRNPD	13.9961	0.0788708	0.0201013	-2.26341	1.69678	Downregulated
LRP8	0.306989	0.724655	0.609049	-1.10201	0.215348	Not Significant
BOP1.00	0.694606	0.588981	0.451476	1.50297	0.345365	Not Significant
UBE4A	0.191712	0.784224	0.684101	-0.596288	0.16488	Not Significant
SEPTIN6	21.424	0.0528949	0.00981746	0.646647	2.008	Not Significant
URB2	4.25661	0.229166	0.108065	-3.4731	0.966315	Not Significant
SAFB2	7.94853	0.134064	0.0478615	2.23356	1.32001	Upregulated
EIF3A	9.7485	0.111374	0.0354492	2.44171	1.45039	Upregulated
ARHGEF7	1.63197	0.415327	0.270539	-0.879947	0.56777	Not Significant
UBAP2L	5.30033	0.192075	0.0827345	2.78097	1.08231	Not Significant
SCRIB	223.387	0.0106763	0.000116731	7.29988	3.93281	Upregulated
GIT2	0.00802041	0.953538	0.932944	-0.115913	0.0301442	Not Significant
MLEC	6.11736	0.171218	0.0687008	-1.00049	1.16304	Not Significant
TTLL12	3.34416	0.273396	0.14144	-0.887121	0.849428	Not Significant
CRMP1	44.629	0.0292936	0.00261021	-6.14647	2.58332	Downregulated
DCTN1	0.941867	0.525904	0.386754	1.07114	0.412565	Not Significant
DYNC1H1	8.3019	0.127943	0.0449542	1.7769	1.34723	Not Significant
EIF4A2	2.65797	0.321761	0.178366	2.27354	0.748687	Not Significant
TCEB3	0.0517563	0.885638	0.83119	0.19747	0.0802997	Not Significant
SELPLG	1.7964	0.397548	0.251213	-0.772955	0.599958	Not Significant
CTTN	11.1766	0.0981291	0.0287514	2.26093	1.54134	Upregulated
FLOT2	0.483261	0.653346	0.525219	0.666699	0.27966	Not Significant
TRIM25	4.23473	0.230342	0.108718	1.5699	0.963699	Not Significant
PTK2B	0.745136	0.57379	0.436705	0.869021	0.359811	Not Significant
FKBP8	26.4927	0.0444454	0.00675797	-2.49397	2.17018	Downregulated
FRG1	21.1591	0.0533775	0.0100316	-2.3625	1.99863	Downregulated
GNA13	0.343607	0.711291	0.589237	0.641598	0.22971	Not Significant
GAMT	9.79237	0.11098	0.0352099	-2.08946	1.45334	Downregulated
GALE	5.31576	0.191716	0.0824305	-1.32048	1.08391	Not Significant
CAPRIN1	3.34316	0.273396	0.141485	-2.42843	0.84929	Not Significant
RBM39	30.5389	0.0396023	0.00523749	-3.36772	2.28088	Downregulated
HLTF	155.084	0.0113793	0.000239097	-2.69014	3.62143	Downregulated
SQLE	7.72809	0.13753	0.0498213	-1.1518	1.30258	Not Significant
MCM6	9.82662	0.110718	0.0350247	-1.08861	1.45563	Not Significant
ITPR2	2.25177	0.354002	0.207855	1.98049	0.682239	Not Significant
ITPR3	9.99826	0.108655	0.0341184	-4	1.46701	Downregulated
DSC3	32.345	0.0381991	0.00471993	-5.12093	2.32606	Downregulated
ITPR1	3.54941	0.263288	0.132668	1.42925	0.877232	Not Significant
RASA3	2.86075	0.30521	0.166025	-1.42649	0.779827	Not Significant
TRIP12	10.7706	0.10123	0.0304476	-1.38815	1.51645	Not Significant
MDC1.00	14.6048	0.0757752	0.0187521	4.59239	1.72695	Upregulated
CLINT1	22.2133	0.0509498	0.00921855	6.51086	2.03534	Upregulated
RRP1B	14.8741	0.0747166	0.0181983	2.82257	1.73997	Upregulated
PDCD11	0.321601	0.719402	0.600958	0.358409	0.221156	Not Significant
BMS1	14.1249	0.0783833	0.0198038	-2.15785	1.70325	Downregulated
USP10	0.0557063	0.881871	0.825008	0.178637	0.0835416	Not Significant
GANAB	0.0586635	0.880194	0.820532	0.0953284	0.0859043	Not Significant
RFTN1	5.98937	0.17509	0.070649	1.07861	1.15089	Not Significant
PPP2R5D	0.955783	0.523009	0.383608	0.630203	0.416113	Not Significant
LBR	56.3304	0.0242591	0.00168631	2.75831	2.77306	Upregulated
GOLGB1	0.0429808	0.896467	0.845888	0.378057	0.0726871	Not Significant
CASP8	0.470899	0.657418	0.530283	-0.986053	0.275492	Not Significant
NAA30	5.11611	0.196383	0.0865002	-1.76982	1.06298	Not Significant
CHD4	12.6162	0.0880024	0.0237574	1.64988	1.6242	Not Significant
LASP1	74.7908	0.0200392	0.000983334	4.86586	3.0073	Upregulated
STARD3	2.96404	0.29756	0.160242	-1.03558	0.795223	Not Significant
ZNF638	30.4803	0.0396023	0.00525569	-1.45848	2.27937	Not Significant
KPNB1	6.93836	0.151805	0.0579383	1.72578	1.23703	Not Significant
NUMA1	16.0613	0.0689139	0.0160278	2.12113	1.79512	Upregulated
PSME4	1.15082	0.484657	0.343786	-0.955841	0.463712	Not Significant
GAPVD1	5.09477	0.197064	0.0869534	3.01209	1.06071	Not Significant
NCAPH	0.794804	0.560964	0.423033	-0.416775	0.373625	Not Significant
SPCS2	1.68691	0.409927	0.263821	-1.39406	0.578691	Not Significant
PSMD6	42.336	0.0305758	0.00287912	2.04507	2.54074	Upregulated
SEPTIN2	11.8984	0.0927922	0.0260685	1.59819	1.58388	Not Significant
NCAPD2	0.253507	0.750425	0.64108	0.369455	0.193088	Not Significant
EXOSC7	1.15324	0.484558	0.343339	-1.3666	0.464277	Not Significant
ACAP1	0.170456	0.798093	0.700878	-0.537396	0.154357	Not Significant
EFTUD2	4.81993	0.206499	0.0931256	2.29853	1.03093	Not Significant
R3HDM1	2.12024	0.365601	0.219076	-3.18763	0.659405	Not Significant
SNX17	0.0273322	0.918524	0.876708	-0.221789	0.0571452	Not Significant
RAB3GAP1	10.9509	0.0996972	0.0296764	2.94558	1.52759	Upregulated
SLC39A14	0.0676186	0.870838	0.807673	-0.34105	0.0927646	Not Significant
KARS1	0.885003	0.537509	0.400099	0.704708	0.397832	Not Significant
RRS1	2.29715	0.351728	0.204194	-2.2681	0.689958	Not Significant
ARHGEF6	0.932366	0.528023	0.388929	0.809437	0.41013	Not Significant
EIF4H	0.313946	0.722374	0.605164	0.969803	0.218127	Not Significant
WDR43	2.96839	0.297335	0.160006	-0.291915	0.795864	Not Significant
ACOX1	1.33442	0.458105	0.312328	-2.14864	0.505389	Not Significant
PAFAH1B3	23.0955	0.0492872	0.00861176	-1.4315	2.06491	Not Significant
EBP	0.0030165	0.969014	0.958834	0.0451368	0.0182566	Not Significant
PLEC	32.0466	0.0381991	0.00479999	-2.46293	2.31876	Downregulated
PCM1	10.7198	0.101527	0.0306702	-3.01043	1.51328	Downregulated
PPA1	7.08363	0.149324	0.0563017	0.216857	1.24948	Not Significant
PTGES3	6.61359	0.15916	0.0618681	-0.702412	1.20853	Not Significant
STK38	4.34465	0.225755	0.105499	-1.59098	0.976753	Not Significant
NONO	0.121515	0.83134	0.744971	0.0879862	0.12786	Not Significant
PTPA	2.43377	0.340143	0.193762	0.902471	0.712731	Not Significant
PTPRK	45.8393	0.0287071	0.00248321	-1.8765	2.60499	Not Significant
LOC102724159	0.0725639	0.868062	0.800965	0.250298	0.0963867	Not Significant
RASA2	2.97236	0.297335	0.159791	1.83557	0.796449	Not Significant
RAB35	0.473223	0.657179	0.529323	0.648432	0.276279	Not Significant
RNPS1	1.47047	0.438584	0.291991	-1.60879	0.534631	Not Significant
RALBP1	0.0636613	0.875581	0.813235	-0.200663	0.0897841	Not Significant
LLGL1	1.05731	0.503621	0.361941	-1.24078	0.441362	Not Significant
TMED2	0.150675	0.809004	0.717664	-0.337603	0.144079	Not Significant
PCBP1	2.20891	0.357365	0.21141	0.580106	0.674875	Not Significant
PCBP2	0.0208668	0.928871	0.892128	-0.0439451	0.0495727	Not Significant
ELOC	0.0699887	0.870021	0.804426	0.222514	0.0945141	Not Significant
RHEB	1.85511	0.39133	0.244848	1.58372	0.611104	Not Significant
Nbla03646	0.468853	0.657847	0.531131	0.825427	0.274798	Not Significant
SF3B3	33.3543	0.0372439	0.00446347	1.46415	2.35033	Not Significant
PUM3	7.14577	0.148004	0.0556229	1.7916	1.25475	Not Significant
RPS6KA1	1.96905	0.378999	0.233209	1.57836	0.632255	Not Significant
SAFB	30.4242	0.0396023	0.00527319	4.90029	2.27793	Upregulated
SEC23A	3.36586	0.272255	0.140471	0.699287	0.852414	Not Significant
SEC23B	4.38761	0.223721	0.10428	2.13921	0.981799	Not Significant
SF3A1	1.32766	0.458677	0.3134	1.65347	0.503901	Not Significant
CDSN	21.8684	0.051691	0.00947333	-3.83322	2.0235	Downregulated
MAPRE2	3.9426	0.243324	0.118043	-1.34531	0.927959	Not Significant
TRAM1	0.0761577	0.867097	0.796244	-0.212164	0.0989536	Not Significant
TSN	10.2074	0.106743	0.0330612	0.982653	1.48068	Not Significant
SF1	26.1511	0.0449312	0.00691579	2.58423	2.16016	Upregulated
TRIP13	0.00419635	0.964455	0.951458	0.0958842	0.0216104	Not Significant
MAPRE1	5.50313	0.186989	0.07887	2.4743	1.10309	Not Significant
ELAVL1	1.31716	0.460084	0.315077	-1.49515	0.501583	Not Significant
NSDHL	1.00935	0.513316	0.371904	1.00765	0.429569	Not Significant
MYLK	360.336	0.0106763	4.53674e-05	-3.15273	4.34326	Downregulated
TAB1	0.111404	0.838152	0.755315	0.555128	0.121872	Not Significant
SLC1A5	0.000133668	0.992182	0.991329	0.00776802	0.00378214	Not Significant
SMAD2	0.548254	0.631936	0.500139	-0.830409	0.300909	Not Significant
TBCE	0.614414	0.610129	0.476945	-0.844403	0.321532	Not Significant
CST6	8.68844	0.122861	0.042069	-4.6895	1.37604	Downregulated
NEDD8	0.234635	0.760208	0.653436	-0.360398	0.184797	Not Significant
ATP6AP1	2.34809	0.347884	0.200202	-0.9022	0.698531	Not Significant
RAB11B	0.342075	0.711587	0.590036	0.890732	0.229122	Not Significant
ZYX	160.84	0.0110028	0.000222625	4.41684	3.65243	Upregulated
SEPTIN7	31.7226	0.0385442	0.00488926	1.28932	2.31076	Not Significant
ADRM1	9.70872	0.11179	0.0356683	1.94701	1.44772	Not Significant
PRR4	11.798	0.0937792	0.0264187	-3.84462	1.57809	Downregulated
PSMD5	0.575968	0.622079	0.490159	-0.627478	0.309663	Not Significant
PKN1	31.2536	0.0390951	0.00502296	-3.99163	2.29904	Downregulated
PKN1.1	64.5636	0.0218428	0.001302	5.24007	2.88539	Upregulated
PKN2	2.15987	0.361669	0.215596	-0.908215	0.666359	Not Significant
DDB1	4.16646	0.233202	0.110793	2.92886	0.955486	Not Significant
CDC37	6.94102	0.151805	0.0579078	2.84366	1.23726	Not Significant
DPYSL2	1.19347	0.477896	0.336015	-0.617595	0.473641	Not Significant
SYPL1	0.514732	0.644403	0.512764	-0.774989	0.290082	Not Significant
CAMK4	0.63267	0.606028	0.47091	0.688406	0.327062	Not Significant
RBBP7	6.84716	0.153791	0.0590029	2.32652	1.22913	Not Significant
ECM1	20.8656	0.0540131	0.0102772	-5.00855	1.98813	Downregulated
CPSF6	0.22738	0.763871	0.658356	-0.47615	0.181539	Not Significant
DBN1	11.4693	0.0959085	0.0276157	4.46623	1.55884	Upregulated
MAPKAPK3	9.69608	0.111873	0.0357384	-1.04677	1.44687	Not Significant
FSCN1	184.963	0.0106763	0.000169233	-7.0593	3.77151	Downregulated
IFI16	51.2923	0.0256982	0.00201191	6.15861	2.69639	Upregulated
MAN2A1	0.696418	0.588568	0.45093	-1.23669	0.34589	Not Significant
TXNRD1	0.403431	0.683648	0.55984	0.465902	0.251936	Not Significant
GEN1	66.7233	0.0215323	0.00122294	1.86945	2.9126	Not Significant
HNRNPUL2	0.0679806	0.870838	0.807173	0.47045	0.0930335	Not Significant
INF2	16.2223	0.0682033	0.0157637	4.27962	1.80234	Upregulated
PDS5A	0.832422	0.550774	0.413188	1.06117	0.383852	Not Significant
CLEC16A	6.12415	0.171218	0.0685997	-2.30122	1.16368	Not Significant
ERCC6L	89.3932	0.0176722	0.000697957	5.71489	3.15617	Upregulated
TSR1	78.392	0.0192442	0.000898562	-1.87865	3.04645	Not Significant
DPY19L1	13.8599	0.0794053	0.0204229	-1.11851	1.68988	Not Significant
ALG11	1.94801	0.381512	0.235291	1.5146	0.628395	Not Significant
SMU1	1.31343	0.460421	0.315676	1.51488	0.500758	Not Significant
ATG2A	0.223795	0.765697	0.660823	-0.504365	0.179915	Not Significant
LRRFIP1	257.792	0.0106763	8.79959e-05	4.34166	4.05554	Upregulated
ARL13B	0.0103505	0.949729	0.923861	-0.0316216	0.0343934	Not Significant
CCDC88A	0.0112781	0.947798	0.920538	0.168457	0.0359584	Not Significant
RABL6	11.7468	0.0942875	0.0266001	4.16534	1.57512	Upregulated
TUBB8	0.177392	0.793801	0.695271	-0.532252	0.157846	Not Significant
PARP14	3.20966	0.281301	0.147683	-2.27923	0.830669	Not Significant
RIC1	0.829571	0.551463	0.413919	-1.04608	0.383084	Not Significant
VPS26B	4.58254	0.21605	0.0990113	-2.106	1.00432	Not Significant
ACSF3	96.6587	0.0167121	0.000600197	-3.85932	3.22171	Downregulated
TBC1D10B	4.19942	0.231836	0.109784	-1.90394	0.959461	Not Significant
ANO6	22.4621	0.0506122	0.00904103	3.72451	2.04378	Upregulated
GRIPAP1	7.4539	0.141995	0.0524331	2.12541	1.28039	Not Significant
AMOT	0.00963946	0.951005	0.926512	0.120739	0.033149	Not Significant
PARP10	1.65993	0.412012	0.267086	0.77213	0.573349	Not Significant
HSD17B12	1.27094	0.466891	0.322638	1.47666	0.491284	Not Significant
USP39	5.14954	0.195606	0.0857978	2.06062	1.06652	Not Significant
PYCR3	7.06059	0.149545	0.0565566	2.2302	1.24752	Not Significant
EIPR1	0.00101581	0.981064	0.976101	-0.0378788	0.0105051	Not Significant
ARHGAP15	24.4945	0.0473627	0.00776565	5.89515	2.10982	Upregulated
ASPRV1	1.49614	0.433947	0.288397	-0.977259	0.540009	Not Significant
ACTBL2	0.023813	0.925505	0.884835	-0.543871	0.0531379	Not Significant
HSP90AB4P	0.0456829	0.892609	0.841206	0.0399214	0.0750977	Not Significant
HSP90AB2P	1.82769	0.393825	0.247788	-0.539399	0.60592	Not Significant
TMEM97	1.18472	0.478806	0.337586	-0.866435	0.471615	Not Significant
YIF1B	9.40345	0.115036	0.0374202	1.21228	1.42689	Not Significant
C19orf54	0.234547	0.760208	0.653495	-0.584921	0.184758	Not Significant
FAM133B	22.7325	0.0499007	0.00885397	-2.91244	2.05286	Downregulated
PPP6R3	1.49902	0.433939	0.288	2.22221	0.540607	Not Significant
RABL3	3.10522	0.287957	0.15283	1.71984	0.81579	Not Significant
EMC4	0.87285	0.540354	0.403058	1.21178	0.394632	Not Significant
WDR44	87.2791	0.018062	0.000730913	5.23858	3.13613	Upregulated
DOCK11	1.78284	0.398462	0.252721	-2.59842	0.597358	Not Significant
FGD3	2.01808	0.373516	0.22847	-1.29961	0.641171	Not Significant
RRP12	4.8685	0.204799	0.0919873	-0.645657	1.03627	Not Significant
TOR1AIP1	1.33233	0.458105	0.312658	0.414157	0.50493	Not Significant
PCID2	0.981577	0.519349	0.377892	-0.833832	0.422632	Not Significant
RABGAP1L	0.719677	0.580451	0.444033	0.586851	0.352584	Not Significant
TMEM201	0.0149381	0.939302	0.908618	-0.163794	0.0416187	Not Significant
SNAP47	0.122644	0.83092	0.743848	0.442995	0.128516	Not Significant
NUP188	0.049729	0.888386	0.83446	0.196645	0.0785942	Not Significant
CEP170	14.7916	0.075038	0.0183653	4.37076	1.736	Upregulated
PPP1R15B	67.8327	0.0214485	0.00118509	2.89372	2.92625	Upregulated
CC2D1B	2.4528	0.33817	0.192376	-1.06849	0.71585	Not Significant
FNBP1L	30.4473	0.0396023	0.00526599	4.94553	2.27852	Upregulated
FKBP15	18.1154	0.0618564	0.013093	3.79784	1.88296	Upregulated
GPATCH4	1.18158	0.47908	0.338152	-1.01286	0.470888	Not Significant
UBR4	0.267273	0.745068	0.632438	0.142	0.198982	Not Significant
STXBP5	3.1245	0.287181	0.15186	1.52179	0.818557	Not Significant
CAMSAP1	2.28574	0.351929	0.205104	3.00384	0.688025	Not Significant
UBAP2	33.2528	0.0372665	0.00448829	4.74589	2.34792	Upregulated
KPRP	10.8254	0.100699	0.0302097	-2.39929	1.51985	Downregulated
XP32	27.5995	0.042825	0.0062821	-3.90319	2.20189	Downregulated
RNASEH2B	1.90908	0.38506	0.239221	0.574215	0.621201	Not Significant
VPS13D	0.0313068	0.912851	0.868155	-0.159959	0.0614025	Not Significant
CROCC	5.77738	0.180083	0.0740652	2.27296	1.13039	Not Significant
RIF1	2.38081	0.345646	0.197704	1.68166	0.703984	Not Significant
VPS53	0.868546	0.540925	0.404115	-0.731522	0.393495	Not Significant
STRIP1	2.47238	0.337369	0.190966	1.19324	0.719045	Not Significant
ABHD17B	0.056363	0.881636	0.824004	0.223227	0.0840709	Not Significant
CEP350	31.9887	0.0381991	0.00481577	4.15416	2.31733	Upregulated
RPRD2	33.8557	0.0370861	0.00434377	3.06226	2.36213	Upregulated
CDKAL1	30.004	0.0399069	0.00540719	4.02562	2.26703	Upregulated
CDKAL1.1	2.80555	0.309809	0.16925	-1.79343	0.771472	Not Significant
TASOR2	0.212938	0.772448	0.668453	-0.413525	0.174929	Not Significant
DAB2IP	2.181	0.359794	0.213777	-3.55442	0.67004	Not Significant
LYPLAL1	27.0355	0.0435104	0.00651809	-2.44495	2.18588	Downregulated
ZMYM4	1.27429	0.466891	0.32208	-1.97581	0.492037	Not Significant
FHIP2A	1.06405	0.502814	0.360578	0.74567	0.443	Not Significant
ZDHHC20	5.04587	0.198397	0.088005	-1.8276	1.05549	Not Significant
RNF213	0.0175182	0.934915	0.901093	0.0753825	0.0452302	Not Significant
KANK2	1.3814	0.451077	0.305047	-0.781157	0.515633	Not Significant
WASHC2A	7.76138	0.137436	0.0495177	4.09227	1.30524	Upregulated
LPCAT4	0.973919	0.520825	0.379574	-0.802485	0.420704	Not Significant
ARL6IP4	2.05922	0.371403	0.224612	-2.21276	0.648567	Not Significant
ANKS6	0.200413	0.778823	0.677562	-0.485648	0.169051	Not Significant
LMBRD2	1.29301	0.463691	0.31899	0.462938	0.496222	Not Significant
INTS3	0.958097	0.523009	0.383089	-1.09202	0.416701	Not Significant
CDCA2	3.06492	0.290986	0.154891	0.701505	0.809974	Not Significant
CWF19L1	0.081287	0.863277	0.789714	-0.272751	0.10253	Not Significant
ATL3	2.64069	0.32302	0.179484	1.06452	0.745975	Not Significant
RPL7L1	5.40413	0.189709	0.0807215	-2.58823	1.09301	Not Significant
CARMIL2	1.53165	0.429414	0.283547	0.859679	0.547375	Not Significant
CIAPIN1	3.6416	0.257971	0.128999	1.70609	0.889414	Not Significant
RALGAPA1	3.34944	0.273263	0.141203	0.922681	0.850155	Not Significant
SIGIRR	0.740826	0.574812	0.43793	0.904487	0.358595	Not Significant
LAMTOR1	45.0795	0.029017	0.00256182	4.03361	2.59145	Upregulated
TWF2	10.5823	0.102425	0.0312855	3.92575	1.50466	Upregulated
GRAMD4	1.07125	0.50134	0.359131	0.644388	0.444747	Not Significant
PPP4R3A	0.717854	0.580852	0.444567	0.554162	0.352063	Not Significant
PLEKHA7	0.756348	0.570535	0.433549	-0.930052	0.362962	Not Significant
RCSD1	23.1697	0.0492353	0.00856349	4.45995	2.06735	Upregulated
PDE12	17.8403	0.0624064	0.0134369	-3.56704	1.8717	Downregulated
LIN54	0.11927	0.83277	0.747224	0.206481	0.126549	Not Significant
HMBOX1	1.20629	0.475874	0.333738	-1.25575	0.476595	Not Significant
RHBDD2	0.706515	0.584926	0.447912	0.777238	0.348807	Not Significant
RINT1	177.099	0.0106763	0.000184308	5.83437	3.73446	Upregulated
TMEM214	0.61668	0.610033	0.476188	0.848772	0.322222	Not Significant
SLC30A6	7.99331	0.133352	0.0474776	3.15761	1.32351	Upregulated
TAPT1	1.35227	0.455287	0.309527	1.84138	0.509301	Not Significant
JMJD6	22.3473	0.0507453	0.0091223	-1.47671	2.0399	Not Significant
PPP1R18	0.273024	0.741426	0.628914	0.523683	0.201409	Not Significant
ERAP2	17.6893	0.0626701	0.0136314	-2.47237	1.86546	Downregulated
LPCAT3	0.327896	0.717793	0.59755	0.569501	0.223626	Not Significant
SLC27A4	3.11774	0.2874	0.152199	-2.21485	0.817588	Not Significant
CC2D1A	3.96968	0.242276	0.117128	1.6784	0.931338	Not Significant
EDC4	0.485409	0.653346	0.524349	0.656085	0.280379	Not Significant
CEP85	0.545377	0.632652	0.501198	-0.296114	0.299991	Not Significant
PRPF8	25.5307	0.0457059	0.00721691	1.51346	2.14165	Not Significant
SCYL2	12.2474	0.0901732	0.0249046	3.31499	1.60372	Upregulated
NFRKB	0.0023729	0.971803	0.963484	0.0547821	0.0161556	Not Significant
PDXDC1	43.6951	0.029441	0.00271499	4.94958	2.56623	Upregulated
RSBN1L	0.0236726	0.925505	0.885171	0.21048	0.0529726	Not Significant
PGM2L1	0.440486	0.670182	0.543186	-0.459336	0.265051	Not Significant
NCEH1	0.0721455	0.868062	0.801522	-0.377894	0.0960844	Not Significant
TRAT1	0.0031783	0.968722	0.957746	-0.0360857	0.0187498	Not Significant
CNST	1.78943	0.397768	0.251986	-1.04306	0.598623	Not Significant
LARP1	11.9633	0.0921284	0.0258461	2.48214	1.5876	Upregulated
TMED8	20.8	0.0540869	0.0103333	5.85113	1.98576	Upregulated
RICTOR	0.0643762	0.874852	0.812216	-0.56919	0.0903283	Not Significant
SMARCD3	0.0154491	0.938482	0.907078	-0.118621	0.0423554	Not Significant
FIP1L1	1.46054	0.439196	0.2934	1.49161	0.53254	Not Significant
CYP20A1	4.7819	0.207971	0.094032	2.86587	1.02672	Not Significant
LRSAM1	10.8383	0.100699	0.0301545	-3.17781	1.52065	Downregulated
LCLAT1	0.480447	0.654136	0.526363	0.555227	0.278715	Not Significant
SBSN	27.1645	0.0433676	0.00646295	-5.06871	2.18957	Downregulated
WDR82	2.28736	0.351929	0.204975	-1.03743	0.6883	Not Significant
RAB11FIP1	36.9712	0.0343209	0.00369748	4.24854	2.43209	Upregulated
DNMBP	0.641351	0.603609	0.468091	-0.528873	0.32967	Not Significant
GIGYF2	10.0011	0.108655	0.0341036	-2.19538	1.4672	Downregulated
KYAT3	0.00711912	0.955779	0.936813	-0.049016	0.0283473	Not Significant
NBEAL2	0.64921	0.600957	0.465566	1.24246	0.332019	Not Significant
NBEAL1	0.052014	0.885567	0.830779	-0.109086	0.0805144	Not Significant
ARHGEF18	0.122542	0.83092	0.743949	0.4546	0.128457	Not Significant
FGD6	39.4593	0.0324849	0.00327961	-4.8737	2.48418	Downregulated
NCCRP1	30.9262	0.039299	0.00511954	-4.92575	2.29077	Downregulated
VPS13C	17.4911	0.063533	0.0138932	3.60609	1.8572	Upregulated
UNC13D	0.663686	0.59684	0.460984	1.19239	0.336314	Not Significant
H3C15	6.89897	0.152514	0.0583946	-3.56969	1.23363	Not Significant
TUBA1A	201.905	0.0106763	0.000142447	-5.8094	3.84635	Downregulated
RPS27L	19.3609	0.058112	0.0116902	-2.23907	1.93218	Downregulated
SSH2	26.1423	0.0449312	0.00691993	3.93248	2.1599	Upregulated
SND1	0.203126	0.777166	0.67556	-0.268492	0.170336	Not Significant
MARK2	18.7862	0.0596819	0.0123079	2.06406	1.90981	Upregulated
DDX46	0.233295	0.760223	0.654337	-0.383288	0.184198	Not Significant
RUFY3	3.63039	0.25807	0.129436	-2.16054	0.887943	Not Significant
SV2A	0.369335	0.699803	0.57618	-1.18606	0.239442	Not Significant
BZW1	27.2372	0.0432911	0.00643217	-1.31374	2.19164	Not Significant
ABHD13	2.21632	0.357074	0.210788	-1.29238	0.676154	Not Significant
ASRGL1	4.13959	0.233811	0.111627	1.74832	0.952231	Not Significant
DHX30	1.84254	0.39274	0.246188	-1.47897	0.608732	Not Significant
EIF3M	98.3671	0.0165396	0.000580198	-3.81692	3.23642	Downregulated
MEPCE	1.15091	0.484657	0.343769	-0.608592	0.463733	Not Significant
CDC37L1	4.15122	0.23343	0.111265	-2.26399	0.953641	Not Significant
ENOSF1	3.67233	0.256618	0.12781	1.69296	0.893435	Not Significant
RAB11FIP2	17.4008	0.063704	0.014015	-2.25752	1.85341	Downregulated
MOB1A	4.49453	0.21978	0.101338	1.33217	0.994226	Not Significant
KDM3B	2.05021	0.371403	0.225448	-1.19824	0.646954	Not Significant
HS2ST1	1.02239	0.510334	0.369149	-0.504969	0.432799	Not Significant
MICAL3	3.72656	0.253877	0.125753	-3.11374	0.900481	Not Significant
GPRIN1	48.9191	0.0270678	0.00219893	-3.87463	2.65779	Downregulated
ZC3HAV1	10.8687	0.100602	0.0300241	3.69553	1.52253	Upregulated
EFL1	1.39836	0.449059	0.302487	-1.20498	0.519293	Not Significant
POGZ	12.3918	0.0892401	0.0244455	1.15883	1.6118	Not Significant
ZFYVE16	27.6502	0.042825	0.00626153	5.27107	2.20332	Upregulated
MON2	23.6191	0.0491787	0.00827959	2.55229	2.08199	Upregulated
RD3	0.751692	0.57165	0.434855	1.39181	0.361656	Not Significant
MYH14	0.839331	0.549278	0.411424	0.466529	0.38571	Not Significant
MAVS	4.11098	0.235114	0.112526	0.846095	0.948749	Not Significant
DHX29	7.11608	0.148533	0.0559457	-1.68984	1.25223	Not Significant
HAUS6	9.30361	0.115614	0.0380215	2.94831	1.41997	Upregulated
RAI1	0.810667	0.55714	0.41883	-0.892294	0.377962	Not Significant
APBB1IP	5.83244	0.178713	0.0731541	2.54452	1.13576	Not Significant
RBBP6	2.20168	0.358008	0.212019	2.11354	0.673626	Not Significant
ARHGAP30	5.69164	0.18258	0.0755185	1.83764	1.12195	Not Significant
PTAR1	0.128058	0.827395	0.738538	-0.271003	0.131627	Not Significant
HUWE1	19.2166	0.0585212	0.0118409	1.043	1.92662	Not Significant
YTHDF3	0.100194	0.847568	0.767428	-0.503335	0.114962	Not Significant
TMED4	0.00149456	0.97748	0.971014	0.0343044	0.0127744	Not Significant
CENPV	38.4003	0.0331918	0.00344833	-3.21291	2.46239	Downregulated
GALNT7	0.0085439	0.953015	0.930798	0.163016	0.0311445	Not Significant
SCD5	2.36008	0.346987	0.199281	1.31889	0.700533	Not Significant
PIP4P1	23.3984	0.0491787	0.00841723	-1.19299	2.07483	Not Significant
PATL1	51.7463	0.0254872	0.00197886	4.80578	2.70359	Upregulated
MTDH	0.720757	0.580333	0.443718	0.912468	0.352893	Not Significant
ZNF598	1.49828	0.433939	0.288101	-1.34301	0.540455	Not Significant
GPAT4	0.546568	0.632408	0.500759	0.919206	0.300371	Not Significant
KTN1	3.39415	0.271175	0.139223	3.12996	0.856289	Not Significant
N4BP2	1.41513	0.446426	0.299991	-1.12902	0.522891	Not Significant
FERMT3	7.8889	0.135002	0.04838	0.679128	1.31533	Not Significant
NAA40	41.0206	0.0313805	0.00305258	-2.30024	2.51533	Downregulated
LUZP1	2.10407	0.367536	0.220521	2.0906	0.656549	Not Significant
ALYREF	14.0744	0.0784565	0.0199196	-5.29921	1.70072	Downregulated
CAND1	12.6281	0.0880024	0.0237216	3.16423	1.62486	Upregulated
RETREG3	17.7749	0.0624518	0.0135206	-1.77003	1.869	Not Significant
HOOK3	3.6388	0.257971	0.129108	1.25806	0.889047	Not Significant
METTL16	0.089598	0.857691	0.779597	-0.299703	0.10813	Not Significant
PARG	1.35783	0.454334	0.308664	0.912124	0.510514	Not Significant
PPFIBP1	11.9828	0.0920193	0.0257797	0.835095	1.58872	Not Significant
SKAP1	1.30949	0.460424	0.316311	1.62777	0.499885	Not Significant
STING1	0.155401	0.806897	0.71354	-0.180094	0.146582	Not Significant
RALGAPB	6.63563	0.15876	0.0615888	3.48825	1.2105	Not Significant
CARM1	23.7366	0.0490361	0.00820773	-2.78037	2.08578	Downregulated
NCAPG2	3.62107	0.258398	0.129802	1.29791	0.886717	Not Significant
ANKLE2	10.7097	0.101527	0.030715	3.94186	1.51265	Upregulated
TMED7-TICAM2	2.47585	0.337369	0.190718	2.19416	0.719609	Not Significant
DTX1	0.278944	0.738565	0.625338	0.210823	0.203885	Not Significant
STX12	8.6685	0.122967	0.0422109	-1.4081	1.37458	Not Significant
RAB43	3.24233	0.279843	0.146128	-1.67011	0.835265	Not Significant
C2CD5	0.142915	0.815698	0.724606	-0.47162	0.139898	Not Significant
RASAL3	6.78206	0.155189	0.0597809	3.17355	1.22344	Not Significant
PRAG1	2.28708	0.351929	0.204997	-1.80645	0.688252	Not Significant
H2AC21	56.2595	0.0242591	0.00169033	-4.4671	2.77203	Downregulated
ZDHHC13	5.94524	0.176123	0.0713401	-2.05888	1.14667	Not Significant
CRLF3	0.3265	0.71785	0.598302	0.28456	0.22308	Not Significant
CREBRF	12.3958	0.0892401	0.0244332	-3.29126	1.61202	Downregulated
LYSMD2	0.0863698	0.859735	0.783463	0.304394	0.105982	Not Significant
DENND1C	5.92953	0.176229	0.0715886	-1.72836	1.14516	Not Significant
CEP97	13.3588	0.0830226	0.0216763	3.94727	1.66401	Upregulated
WDR75	4.25633	0.229166	0.108073	-0.969138	0.966281	Not Significant
CCDC117	1.7931	0.397768	0.251579	1.89632	0.599325	Not Significant
DENND6A	1.34304	0.456684	0.310971	2.06993	0.50728	Not Significant
MGA	2.68524	0.320096	0.176625	2.24629	0.752948	Not Significant
LMTK2	0.511915	0.644513	0.513855	-1.07002	0.28916	Not Significant
UBR1	1.123	0.490961	0.349022	-0.646525	0.457147	Not Significant
CHERP	4.12931	0.23429	0.111949	1.00571	0.950981	Not Significant
ANKHD1	7.16682	0.147684	0.0553958	3.53495	1.25652	Not Significant
SUGP2	0.112838	0.83685	0.753817	-0.281823	0.122734	Not Significant
CCAR1	0.522261	0.641397	0.509873	-0.757675	0.292538	Not Significant
SKA3	29.779	0.0401318	0.00548104	5.18231	2.26114	Upregulated
NELFCD	0.00801205	0.953538	0.932979	-0.0538305	0.030128	Not Significant
RHOT1	11.503	0.0955988	0.0274893	-3.64392	1.56084	Downregulated
SIRT2	1.83407	0.393459	0.247099	0.808835	0.60713	Not Significant
SLC35F2	46.0863	0.0287071	0.00245843	-4.22982	2.60934	Downregulated
PNPLA6	0.625059	0.608329	0.473408	-0.769119	0.324764	Not Significant
DHX37	0.654113	0.599543	0.464005	1.08219	0.333478	Not Significant
FTSJ3	31.3027	0.0390951	0.00500871	-1.9743	2.30027	Not Significant
SRRM1	6.04232	0.173402	0.069833	-2.32009	1.15594	Not Significant
GSPT2	7.18654	0.147579	0.0551843	2.69345	1.25818	Not Significant
FAM186B	17.1484	0.0644255	0.0143641	-3.71894	1.84272	Downregulated
KIAA2013	2.02375	0.372874	0.227932	-1.78576	0.642194	Not Significant
PHACTR4	1.68981	0.409636	0.263474	1.95028	0.579263	Not Significant
ELMOD2	0.00797557	0.953538	0.933132	-0.102239	0.0300571	Not Significant
KIAA0319L	0.329746	0.717793	0.596557	-0.39485	0.224348	Not Significant
SCYL3	2.47381	0.337369	0.190863	-1.85031	0.719277	Not Significant
XRN1	7.32674	0.144856	0.053715	4.68424	1.2699	Not Significant
ABI1	0.928379	0.528433	0.389848	1.00845	0.409105	Not Significant
SPART	39.2308	0.0324849	0.00331495	4.0644	2.47952	Upregulated
RPTOR	0.0962494	0.851011	0.77187	-0.339772	0.112456	Not Significant
CCAR2	3.80966	0.249016	0.122698	2.92209	0.911161	Not Significant
NUP93	1.22854	0.472259	0.329847	-0.416119	0.481688	Not Significant
CMTR1	81.7492	0.0182709	0.000829035	2.41644	3.08143	Upregulated
THEMIS	0.794059	0.560964	0.423233	0.9825	0.373421	Not Significant
SLC39A11	3.11088	0.287792	0.152544	-1.87735	0.816604	Not Significant
ABHD12	0.0767266	0.866663	0.795509	0.227654	0.0993552	Not Significant
RUSC2	0.387503	0.69005	0.567344	-0.439957	0.246153	Not Significant
ASCC3	18.3943	0.0610562	0.0127577	4.9335	1.89423	Upregulated
EHBP1L1	0.161794	0.803072	0.708078	0.347568	0.149919	Not Significant
VPS8	21.8838	0.051691	0.00946166	4.26719	2.02403	Upregulated
STAG2	2.35045	0.347804	0.200021	1.83814	0.698924	Not Significant
MINK1	22.8484	0.0497948	0.00877556	3.25835	2.05673	Upregulated
OGFOD1	1.24281	0.469788	0.327389	-1.46929	0.484936	Not Significant
TAB3	0.512227	0.644513	0.513733	0.838533	0.289262	Not Significant
NKAP	8.41994	0.126186	0.0440423	-3.11644	1.35613	Downregulated
CISD2	3.21935	0.280887	0.14722	1.39914	0.832035	Not Significant
TTC9C	2.2796	0.351962	0.205597	-1.46847	0.686982	Not Significant
PARP16	14.0944	0.0784563	0.0198735	2.09282	1.70172	Upregulated
CPSF7	0.0540024	0.88406	0.827645	0.268745	0.0821557	Not Significant
ARFGAP2	110.944	0.0147029	0.000459506	5.27424	3.33771	Upregulated
C1orf52	0.425788	0.674933	0.549663	0.874424	0.259903	Not Significant
ARFGAP1	38.1996	0.0332646	0.00348178	6.71879	2.4582	Upregulated
EMC1	0.0141586	0.94029	0.91102	0.0672478	0.0404722	Not Significant
SLC35G3	1.44573	0.44131	0.295523	2.21284	0.529408	Not Significant
ENAH	0.330992	0.717793	0.59589	-0.903178	0.224834	Not Significant
JMY	3.91151	0.244885	0.119107	-1.58252	0.924061	Not Significant
ZNF579	7.95062	0.134064	0.0478435	-3.66452	1.32018	Downregulated
PRPF38A	18.1151	0.0618564	0.0130933	-3.4253	1.88295	Downregulated
ATP11C	1.09268	0.497574	0.354884	-1.07272	0.449913	Not Significant
SPATA5	77.6678	0.0192688	0.000914705	2.6343	3.03872	Upregulated
AVL9	1.98252	0.378148	0.231892	-1.12821	0.634715	Not Significant
XXYLT1	25.3281	0.0458175	0.00731956	-1.38585	2.13551	Not Significant
COLGALT1	1.67603	0.410473	0.26513	0.551775	0.576541	Not Significant
UBAC2	0.24892	0.752225	0.644027	0.487229	0.191096	Not Significant
TMEM87A	0.90277	0.534586	0.395843	0.932372	0.402477	Not Significant
HSD17B11	0.254742	0.750365	0.640292	0.54575	0.193622	Not Significant
SCCPDH	14.857	0.0747344	0.0182329	-2.21064	1.73914	Downregulated
RETREG2	3.85767	0.247952	0.120985	-1.985	0.917268	Not Significant
SERBP1	8.43724	0.12595	0.0439109	-1.6821	1.35743	Not Significant
SERBP1.1	0.0480648	0.890146	0.837198	0.0758227	0.0771716	Not Significant
LEMD2	1.09759	0.496499	0.353925	-2.61639	0.451089	Not Significant
DAGLB	13.0407	0.0854115	0.0225327	-2.64516	1.64719	Downregulated
NAXE	0.471961	0.657191	0.529844	-1.28522	0.275852	Not Significant
RNF214	12.5029	0.0887393	0.0241012	2.40692	1.61796	Upregulated
LSM14A	22.4087	0.0506122	0.00907869	-4.79854	2.04198	Downregulated
EHBP1	50.51	0.0259076	0.00207083	5.22182	2.68386	Upregulated
TNRC6A	22.1531	0.0510813	0.00926222	3.09489	2.03328	Upregulated
PSD4	5.56895	0.18518	0.0776746	2.63935	1.10972	Not Significant
CNNM3	0.322082	0.719402	0.600696	0.450243	0.221345	Not Significant
ABCF1	3.37939	0.271504	0.139872	0.558425	0.854269	Not Significant
PIK3C3	412.108	0.0106763	3.47644e-05	-2.4597	4.45886	Downregulated
DDHD1	2.86564	0.304912	0.165744	-0.998345	0.780563	Not Significant
SLC30A7	3.12668	0.287181	0.15175	2.03672	0.818871	Not Significant
VPS37A	187.423	0.0106763	0.000164896	5.23783	3.78279	Upregulated
LPCAT1	1.16472	0.481835	0.341222	0.821267	0.466963	Not Significant
USP32	0.110325	0.839049	0.75645	0.535556	0.12122	Not Significant
BOD1L1	1.67931	0.410116	0.264734	3.61218	0.57719	Not Significant
NUP43	3.04151	0.292019	0.156108	2.53074	0.806575	Not Significant
NUP37	0.671294	0.594365	0.45861	-1.39756	0.338557	Not Significant
NUP35	33.4276	0.0372161	0.00444566	2.72988	2.35206	Upregulated
NBEA	0.0675176	0.870838	0.807812	-0.252388	0.0926895	Not Significant
TOR1AIP2	1.71142	0.407341	0.260912	-1.86395	0.583507	Not Significant
CMAS	0.812581	0.55676	0.418328	0.46911	0.378483	Not Significant
KNL1	43.4272	0.0295304	0.00274621	4.07861	2.56127	Upregulated
ATL2	0.108544	0.840189	0.758337	-0.313674	0.120138	Not Significant
MOSPD2	0.760277	0.569658	0.432453	1.18183	0.364061	Not Significant
DDX55	9.1755	0.116786	0.0388145	-3.1881	1.41101	Downregulated
GIMAP7	4.09743	0.235627	0.112955	0.565645	0.947096	Not Significant
NEDD1	3.4895	0.265641	0.13514	-1.1727	0.869216	Not Significant
NCOA7	1.92854	0.383468	0.237243	1.20511	0.624807	Not Significant
THOC2	8.8138	0.121128	0.0411931	2.80497	1.38518	Upregulated
WDR36	4.51493	0.219335	0.100792	2.88416	0.996575	Not Significant
RP9	8.54685	0.124296	0.0430925	-2.44061	1.3656	Downregulated
SLC30A5	5.52357	0.186274	0.0784958	2.00108	1.10515	Not Significant
EXOC6	1.36944	0.452735	0.306873	-2.21924	0.513041	Not Significant
NPLOC4	1.11103	0.493919	0.351317	1.82977	0.454301	Not Significant
GOLGA5	9.64223	0.112677	0.0360392	1.81427	1.44322	Not Significant
NANP	4.70462	0.21141	0.095916	1.93017	1.01811	Not Significant
RAB3IL1	25.3091	0.0458175	0.00732926	-4.34091	2.13494	Downregulated
WDR20	3.97748	0.24202	0.116866	1.24606	0.93231	Not Significant
TBC1D15	16.1061	0.0687936	0.0159537	2.83511	1.79714	Upregulated
RDH11	0.00139814	0.977671	0.971964	0.0233962	0.0123496	Not Significant
CIP2A	0.225063	0.765027	0.659947	-0.471373	0.180491	Not Significant
STT3B	1.90359	0.385379	0.239784	0.776654	0.620179	Not Significant
HM13	0.0149295	0.939302	0.908644	-0.203968	0.0416061	Not Significant
ALMS1	0.260313	0.748356	0.63677	0.734195	0.196017	Not Significant
NEK9	5.39986	0.189709	0.0808028	2.35059	1.09257	Not Significant
RPS4Y2	22.2974	0.0508335	0.00915794	-3.65455	2.0382	Downregulated
PLEKHO2	4.67767	0.212477	0.0965864	2.72886	1.01508	Not Significant
DDX54	1.6014	0.418518	0.274398	4.55809	0.561619	Not Significant
BRIX1	73.3931	0.0200501	0.0010195	-2.20422	2.99161	Downregulated
NEK7	0.407356	0.682265	0.558024	-1.03788	0.253347	Not Significant
MICAL1	0.255407	0.750365	0.639869	-0.46983	0.193909	Not Significant
UTP15	0.00893902	0.952217	0.929222	0.0656001	0.0318805	Not Significant
NUP210	1.55516	0.425914	0.280407	0.663188	0.552211	Not Significant
SNX29	3.38418	0.271504	0.139661	-2.66169	0.854925	Not Significant
GEMIN5	0.0145335	0.93976	0.909856	-0.135793	0.0410271	Not Significant
RAPGEF6	23.9725	0.0485481	0.00806616	3.85845	2.09333	Upregulated
SMCR8	1.30903	0.460424	0.316385	-0.761872	0.499784	Not Significant
PARD3	0.133944	0.822885	0.732912	-0.402833	0.134948	Not Significant
IPO4	1.98432	0.378102	0.231716	-1.17445	0.635043	Not Significant
NOC3L	0.489634	0.652357	0.522647	-0.967803	0.281791	Not Significant
COG1	96.2809	0.0167121	0.000604759	4.67122	3.21842	Upregulated
SMAP2	0.00962129	0.951005	0.926581	-0.0635885	0.0331166	Not Significant
ZC3H15	0.0107166	0.948742	0.922532	-0.0929093	0.0350186	Not Significant
TBC1D22A	5.78561	0.179919	0.0739279	2.12642	1.13119	Not Significant
RAB2B	2.22874	0.356289	0.209753	1.8578	0.678292	Not Significant
PPP1R13L	0.997738	0.515911	0.374387	-1.3046	0.426679	Not Significant
TMEM263	11.2523	0.0976224	0.0284511	-2.9328	1.5459	Downregulated
NUP133	8.66006	0.122967	0.0422712	2.43264	1.37396	Upregulated
PDCD6IP	4.46458	0.221166	0.10215	-0.957902	0.990764	Not Significant
SLC20A1	2.68346	0.320096	0.176738	-1.05733	0.752671	Not Significant
CHMP7	81.8558	0.0182709	0.000826959	3.60252	3.08252	Upregulated
THEM6	0.184053	0.788845	0.690009	0.319526	0.161145	Not Significant
[truncated: 776 more rows]

## Sheet: Sheet17 Overlap Nterm APvs Bulk
Supplementary Datasheet 5. Differentially expressed protein and GO pathway analysis of Kv1.3 N- and C-terminal TurboID constructs in Jurkat T cells.
[truncated: 926 more rows]

[truncated: 12 more sheets: Sheet3_GO Nterm vs Con, Sheet4_GO Cterm vs Con, Sheet5_Overlap Nterm vs Cterm, Sheet16 Overlap Cterm APvs Bulk, Sheet6_DEPS Nterm vs Cterm, Sheet7_Overlap N term, Sheet8_overlap C term, Sheet9_GO N-term specific, Sheet10_GO C-term Specific, Sheet11_APvsBulk NvsCterm, Sheet12_GO AP Unique Nvs Cterm, Sheet13 C term vs CtermdelPDZ]
