# Supplementary material for: Identification of Novel Kv1.3 Channel-Interacting Proteins Using Proximity Labelling in T-Cells
Source: Cell Physiol Biochem. Author manuscript; Available in PMC 2026 Mar 16. (PMC12989817; doi:10.33594/000000823)
Supplement: supplemental material [file NIHMS2125573-supplement-supplemental_material.zip › Supplemental Material/Supp. Datasheet 4.xlsx]

## Sheet: Sheet 1_Activated T cells MS
Supplementary Datasheet 4. Comparison of DEPs identified in Kv1.3-TurboID cells in bulk proteome with known proteomic dataset of PMA treated Jurkat T cells.
Sheet 1: Differentially enriched proteins in PMA treated JTC (Agosto et al. Genome Medicine 2019) listed along with DEPs identified in Kv1.3-TurboID transduced JTCs with Fold change and p values given along the proteins.
JTC_Dilpreet	FDR (BH)	p.value	log2FoldChange	JTC_Agosto	BH FDR	p value	Log2FC(Stim vs Control)
LGALS9	0.0165292	0.00555689	-1.01126	LGALS9	0.178392	0.0323303	0.656252
PIK3C2B	0.528797	0.423243	-0.491217	PIK3C2B	0.00788292	5.50003e-06	0.651662
ZYX	6.46378e-06	8.2998e-08	4.24759	ZYX	0.0485197	0.00132887	0.61456
EVL	1.29242e-05	2.61502e-07	5.19102	EVL	0.0362826	0.000573423	0.586204
CD82	0.124772	0.0698142	-1.50969	CD82	0.0189198	5.79051e-05	0.570875
LIMD2	0.0157605	0.00520554	-1.76206	LIMD2	0.099983	0.00889435	0.526082
ATP11C	0.718918	0.632201	-0.324364	ATP11C	0.481394	0.224701	0.516653
DENND1C	0.236999	0.155387	-0.967363	DENND1C	0.0989708	0.00825188	0.500395
RASAL3	0.00219202	0.00040855	4.44	RASAL3	0.0111619	9.73482e-06	0.480174
ITK	0.760575	0.681262	-0.357288	ITK	0.0453155	0.00105515	0.479761
FLOT2	0.0704033	0.0346997	1.77343	FLOT2	0.126908	0.0154733	0.474464
PTK2B	0.200304	0.126028	1.29634	PTK2B	0.111249	0.0113654	0.470575
SKAP1	0.462012	0.356486	0.841934	SKAP1	0.0675277	0.00287828	0.462462
VAV3	0.451204	0.345514	-0.749374	VAV3	0.099983	0.00887667	0.451992
ZFYVE1	0.212352	0.135839	1.03305	ZFYVE1	0.0994886	0.00844202	0.447659
AGPAT1	0.916987	0.876804	0.140099	AGPAT1	0.460095	0.206974	0.43915
EXOC6	0.239612	0.157473	-1.7833	EXOC6	0.374962	0.139115	0.419233
PDLIM7	0.00239873	0.00046575	2.64628	PDLIM7	0.144003	0.0207979	0.416243
RASA1	0.00142383	0.00022327	-2.38884	RASA1	0.0384222	0.000688415	0.415512
RFTN1	0.0258978	0.00967389	1.47182	RFTN1	0.0362826	0.000575298	0.411543
CTTN	0.00153494	0.00024547	2.68407	CTTN	0.127847	0.0160111	0.400703
STAT1	0.198894	0.124908	0.792812	STAT1	0.0705757	0.00335176	0.399785
MYO1G	0.114641	0.0630303	0.32651	MYO1G	0.0635645	0.00253903	0.398579
PSD4	0.00390579	0.00089058	4.02251	PSD4	0.318553	0.104017	0.39787
AGAP2	0.564867	0.460686	-0.530573	AGAP2	0.211984	0.0476251	0.389958
PPP1R18	0.595373	0.491125	0.448066	PPP1R18	0.113777	0.0123045	0.38517
DOCK10	0.00649708	0.0016887	5.05738	DOCK10	0.0131382	2.5184e-05	0.380071
TMSB4X	0.00048343	5.16811e-05	3.72038	TMSB4X	0.119728	0.0139093	0.377248
VIM	0.00023555	2.03473e-05	3.43477	VIM	0.122343	0.014732	0.373814
BIN2	9.30988e-05	5.39755e-06	3.72627	BIN2	0.180178	0.0329952	0.369923
FSCN1	1.69438e-06	5.27433e-09	-6.63286	FSCN1	0.0705757	0.0032679	0.366582
DGKA	0.0496432	0.0222139	2.84956	DGKA	0.0575739	0.00203863	0.363192
RASSF5	0.00266808	0.00053155	2.93279	RASSF5	0.0438134	0.000871224	0.36255
LCP2	0.064857	0.0312172	1.94942	LCP2	0.0957187	0.00761596	0.354505
DOCK11	0.120313	0.0667573	-2.52802	DOCK11	0.235589	0.0582683	0.354447
STAT2	0.00470377	0.00113293	2.78323	STAT2	0.112468	0.011929	0.34366
FLOT1	0.380842	0.281489	-0.809779	FLOT1	0.227257	0.0549412	0.332567
SPAG1	0.00193596	0.00034756	2.53884	SPAG1	0.546598	0.285414	0.328256
HLA-A	0.020581	0.00726343	1.40154	HLA-A	0.0344086	0.000444137	0.323013
PARP14	0.0606462	0.0286661	-2.44587	PARP14	0.501157	0.243454	0.31333
IL2RG	0.170262	0.101693	-1.43305	IL2RG	0.445502	0.194663	0.309452
B3GALT6	0.00054672	5.97867e-05	-4.05123	B3GALT6	0.615519	0.361084	0.295378
DGKB	0.51231	0.404865	-0.46174	DGKB	0.0830623	0.00498766	0.291329
CEP170	0.00931416	0.0026529	3.21574	CEP170	0.297053	0.0904483	0.290926
STAT5B	0.0065793	0.00172263	-1.71176	STAT5B	0.0243082	0.00014533	0.285605
RAB43	0.124772	0.0698054	-1.36941	RAB43	0.0957187	0.0076059	0.281493
OAS2	0.101579	0.0540702	-1.91837	OAS2	0.209475	0.0463672	0.279356
LYPLA2	0.00012754	8.20957e-06	3.44881	LYPLA2	0.0456682	0.00113526	0.275631
PGM2L1	0.0921057	0.0479882	-1.15229	PGM2L1	0.0317054	0.000366605	0.271239
STX12	0.313084	0.221595	-0.695902	STX12	0.368975	0.135156	0.271123
ITM2B	0.484704	0.378333	-0.752719	ITM2B	0.568599	0.307954	0.270328
LASP1	1.11299e-05	1.94584e-07	4.79704	LASP1	0.0514168	0.00157847	0.269042
SCYL3	0.422881	0.318724	-0.935738	SCYL3	0.592737	0.335218	0.266129
ACTN1	0.097234	0.0513216	-1.67249	ACTN1	0.0316643	0.000326286	0.263034
SH3KBP1	0.00767598	0.00210268	2.55909	SH3KBP1	0.0816689	0.00484344	0.261051
GBP1	0.00060763	7.13955e-05	-5.50414	GBP1	0.137132	0.0186574	0.260752
FERMT2	0.33678	0.242036	0.795527	FERMT2	0.148431	0.0226046	0.256606
MICAL1	0.146799	0.0849948	-1.31041	MICAL1	0.0455221	0.00109577	0.248255
MACF1	0.780444	0.706347	-0.161304	MACF1	0.0471919	0.00124422	0.245978
MON2	0.00012092	7.47396e-06	2.62028	MON2	0.392813	0.152247	0.245701
PALD1	0.0905832	0.0469834	1.49169	PALD1	0.236777	0.0588536	0.244318
HLA-G	0.306391	0.215905	-1.29398	HLA-G	0.21686	0.049691	0.243295
DHRS7	0.32839	0.23524	1.36522	DHRS7	0.154316	0.0248143	0.243061
FUT8	0.0291892	0.0112782	1.23045	FUT8	0.191065	0.0378306	0.23967
INPP5B	0.00114467	0.00017103	2.45589	INPP5B	0.619718	0.366573	0.234709
MSN	9.1848e-06	1.43612e-07	2.91168	MSN	0.169526	0.0297547	0.234668
ARHGAP15	6.49212e-05	3.0566e-06	6.45704	ARHGAP15	0.0362826	0.000575914	0.234238
ANXA1	0.0125417	0.00390432	1.72185	ANXA1	0.345851	0.120875	0.232014
TPM3	0.214457	0.137519	-1.69399	TPM3	0.136833	0.0184841	0.231101
C1orf52	0.780444	0.706168	0.306777	C1orf52	0.684512	0.455386	0.227532
AAK1	0.00727426	0.00196716	2.11042	AAK1	0.0994886	0.008562	0.227445
STAT3	0.0429909	0.0185513	1.06396	STAT3	0.0313658	0.000268084	0.227158
PARVG	0.0644154	0.0309294	1.91923	PARVG	0.120832	0.0141267	0.225008
WDR7	0.396147	0.295491	0.811645	WDR7	0.343214	0.119374	0.22404
RAC2	0.733179	0.64902	-0.0905125	RAC2	0.0926839	0.00708103	0.220003
CD5	0.634333	0.536527	0.413947	CD5	0.182152	0.0341874	0.219307
FGD3	0.183764	0.112761	-1.06506	FGD3	0.152713	0.0240675	0.217618
SUN2	0.0335142	0.0136274	-1.81868	SUN2	0.104559	0.0096738	0.217594
GIMAP1	0.242547	0.159945	-1.68277	GIMAP1	0.132545	0.0174554	0.217583
HCLS1	8.16308e-07	1.19096e-09	7.89513	HCLS1	0.0514168	0.00156394	0.215323
EFHD2	0.00011018	6.64499e-06	3.40706	EFHD2	0.0749565	0.00387007	0.214694
CORO1A	0.485792	0.379577	-0.461093	CORO1A	0.17736	0.0319575	0.209242
FYN	0.00958542	0.00275987	-3.80698	FYN	0.568878	0.308304	0.208485
NCEH1	0.484704	0.378235	-0.788745	NCEH1	0.0992862	0.0082955	0.205822
HVCN1	0.0237381	0.00871939	-4.18037	HVCN1	0.0552951	0.00189043	0.202815
GMFG	0.215248	0.13811	-1.41235	GMFG	0.0771177	0.00422281	0.198682
SPNS1	0.79548	0.72367	0.334965	SPNS1	0.654627	0.413554	0.195619
MOSPD2	0.557244	0.452978	0.719059	MOSPD2	0.281134	0.0811806	0.194934
STK38	0.147608	0.0855781	-1.09608	STK38	0.406649	0.161528	0.194329
TAPBP	0.348621	0.25231	-1.45946	TAPBP	0.14708	0.0219349	0.193626
PFN1	0.211454	0.134689	-0.72519	PFN1	0.140168	0.0195595	0.193097
TUBB3	0.00015111	1.05246e-05	-5.50514	TUBB3	0.142094	0.0202984	0.192863
GMIP	0.718072	0.630658	0.287698	GMIP	0.107469	0.0103353	0.191651
TRAF3IP3	0.843097	0.780767	-0.354176	TRAF3IP3	0.331957	0.112785	0.191261
UTRN	0.0106989	0.00316389	-3.56504	UTRN	0.0761932	0.00400037	0.190792
CNN2	3.08341e-06	1.5597e-08	5.72201	CNN2	0.235014	0.0580053	0.180911
INCENP	0.112465	0.0612652	1.97745	INCENP	0.195495	0.0396922	0.180553
SASH3	7.34635e-06	1.00048e-07	4.78132	SASH3	0.0384729	0.00071123	0.176634
TAP1	0.859452	0.803604	-0.284876	TAP1	0.225715	0.0543715	0.176465
VAMP5	0.0686091	0.0335121	1.69453	VAMP5	0.709821	0.491975	0.174944
MYH9	0.00029794	2.72435e-05	2.83049	MYH9	0.12122	0.01439	0.174325
RAP1B	0.00091947	0.00012665	-1.91331	RAP1B	0.0537776	0.00175413	0.173928
ICAM3	0.398602	0.298099	0.375552	ICAM3	0.0967553	0.00786009	0.173634
PTPN6	0.433769	0.32828	-0.485899	PTPN6	0.237827	0.0595264	0.172426
RCSD1	8.28429e-05	4.60955e-06	4.69829	RCSD1	0.087528	0.00594989	0.172253
NFKBIE	0.521123	0.414465	-0.55311	NFKBIE	0.322955	0.106685	0.172058
ROCK1	0.25929	0.174037	0.575847	ROCK1	0.0674934	0.00277213	0.171843
LMBRD2	0.859452	0.802935	0.247346	LMBRD2	0.396743	0.154877	0.170105
PNP	0.323062	0.231046	-0.372192	PNP	0.0398442	0.000757547	0.169388
MARK2	0.00409624	0.00095313	3.78881	MARK2	0.0924464	0.00684758	0.169063
FMNL1	0.00327068	0.00070485	3.58185	FMNL1	0.0538175	0.0017742	0.168883
YIF1B	0.170798	0.102213	1.12715	YIF1B	0.254928	0.068212	0.167656
ATP2B1	0.00062753	7.4718e-05	-4.65197	ATP2B1	0.71333	0.49683	0.167093
UBASH3A	0.33578	0.241186	1.53124	UBASH3A	0.0766387	0.00409226	0.165078
LMO7	0.167489	0.0997765	1.02942	LMO7	0.200519	0.041717	0.164994
TAP2	0.349314	0.253135	-1.2674	TAP2	0.216043	0.0491737	0.164638
PSMB9	0.0985787	0.0521662	-1.77755	PSMB9	0.0807499	0.00463172	0.163897
ARHGAP45	0.142218	0.0817501	1.82205	ARHGAP45	0.0591215	0.00215531	0.16142
ARHGEF1	0.0665776	0.03226	-1.65464	ARHGEF1	0.0924464	0.00690163	0.160975
MOB3A	0.395058	0.294351	0.534683	MOB3A	0.352223	0.125184	0.159172
PLEKHA2	0.0267685	0.0100616	2.33142	PLEKHA2	0.178835	0.0325041	0.157707
STK4	0.00625048	0.00159545	2.74644	STK4	0.0348055	0.00048363	0.157514
ATP2C1	0.00961098	0.00277484	2.30378	ATP2C1	0.165036	0.0285279	0.156527
TMEM87A	0.262401	0.177249	0.913326	TMEM87A	0.481198	0.22367	0.155909
TAF1	0.96214	0.938804	0.0768144	TAF1	0.638058	0.390261	0.155375
ESYT2	0.139412	0.0798225	1.26777	ESYT2	0.245389	0.0635549	0.154562
STT3B	0.751793	0.671056	-0.367497	STT3B	0.0263443	0.000183808	0.15421
TUSC3	0.728921	0.644684	-0.284375	TUSC3	0.268254	0.0755451	0.153022
DNM1	2.54854e-05	7.73843e-07	-6.87231	DNM1	0.664043	0.42787	0.152551
CBL	0.0212875	0.00762043	2.60982	CBL	0.0993629	0.00831924	0.152414
NECAP2	0.00564623	0.00142364	1.71892	NECAP2	0.334656	0.114646	0.150971
WDR44	7.44128e-06	1.07131e-07	4.97894	WDR44	0.0362826	0.000548602	0.150932
TBC1D10A	0.496678	0.390192	0.668882	TBC1D10A	0.0851636	0.00557062	0.150291
M6PR	0.00014874	1.01284e-05	2.47663	M6PR	0.087528	0.00593047	0.149277
IDI1	0.280783	0.19327	0.709532	IDI1	0.317285	0.103309	0.147199
VAV1	0.869486	0.814757	-0.104807	VAV1	0.0742783	0.00372161	0.146504
LPGAT1	0.0698047	0.0342233	-1.49731	LPGAT1	0.494489	0.236765	0.14629
STX5	0.00186404	0.00032711	2.38284	STX5	0.404823	0.16015	0.146176
RAB11B	0.216327	0.139055	1.43654	RAB11B	0.492656	0.235629	0.146112
ARHGEF2	0.76463	0.686679	-0.394752	ARHGEF2	0.0705757	0.00332876	0.146059
USP36	0.077255	0.0386575	-1.60819	USP36	0.524132	0.263392	0.14568
ARHGDIB	0.00027639	2.46276e-05	2.35647	ARHGDIB	0.204246	0.0437849	0.144795
ELMO2	0.039547	0.0166343	-1.86364	ELMO2	0.401957	0.158105	0.144518
PIP4K2A	0.525159	0.418901	-0.456019	PIP4K2A	0.1781	0.0322104	0.144484
ACAP1	0.268521	0.183575	-1.31714	ACAP1	0.169083	0.0295815	0.142206
RASA2	0.0104081	0.00306572	2.51453	RASA2	0.0449859	0.000943832	0.141448
PDLIM5	0.00018373	1.43697e-05	3.99146	PDLIM5	0.147753	0.0220869	0.141276
LPP	0.00283429	0.00057348	4.00408	LPP	0.0659953	0.00265915	0.141234
CAPG	0.0810331	0.0409895	0.875059	CAPG	0.0456682	0.00113912	0.141202
SGPL1	0.964997	0.944721	0.0782344	SGPL1	0.0705757	0.00340375	0.141183
RAB3GAP1	0.0396413	0.0166894	1.97367	RAB3GAP1	0.322955	0.106576	0.140789
ABHD16A	0.625164	0.525916	-0.605046	ABHD16A	0.369725	0.135892	0.140221
RNF214	0.00107577	0.00015697	2.6911	RNF214	0.728768	0.518383	0.139835
TRIP12	0.0725993	0.0360454	-0.893172	TRIP12	0.135773	0.0181084	0.137608
FERMT3	0.00786074	0.00215941	1.12454	FERMT3	0.0522582	0.00162678	0.136784
LRP8	0.558118	0.454095	1.1591	LRP8	0.838615	0.6822	0.136459
GRIPAP1	0.00270144	0.00054239	3.02931	GRIPAP1	0.119728	0.0139296	0.13419
TOLLIP	0.734691	0.651502	0.347613	TOLLIP	0.108908	0.0106192	0.133982
TMEM263	0.00910376	0.00257527	-2.26091	TMEM263	0.187358	0.0364161	0.133974
CAP1	0.0758735	0.0378482	1.38458	CAP1	0.0203931	8.73183e-05	0.133755
CBFB	0.357838	0.261208	-0.882166	CBFB	0.0449859	0.000951239	0.133587
FYB1	5.5414e-06	6.03165e-08	9.33955	FYB1	0.322158	0.105999	0.132651
SLC12A9	0.684279	0.593752	-0.405129	SLC12A9	0.225435	0.0540681	0.132243
ARPC3	0.00103553	0.00014949	-1.46847	ARPC3	0.0832176	0.00520504	0.130788
PARP10	0.630377	0.531528	0.307004	PARP10	0.237264	0.0592549	0.130503
PRKD2	0.0855381	0.0437343	-2.23515	PRKD2	0.169669	0.029895	0.130262
STAM	0.00010917	6.54194e-06	6.03974	STAM	0.49478	0.23699	0.130152
MYH14	0.474022	0.367966	0.293211	MYH14	0.0851074	0.0055521	0.129793
SEC22B	0.00082332	0.00010892	2.63814	SEC22B	0.138417	0.0189771	0.126731
YIPF5	0.00188235	0.00033264	2.62251	YIPF5	0.0570194	0.00197922	0.126468
CASP3	0.712656	0.623921	-0.654269	CASP3	0.0872841	0.00589202	0.126291
PKM	0.639416	0.541614	-0.13138	PKM	0.182186	0.0342253	0.125862
LRRFIP1	0.00028248	2.528e-05	3.39703	LRRFIP1	0.199217	0.0411777	0.125583
LYPLAL1	0.116084	0.0639142	-1.25733	LYPLAL1	0.105438	0.00991296	0.124455
GAS7	0.00061325	7.24373e-05	5.71387	GAS7	0.111249	0.0113596	0.124032
SCYL2	0.00128517	0.00019803	4.87476	SCYL2	0.0705757	0.00336057	0.123628
ATP11B	0.179222	0.109404	2.24653	ATP11B	0.746001	0.542114	0.122856
BORCS6	0.256659	0.171572	1.53524	BORCS6	0.549501	0.288269	0.122734
PSMB8	0.00106664	0.00015439	-2.67099	PSMB8	0.0895007	0.00621662	0.121779
SPTBN1	2.54854e-05	7.75496e-07	3.98711	SPTBN1	0.10986	0.0107503	0.121632
SNAP23	0.0152205	0.00496297	2.69673	SNAP23	0.331269	0.112308	0.121583
TUBA4A	0.00048343	5.1652e-05	-4.72088	TUBA4A	0.277541	0.0795879	0.12064
RALGAPA1	0.0783294	0.0393171	0.880922	RALGAPA1	0.838615	0.681659	0.1206
GALNT1	0.403368	0.302131	0.898052	GALNT1	0.19017	0.0373531	0.120572
LAMTOR3	0.0987447	0.0522924	-1.72857	LAMTOR3	0.595181	0.338546	0.120453
PPP3CB	0.160983	0.0945023	0.740765	PPP3CB	0.408675	0.163171	0.120306
ACTA1	0.164425	0.0971197	-1.57023	ACTA1	0.0587438	0.00213129	0.12018
ITGB2	0.191336	0.118152	-0.821701	ITGB2	0.106972	0.0101638	0.119658
ARMT1	0.149733	0.0873347	1.46242	ARMT1	0.201498	0.0424577	0.118735
SOAT1	0.716995	0.628836	0.4537	SOAT1	0.0705757	0.00332832	0.118457
GIT2	0.581589	0.477039	0.562943	GIT2	0.197602	0.0406717	0.118077
VPS37A	3.16673e-05	1.0104e-06	6.50969	VPS37A	0.738949	0.532977	0.118059
ARPC1B	0.626456	0.527978	-0.195303	ARPC1B	0.0923891	0.00663303	0.117624
NF1	0.634333	0.536402	0.54386	NF1	0.281249	0.0813871	0.117145
GSPT2	0.00143251	0.00022519	3.1674	GSPT2	0.175865	0.0315655	0.116246
ACTR3	0.0680499	0.0331308	-1.59048	ACTR3	0.0288793	0.000216607	0.115214
THEMIS	0.0686091	0.0335304	1.78316	THEMIS	0.0691905	0.00311376	0.114678
NPC2	0.0474518	0.0210671	-2.39049	NPC2	0.118987	0.0135737	0.114336
STIM1	7.70195e-05	4.13568e-06	5.83739	STIM1	0.23426	0.0577376	0.114297
SLC7A5	0.00089668	0.00012037	4.23764	SLC7A5	0.119663	0.0137557	0.113793
GNB1	1.54027e-05	3.56159e-07	-4.40931	GNB1	0.154316	0.024839	0.11321
FBXL12	0.108228	0.0583254	-2.15976	FBXL12	0.861687	0.719952	0.112773
BPNT1	0.00042543	4.23771e-05	2.90157	BPNT1	0.0514168	0.00156557	0.112234
LPXN	4.28415e-05	1.57199e-06	4.51373	LPXN	0.183859	0.034885	0.111782
DEF6	0.0806981	0.0407886	1.5251	DEF6	0.0670044	0.0027115	0.111725
CORO7	7.65168e-05	3.95982e-06	5.29734	CORO7	0.0778822	0.00431542	0.111709
NUMA1	0.292975	0.203638	0.871373	NUMA1	0.479861	0.222214	0.111085
TOR1AIP1	0.765422	0.687689	-0.254765	TOR1AIP1	0.281134	0.0812065	0.110871
SPTAN1	0.578958	0.474655	1.19083	SPTAN1	0.128198	0.0161673	0.110736
ZCCHC17	0.00946153	0.00271329	-4.30604	ZCCHC17	0.722407	0.51094	0.109217
INF2	0.00021298	1.78178e-05	4.4468	INF2	0.374386	0.138792	0.109
IST1	0.0196351	0.00682264	1.78712	IST1	0.105272	0.00984229	0.108835
DIAPH1	0.00335825	0.00073176	4.81292	DIAPH1	0.0675277	0.00286359	0.108452
XRN1	0.00136362	0.00021118	5.51583	XRN1	0.536879	0.275798	0.10727
ARPC5	0.90924	0.866785	0.138628	ARPC5	0.111249	0.011243	0.10647
CFL1	0.0300969	0.011774	-1.32863	CFL1	0.148516	0.0227511	0.106346
VPS33B	0.531392	0.425527	0.717634	VPS33B	0.0923891	0.00673738	0.106208
GRAP2	0.180065	0.110001	0.948136	GRAP2	0.0923891	0.00671491	0.105951
ARHGEF6	0.117171	0.0647404	1.15857	ARHGEF6	0.199818	0.0414414	0.10554
PRDX1	0.935636	0.903343	-0.0174988	PRDX1	0.18118	0.0336342	0.105519
CDS2	0.772371	0.696637	-0.350657	CDS2	0.0546374	0.00181076	0.10545
ARHGAP1	0.00014239	9.32191e-06	6.44578	ARHGAP1	0.0514168	0.00151396	0.10428
TIGAR	0.0572077	0.0264892	-1.04763	TIGAR	0.114278	0.0124549	0.104196
TOP2B	0.283282	0.195211	1.17387	TOP2B	0.403607	0.158993	0.104065
PPM1F	0.00985963	0.0028635	-4.40539	PPM1F	0.117838	0.013281	0.103852
DOK1	0.00026741	2.36193e-05	4.90217	DOK1	0.71333	0.496817	0.103701
ATP6V0A1	0.049681	0.0222695	2.0269	ATP6V0A1	0.444594	0.193952	0.102916
RAB5A	1.9539e-05	5.01781e-07	-2.39991	RAB5A	0.532885	0.272902	0.102903
NCKAP1L	0.653881	0.558471	0.327075	NCKAP1L	0.0401392	0.000770158	0.102756
DNAJC13	0.00156253	0.00025535	3.33505	DNAJC13	0.0791984	0.00444826	0.101939
MYL6	0.0173911	0.00591434	-2.5218	MYL6	0.102285	0.00933425	0.100904
SYNRG	5.5414e-06	6.07488e-08	9.41077	SYNRG	0.525099	0.264702	0.100639
PECAM1	0.0016999	0.00028574	3.47384	PECAM1	0.644238	0.398701	0.100618
TRA2B	0.00047682	4.99084e-05	-3.83289	TRA2B	0.647189	0.402447	0.100607
HSD17B7	0.00437336	0.00103293	-2.3944	HSD17B7	0.266134	0.0737031	0.100262
CEP152	0.252418	0.167905	-1.09173	CEP152	0.619728	0.367869	0.100127
SCD5	0.0783954	0.0393807	1.63752	SCD5	0.208941	0.0459539	0.0993792
VIPAS39	0.89837	0.853571	0.179329	VIPAS39	0.347371	0.122031	0.0992758
BCAP31	0.0584015	0.027201	3.25034	BCAP31	0.16306	0.0276181	0.0990912
USP9X	0.3123	0.220797	1.01513	USP9X	0.100423	0.00901816	0.0988526
ESYT1	0.0943337	0.0493325	1.62965	ESYT1	0.0528871	0.00170128	0.0987856
ADPGK	0.0945791	0.0494976	-1.7371	ADPGK	0.68482	0.457389	0.0986807
UBLCP1	0.00460435	0.00110361	-2.10077	UBLCP1	0.119728	0.0138973	0.0984983
KDSR	0.617783	0.516101	-0.488324	KDSR	0.296787	0.0902836	0.0983707
FNBP1L	4.66331e-05	1.79637e-06	5.48789	FNBP1L	0.519432	0.259189	0.0980241
TWF2	0.00166819	0.00027911	3.66115	TWF2	0.0872841	0.00583168	0.097972
GNL1	0.290496	0.201183	1.05292	GNL1	0.213871	0.0484967	0.097051
LLGL1	0.948535	0.92233	0.0918859	LLGL1	0.38555	0.145867	0.0970021
MBOAT7	0.173405	0.10438	-1.00634	MBOAT7	0.119663	0.0137438	0.096827
CYP20A1	0.209569	0.133325	1.82191	CYP20A1	0.43232	0.184074	0.0965592
LCP1	0.00024652	2.15823e-05	2.91186	LCP1	0.0573085	0.00201924	0.0963384
PLEC	0.00017465	1.31745e-05	-2.88802	PLEC	0.427639	0.18002	0.0957284
FAU	0.00017554	1.33193e-05	-3.86966	FAU	0.591217	0.333184	0.0957265
CD3D	0.189035	0.11651	-0.949806	CD3D	0.223833	0.0527079	0.0956686
RAB27A	0.0704033	0.0346627	-0.782918	RAB27A	0.307048	0.0973149	0.0955608
HTATSF1	0.753998	0.67361	0.212007	HTATSF1	0.21353	0.0483059	0.0955524
ABHD17B	0.218272	0.14039	1.12321	ABHD17B	0.580857	0.320469	0.0951662
PHIP	0.639416	0.541637	0.467358	PHIP	0.580404	0.320017	0.0948001
SEC22A	0.193523	0.120246	0.603712	SEC22A	0.481281	0.224312	0.0947716
AHCTF1	0.0576035	0.0267173	2.07158	AHCTF1	0.592589	0.334659	0.0939933
PSME2	0.647707	0.55129	-0.348747	PSME2	0.244399	0.0630075	0.0936453
MAN1A2	0.443383	0.337627	0.85075	MAN1A2	0.409969	0.164039	0.0935181
BET1	0.0114798	0.00347076	1.93697	BET1	0.77787	0.593233	0.0934249
CAPZA1	0.0022879	0.00043443	2.23004	CAPZA1	0.0929468	0.00713354	0.0933315
SEC11A	0.0484641	0.021592	-1.48784	SEC11A	0.242137	0.0620443	0.0932654
FER	0.182412	0.111719	2.03529	FER	0.279171	0.0803476	0.0932615
USO1	2.53451e-05	7.39644e-07	6.06331	USO1	0.179819	0.0328618	0.0931422
ARPC4	0.962088	0.937831	-0.0785541	ARPC4	0.0454688	0.00108656	0.0928758
TOR1A	0.0001044	6.21545e-06	-2.72853	TOR1A	0.201498	0.0424045	0.0925081
GOLT1B	0.119629	0.0662381	-1.39209	GOLT1B	0.618824	0.365703	0.0924597
ARHGAP25	0.0244858	0.00902257	3.13118	ARHGAP25	0.56662	0.306388	0.0922862
MAP2K1	0.254465	0.169511	-1.38225	MAP2K1	0.0243082	0.000144604	0.0922543
TOM1	0.0281258	0.010736	3.80683	TOM1	0.700688	0.480325	0.0913199
SACM1L	0.427564	0.322752	-0.796827	SACM1L	0.115441	0.0128469	0.0912213
PLCG1	0.0444268	0.0192919	2.35575	PLCG1	0.113749	0.0122816	0.0906516
DIP2B	0.489445	0.382986	0.467442	DIP2B	0.0524234	0.00166197	0.0900661
TRAPPC8	0.614306	0.512002	0.766007	TRAPPC8	0.352223	0.124887	0.0900091
NFATC2	0.00153218	0.00024443	3.06466	NFATC2	0.439788	0.190321	0.0898992
CC2D1B	0.668321	0.576524	0.655458	CC2D1B	0.294722	0.0890386	0.0897549
ITGB1	0.00716496	0.00192088	3.49881	ITGB1	0.138493	0.0190305	0.0888921
FAF2	0.535611	0.429531	-0.543497	FAF2	0.0348055	0.000480809	0.0884444
ARPC2	0.323062	0.230924	-0.60945	ARPC2	0.0471919	0.00125121	0.0883834
STXBP5	0.0145847	0.00468753	3.18648	STXBP5	0.406649	0.161581	0.0882094
ADH5	0.0966009	0.0507812	-1.12978	ADH5	0.315168	0.101758	0.0875183
USP15	0.0474275	0.0210194	1.26457	USP15	0.158925	0.0259585	0.0874638
IRAK4	0.287365	0.198472	0.984845	IRAK4	0.302693	0.0945692	0.0874041
ERAP1	0.123034	0.0685065	2.29855	ERAP1	0.213127	0.0480678	0.0872809
IKBKG	0.380842	0.281556	-0.646923	IKBKG	0.59022	0.331594	0.0872459
FLNA	8.16308e-07	1.19183e-09	4.53159	FLNA	0.0339925	0.000422271	0.0871856
MAP4K4	0.847313	0.787179	0.380024	MAP4K4	0.107096	0.010237	0.086611
SLC4A7	0.616828	0.514823	0.332117	SLC4A7	0.36319	0.131516	0.0866005
YWHAZ	0.0611635	0.0290382	-0.754781	YWHAZ	0.142094	0.0202499	0.0858299
NEK9	0.0611363	0.0289588	1.68755	NEK9	0.328418	0.109759	0.0856146
TLN1	0.00044778	4.59446e-05	8.29151	TLN1	0.0982952	0.00810237	0.0855027
SLC30A7	0.0159535	0.00530126	2.26292	SLC30A7	0.363097	0.131356	0.0854635
MGA	0.992366	0.988557	-0.0185942	MGA	0.483859	0.226601	0.0854279
ELMOD2	0.608932	0.505153	-0.477986	ELMOD2	0.0814006	0.00478493	0.0850653
IQGAP1	0.123995	0.0691864	0.868597	IQGAP1	0.0988528	0.0082248	0.0848903
GSTO1	0.000159	1.12149e-05	-2.62432	GSTO1	0.148431	0.022706	0.0848789
PDIA3	0.213265	0.136672	-1.98373	PDIA3	0.280367	0.0808874	0.0846565
HSD17B12	0.695659	0.605521	0.533103	HSD17B12	0.253258	0.0672793	0.0843747
SOD1	0.0220266	0.00791929	-3.08093	SOD1	0.594794	0.338075	0.0839857
SURF4	0.272769	0.186799	-1.11874	SURF4	0.580091	0.319743	0.0835226
ERBIN	0.00077033	9.89142e-05	4.35853	ERBIN	0.642581	0.396283	0.0832754
RDH11	0.589774	0.485818	-0.496738	RDH11	0.133646	0.0177168	0.0831684
MTMR6	0.26794	0.182866	-0.695454	MTMR6	0.266717	0.0739766	0.0829535
OSTC	0.196715	0.122851	-0.909337	OSTC	0.378198	0.14088	0.0828272
STRN	0.0295609	0.0115023	2.43005	STRN	0.208941	0.0459575	0.0825826
SPN	0.0159945	0.00532112	1.93004	SPN	0.169669	0.029921	0.082389
SCCPDH	0.0336591	0.0136994	-2.8847	SCCPDH	0.416484	0.170736	0.0823369
CDC42	0.971544	0.955288	-0.0196078	CDC42	0.205083	0.0441956	0.082308
FLII	0.250575	0.166335	-0.860248	FLII	0.0994886	0.00851641	0.0821281
ARHGEF7	0.262302	0.176928	-0.729914	ARHGEF7	0.0924464	0.00681892	0.0818454
SEC23A	0.377351	0.277948	0.499084	SEC23A	0.211723	0.0474927	0.0814249
PTPN1	0.899869	0.855751	-0.145818	PTPN1	0.0514168	0.001528	0.0812994
BRD4	0.514394	0.407512	0.391717	BRD4	0.504907	0.246421	0.0806184
GLS	0.0661316	0.0319868	-1.68445	GLS	0.0832176	0.00519588	0.0802425
NEMF	0.158224	0.0924719	-1.07299	NEMF	0.117844	0.0133199	0.0801791
WASF2	0.661254	0.567598	-0.446233	WASF2	0.100395	0.00894856	0.0801274
RHOG	0.521479	0.414951	0.289654	RHOG	0.210633	0.046844	0.080002
RETREG3	0.00278608	0.00056155	-1.91009	RETREG3	0.449344	0.197827	0.0799858
FKBP15	0.00026938	2.38986e-05	4.61993	FKBP15	0.317984	0.103753	0.0790319
CAPZB	0.00951892	0.00273345	0.902321	CAPZB	0.0872841	0.00584934	0.0789168
CHMP4B	0.00029794	2.71559e-05	5.59202	CHMP4B	0.322955	0.10675	0.0788424
SLC39A11	0.0714166	0.035347	-1.70462	SLC39A11	0.594288	0.337087	0.0788072
EIF4E2	0.666031	0.574031	-0.497728	EIF4E2	0.429166	0.181308	0.078677
ACTR2	0.640503	0.543555	0.16385	ACTR2	0.116602	0.0130778	0.0786361
MT-CO2	0.00016734	1.21764e-05	-4.73442	MT-CO2	0.305708	0.0966234	0.0783162
DOK2	0.00645577	0.00165539	2.29875	DOK2	0.432622	0.184659	0.0782685
LUZP1	0.112578	0.0613705	1.72003	LUZP1	0.70648	0.487993	0.0780486
DBN1	0.00064396	7.71746e-05	4.61944	DBN1	0.46777	0.212623	0.0773949
PTDSS1	0.981475	0.9704	-0.0622472	PTDSS1	0.492584	0.235509	0.0772618
GNAI2	0.0144397	0.00462407	1.02321	GNAI2	0.307548	0.0979025	0.0769239
IGF2BP1	0.54116	0.435334	-0.396453	IGF2BP1	0.243987	0.0627737	0.076863
KYAT3	0.928469	0.892342	-0.0795704	KYAT3	0.268527	0.0757853	0.0767794
CTSA	0.00195572	0.00035538	-3.99075	CTSA	0.255038	0.068286	0.0763153
APEX1	0.647707	0.551914	-0.238003	APEX1	0.317562	0.103472	0.0761973
ARHGAP30	0.00871415	0.00244471	3.55681	ARHGAP30	0.310529	0.0995555	0.076152
CTSC	0.00148265	0.0002348	-2.68669	CTSC	0.360809	0.13015	0.0759887
PRAF2	0.0328573	0.0132835	-2.14423	PRAF2	0.275207	0.0784385	0.0757887
CLIC1	0.0139049	0.00442034	-2.61856	CLIC1	0.298604	0.0915137	0.075632
GRK3	0.751793	0.670968	0.464293	GRK3	0.796659	0.618968	0.0750485
GNA13	0.0956406	0.050202	1.73976	GNA13	0.212368	0.0477673	0.0750443
SEC23B	0.0276929	0.0105168	1.85775	SEC23B	0.145142	0.0214107	0.0745377
PRDX2	8.48396e-05	4.84676e-06	-2.11396	PRDX2	0.600254	0.34349	0.0744238
AVL9	0.665472	0.57329	-0.425177	AVL9	0.28364	0.0826386	0.0742513
HADHA	0.00057877	6.60767e-05	-3.67524	HADHA	0.100423	0.0090207	0.0742357
ANXA6	0.233698	0.152858	-0.988741	ANXA6	0.411212	0.164992	0.0741592
BZW1	0.00155756	0.00025352	-1.35809	BZW1	0.0832189	0.00524561	0.0739657
RAC1	0.296891	0.208024	0.299074	RAC1	0.257925	0.0698239	0.0737743
RABGGTA	0.028612	0.0109772	-1.61492	RABGGTA	0.0856953	0.00566519	0.0737692
HK1	6.21254e-05	2.85245e-06	-4.65207	HK1	0.112468	0.0118765	0.0736013
G6PD	0.0349549	0.0144172	0.866519	G6PD	0.126947	0.015524	0.0735008
ARL8B	0.00513403	0.00126653	-4.04173	ARL8B	0.148431	0.0225688	0.0734295
ACSF3	0.00014876	1.01872e-05	-3.52237	ACSF3	0.207327	0.0452755	0.0733569
MTPN	0.173988	0.104799	-1.67105	MTPN	0.236864	0.0589249	0.0731211
CMAS	0.698521	0.608827	-0.275406	CMAS	0.239456	0.0604458	0.0730744
ABI1	0.0611635	0.0290586	1.98873	ABI1	0.209239	0.0462421	0.0729514
HSPA5	0.00048343	5.14219e-05	-2.30994	HSPA5	0.314255	0.101195	0.0723272
ZAP70	0.0616565	0.0293408	0.803628	ZAP70	0.121571	0.0145046	0.0718474
CTSD	0.0406667	0.0173269	-2.72686	CTSD	0.11079	0.0109461	0.0716724
MAGT1	0.353366	0.257119	-1.56066	MAGT1	0.308914	0.098763	0.0714613
GBE1	0.516556	0.409828	0.79053	GBE1	0.0524234	0.00166424	0.0710091
TXN	0.00251373	0.00049492	1.88458	TXN	0.591217	0.333119	0.0706403
IMPA1	0.359487	0.262551	1.05683	IMPA1	0.142169	0.0203594	0.0704614
RAB35	0.145244	0.0837557	1.09783	RAB35	0.195259	0.03944	0.0700337
MYO18A	0.0937085	0.0489691	-2.03594	MYO18A	0.0957187	0.00764259	0.0698889
PPP3R1	2.54854e-05	7.54741e-07	-6.84046	PPP3R1	0.598032	0.341541	0.0698249
VPS13C	0.00021174	1.75492e-05	4.24042	VPS13C	0.0854298	0.00561783	0.0698094
PCCA	7.66586e-06	1.13347e-07	-3.43279	PCCA	0.391089	0.150255	0.0697868
KCNAB2	0.193523	0.120255	1.47795	KCNAB2	0.249578	0.0652501	0.0694875
MAVS	0.847313	0.786908	-0.270222	MAVS	0.878357	0.75221	0.0693178
GOLGB1	0.55813	0.454322	0.778089	GOLGB1	0.586243	0.326959	0.0692924
PYGB	0.226105	0.146364	-0.983599	PYGB	0.0994886	0.00862651	0.0691931
VCL	0.0072108	0.00194439	-3.87268	VCL	0.322955	0.106539	0.0691771
WIPI2	6.15119e-05	2.68157e-06	4.6697	WIPI2	0.528557	0.267357	0.0690999
AUP1	0.192394	0.11918	1.52057	AUP1	0.620336	0.370168	0.0685168
CCAR2	0.0682541	0.0333038	2.11758	CCAR2	0.0923891	0.00666748	0.0678826
ZC3HAV1	0.0010349	0.00014899	4.98045	ZC3HAV1	0.139406	0.0192878	0.0676552
PPIP5K2	0.163141	0.0961072	-0.515548	PPIP5K2	0.237827	0.0595293	0.0674726
ARID1A	0.17056	0.101938	0.899834	ARID1A	0.281234	0.0813337	0.0674436
RAB3GAP2	0.249963	0.165676	0.942596	RAB3GAP2	0.29996	0.092557	0.0674172
PLIN3	7.70195e-05	4.08259e-06	3.60911	PLIN3	0.269244	0.0761257	0.0673109
USP11	0.266764	0.181388	-1.05971	USP11	0.223237	0.0524863	0.0665824
NCK1	0.00091303	0.0001247	6.17739	NCK1	0.191977	0.0382414	0.0663973
HSP90B1	0.00244732	0.00047893	-3.12298	HSP90B1	0.141055	0.0198214	0.0662844
TAOK3	0.0397556	0.0167531	-1.82209	TAOK3	0.122012	0.0145785	0.0661477
ALDH9A1	0.00322448	0.00068755	-2.86643	ALDH9A1	0.0263443	0.000179555	0.0660325
SEC24D	0.00022786	1.92393e-05	2.59718	SEC24D	0.22098	0.0517278	0.0659673
UBR1	0.305363	0.215061	-0.838505	UBR1	0.488064	0.231366	0.065735
ARHGAP27	1.00216e-06	1.94972e-09	5.24769	ARHGAP27	0.67907	0.448613	0.0655459
RIPK1	0.700253	0.611427	-0.435591	RIPK1	0.87545	0.74611	0.0653282
ARFGEF1	0.258259	0.173044	-0.979886	ARFGEF1	0.59373	0.336478	0.0652027
CASP8	0.43344	0.327863	-0.831762	CASP8	0.622661	0.373007	0.0651979
PRKAR2A	0.792237	0.719179	0.249239	PRKAR2A	0.237935	0.0598422	0.0650193
GAPDH	0.304701	0.214121	0.213949	GAPDH	0.655237	0.414538	0.0644948
PPIA	0.00014712	9.77726e-06	-1.80742	PPIA	0.664543	0.428423	0.0643585
TMEM106B	0.00066578	8.10494e-05	-3.62973	TMEM106B	0.218014	0.0503405	0.0642406
USP8	4.28415e-05	1.55312e-06	3.65457	USP8	0.285752	0.0834875	0.0636923
EFL1	0.0359809	0.0148964	-2.81087	EFL1	0.300498	0.0928278	0.0636329
CRLF3	0.804722	0.734224	-0.128825	CRLF3	0.259605	0.0707768	0.0635566
MPDU1	0.973825	0.959805	0.0464561	MPDU1	0.788504	0.608192	0.0633871
ERGIC3	0.521783	0.415396	-0.550422	ERGIC3	0.266717	0.074103	0.0630037
RNPEP	0.650645	0.5552	0.310909	RNPEP	0.0630118	0.00248704	0.0626388
OSBPL8	0.0587157	0.0273931	2.9398	OSBPL8	0.351254	0.124253	0.0621745
PIK3C3	2.9093e-05	9.05619e-07	-2.68649	PIK3C3	0.136833	0.0184743	0.0617126
NIP7	0.373074	0.274072	0.711206	NIP7	0.850804	0.700915	0.0616985
GLRX	0.00080313	0.00010471	-4.02388	GLRX	0.336776	0.115959	0.0616962
ALDOA	0.055288	0.0254282	-0.958568	ALDOA	0.345851	0.120954	0.0616097
XPNPEP1	0.0602134	0.0283964	2.16697	XPNPEP1	0.0675277	0.00288517	0.0615753
TMOD3	0.00321361	0.00068399	2.96783	TMOD3	0.692308	0.466932	0.0614583
UFL1	0.266764	0.181441	-1.40294	UFL1	0.148431	0.0223896	0.061364
ACO2	0.00075386	9.50385e-05	-4.32357	ACO2	0.18196	0.0341195	0.0610346
SPCS1	0.341316	0.24596	0.74959	SPCS1	0.315995	0.1023	0.0610293
IGF2R	5.5414e-06	5.67353e-08	5.0148	IGF2R	0.159263	0.0263633	0.0609922
UBA5	0.700253	0.611305	-0.320664	UBA5	0.484919	0.227419	0.0608681
RPL36AL	0.0499948	0.0225268	-3.73211	RPL36AL	0.364865	0.132505	0.0602343
VPS18	0.069434	0.0339876	-1.35677	VPS18	0.276403	0.0790688	0.060199
LNPEP	1.297e-05	2.6794e-07	3.35863	LNPEP	0.387105	0.146928	0.0596681
PDIA4	0.015893	0.00526882	-2.29588	PDIA4	0.0848159	0.00549585	0.0595686
CYFIP2	0.0221055	0.00796485	2.2107	CYFIP2	0.119895	0.0139909	0.0592081
ERGIC2	0.00251665	0.00049697	2.56509	ERGIC2	0.190067	0.0372641	0.0591398
TBK1	0.918875	0.879546	-0.0668405	TBK1	0.0381996	0.000641764	0.0590214
STRIP1	0.931121	0.896496	-0.115408	STRIP1	0.720583	0.508051	0.0589286
MDH1	0.0091927	0.00260758	-0.797997	MDH1	0.196219	0.0399763	0.058916
YWHAB	0.0309394	0.0122192	-1.53708	YWHAB	0.266717	0.0740261	0.0583553
STMN1	0.00023159	1.98248e-05	2.96568	STMN1	0.53055	0.270596	0.0582446
BRCA1	0.0169794	0.00574127	3.01622	BRCA1	0.924302	0.837787	0.0581782
DPP3	0.295942	0.206814	0.601685	DPP3	0.050173	0.00142091	0.0577599
DCD	0.0144804	0.00464275	-3.39556	DCD	0.585432	0.325546	0.0575157
RHOA	0.0112476	0.00338314	-1.19777	RHOA	0.203109	0.0432676	0.0575124
ACTB	0.0288557	0.0111044	-1.64063	ACTB	0.735768	0.5285	0.0573727
WASHC5	0.949446	0.923955	-0.0563224	WASHC5	0.0624863	0.00242893	0.0573696
PAPSS1	0.578063	0.473472	-0.494615	PAPSS1	0.268246	0.0754218	0.057047
HIF1AN	0.0115042	0.00348259	-1.65319	HIF1AN	0.093834	0.00735094	0.0564988
GPAT4	0.94671	0.918714	0.102233	GPAT4	0.528557	0.267432	0.0564832
STXBP3	0.0149165	0.00482846	-1.84122	STXBP3	0.382623	0.144236	0.0564217
ANXA2	0.0169794	0.00573638	-2.31482	ANXA2	0.186939	0.0361703	0.056371
CLINT1	9.45477e-05	5.55514e-06	7.50144	CLINT1	0.16306	0.0276269	0.0563029
GOLGA4	0.00261934	0.00052081	4.11455	GOLGA4	0.759373	0.562334	0.0562743
USP47	0.277506	0.190799	1.29791	USP47	0.120999	0.0142041	0.0562567
PSME1	0.449134	0.343229	0.894716	PSME1	0.285959	0.0840592	0.0561229
RAB5C	0.011023	0.00329402	-1.3566	RAB5C	0.23593	0.0584372	0.0560224
GSTK1	4.8013e-06	3.5496e-08	-4.90319	GSTK1	0.57861	0.31822	0.0560087
USP19	0.504026	0.396945	-0.623029	USP19	0.112468	0.01179	0.0559932
ITSN2	0.131858	0.0742918	1.5076	ITSN2	0.127903	0.0160752	0.0558116
ARCN1	0.00107164	0.00015553	2.4107	ARCN1	0.150259	0.0232056	0.0557891
GNPDA1	0.343621	0.24811	1.17577	GNPDA1	0.128966	0.0165116	0.0557759
RECQL	0.233103	0.152288	-1.0107	RECQL	0.186721	0.036087	0.0557357
POR	0.885576	0.837335	-0.293297	POR	0.148431	0.0223505	0.0555926
GPATCH1	2.0034e-06	8.57485e-09	6.59755	GPATCH1	0.554946	0.29422	0.055588
UBA6	0.295942	0.206656	-1.19002	UBA6	0.11439	0.0125074	0.0552695
CLIC4	0.0966668	0.0508911	-1.06141	CLIC4	0.485806	0.228794	0.0552343
PTPRK	0.557244	0.452873	-0.737456	PTPRK	0.564698	0.303945	0.0550749
SPTLC2	0.72167	0.636586	-0.31824	SPTLC2	0.602787	0.346445	0.0547828
PRKACA	0.0205328	0.0072384	1.13726	PRKACA	0.100423	0.00902111	0.0547707
SCPEP1	0.169298	0.101052	-1.64088	SCPEP1	0.598032	0.341732	0.0547114
ARFGEF2	0.882571	0.833806	-0.119419	ARFGEF2	0.469286	0.214793	0.0546802
RPL35	0.0157181	0.00518023	-6.69308	RPL35	0.644315	0.398862	0.0546736
WDR1	0.700253	0.611383	-0.208679	WDR1	0.268246	0.0753418	0.054441
PNPLA6	0.64813	0.552802	-0.554972	PNPLA6	0.572274	0.312493	0.0543857
RAP2B	0.803892	0.732261	-0.229656	RAP2B	0.458387	0.204367	0.0543777
DDT	0.00752193	0.00204585	2.5269	DDT	0.798304	0.620764	0.0543687
LMAN2	0.0904157	0.0467558	0.876964	LMAN2	0.247246	0.0643453	0.0542387
PRKAA1	0.98398	0.974792	-0.0272253	PRKAA1	0.622661	0.372774	0.0541652
RPL19	0.00755959	0.00206491	-2.69874	RPL19	0.66121	0.422354	0.0541258
ERAP2	0.0154811	0.00506601	-2.90341	ERAP2	0.249818	0.0653632	0.053975
RPS27A	0.0404131	0.0171087	-1.15145	RPS27A	0.563681	0.302635	0.0537689
LCK	0.00188235	0.00033326	2.76654	LCK	0.498858	0.240858	0.0537611
CDKAL1	6.96893e-05	3.38956e-06	4.06184	CDKAL1	0.333164	0.113554	0.053708
UGGT1	0.455408	0.349441	1.22682	UGGT1	0.140965	0.0197198	0.0535665
CAPZA2	0.934212	0.900406	-0.0472243	CAPZA2	0.220193	0.0512748	0.0533375
SUGP2	0.0905039	0.0468719	-2.70028	SUGP2	0.861687	0.719835	0.0533085
UNC13D	0.197101	0.123169	1.38511	UNC13D	0.43873	0.189022	0.0532036
HM13	0.634333	0.536354	-0.680854	HM13	0.293326	0.0879005	0.0531655
PPP1CA	0.943109	0.914485	-0.0645778	PPP1CA	0.181682	0.0339088	0.053049
MGST3	0.00012754	8.14746e-06	-3.67986	MGST3	0.481198	0.224188	0.0529988
SNX6	0.438751	0.332729	0.662119	SNX6	0.0689345	0.00305414	0.0528205
CAPN1	0.0332282	0.0134852	-0.928667	CAPN1	0.189479	0.0370471	0.0527421
PARK7	0.0357676	0.0147941	1.48598	PARK7	0.456198	0.202914	0.0526755
ACTBL2	0.869486	0.814673	0.5226	ACTBL2	0.438726	0.188827	0.0526401
IDH2	0.00151679	0.0002408	-5.84192	IDH2	0.183226	0.0346619	0.0525825
SMARCB1	2.35738e-05	6.78778e-07	-1.96993	SMARCB1	0.609678	0.353918	0.052423
GAK	0.0015852	0.00026029	2.49849	GAK	0.199613	0.0413192	0.0523224
LMTK2	0.555302	0.450075	1.02459	LMTK2	0.778082	0.59391	0.0522456
GNAI3	0.14887	0.0866576	1.71164	GNAI3	0.266717	0.0742044	0.0522205
SPCS2	0.0907863	0.0471594	-1.91182	SPCS2	0.305634	0.0964935	0.0520025
RALBP1	0.385021	0.285994	-0.758522	RALBP1	0.285752	0.0834717	0.0516815
EPS15	3.4433e-06	2.00971e-08	5.54579	EPS15	0.504116	0.245487	0.0516545
SRP14	0.0371366	0.0155049	-2.13456	SRP14	0.311995	0.100243	0.0516003
HNRNPD	0.00083711	0.00011107	-2.14151	HNRNPD	0.671789	0.439422	0.0515105
RABGAP1	0.00649708	0.00168816	3.44995	RABGAP1	0.39172	0.15105	0.0514434
SLC9A3R1	0.00047925	5.05361e-05	3.92782	SLC9A3R1	0.602485	0.345853	0.0514295
PSMB1	0.0007295	9.11164e-05	-1.6925	PSMB1	0.278416	0.0800209	0.051272
UBA1	0.418781	0.315145	-0.663481	UBA1	0.302693	0.094518	0.0511125
EHBP1	2.08815e-05	5.52506e-07	6.03575	EHBP1	0.916057	0.819546	0.0509804
CDCA2	0.625763	0.526663	-0.453268	CDCA2	0.594288	0.337171	0.0509146
BRCC3	7.13711e-05	3.60223e-06	4.92099	BRCC3	0.391967	0.151483	0.0508638
DBNL	9.1848e-06	1.50102e-07	4.77629	DBNL	0.216197	0.0492506	0.0507617
DLD	0.0458794	0.0201145	-2.90722	DLD	0.0766387	0.00414649	0.0505624
KTN1	0.518787	0.412002	1.24966	KTN1	0.530217	0.270149	0.050541
GIT1	0.513764	0.406813	-0.601495	GIT1	0.434086	0.186037	0.0503547
AMPD2	0.00477383	0.00115352	2.36145	AMPD2	0.292508	0.0874557	0.0502474
RP2	0.244575	0.161591	-1.06341	RP2	0.533619	0.273465	0.0501498
RNF213	0.821283	0.754174	-0.125387	RNF213	0.495358	0.237526	0.0500677
CDIPT	0.241077	0.158623	-2.72211	CDIPT	0.746778	0.543729	0.0500513
ZDHHC13	0.0133363	0.00420847	-1.89788	ZDHHC13	0.796491	0.61704	0.0499754
CSTF3	0.021926	0.00787459	1.65148	CSTF3	0.749579	0.549623	0.04987
FKBP3	0.0277573	0.0105521	-2.50091	FKBP3	0.379127	0.141784	0.0498156
MAPK9	0.0406289	0.0172667	-1.75438	MAPK9	0.429345	0.181534	0.049789
EIPR1	0.456598	0.351065	-0.696352	EIPR1	0.389455	0.148296	0.0495466
ENO1	7.13711e-05	3.6241e-06	-1.00778	ENO1	0.642581	0.396409	0.0495102
RAPGEF6	0.00011708	7.10695e-06	4.66911	RAPGEF6	0.261642	0.0717745	0.0493961
IGF2BP3	0.458168	0.352451	-0.727166	IGF2BP3	0.242815	0.0623873	0.0493363
SEC24C	0.00082332	0.00010826	4.72238	SEC24C	0.206242	0.0448215	0.0490824
BABAM2	0.490231	0.383983	0.952032	BABAM2	0.226937	0.0548242	0.048979
DDOST	0.289334	0.20017	-0.784006	DDOST	0.117173	0.0131827	0.0489379
RAB2B	0.265632	0.180361	1.40377	RAB2B	0.734348	0.526071	0.0485968
FRYL	0.682074	0.591308	-0.382877	FRYL	0.413791	0.168509	0.048476
CDC37	0.010959	0.00325785	2.37441	CDC37	0.0573085	0.00201298	0.0484041
VCP	0.0572077	0.0264857	0.717193	VCP	0.0848159	0.00551829	0.0481549
SMC3	0.135415	0.0767703	-1.99525	SMC3	0.382623	0.144264	0.0480003
COPG2	0.102139	0.054527	1.50356	COPG2	0.180178	0.0330052	0.0479928
SPG21	0.624538	0.524611	0.411961	SPG21	0.20472	0.0439221	0.0479631
TMED8	0.00012092	7.5659e-06	5.82495	TMED8	0.617042	0.363468	0.047881
BANF1	0.00335446	0.00072832	-3.55428	BANF1	0.335286	0.115095	0.04784
TUBB8	0.197903	0.123901	-1.25493	TUBB8	0.893826	0.778765	0.0477288
ROCK2	0.940077	0.910448	-0.101721	ROCK2	0.669661	0.436341	0.0476283
SYPL1	0.616924	0.515144	-0.414422	SYPL1	0.390181	0.149253	0.0476089
ATP5F1A	0.00551497	0.00137981	-1.78543	ATP5F1A	0.499151	0.241232	0.047519
CDK6	0.828269	0.762167	0.0805167	CDK6	0.141146	0.0198928	0.0474878
PFKL	0.0700809	0.0344328	2.47452	PFKL	0.380262	0.142673	0.0473686
TMED5	0.875139	0.823281	-0.157856	TMED5	0.152052	0.0237971	0.0473391
RINT1	5.42013e-06	5.04617e-08	5.36761	RINT1	0.730553	0.520921	0.047252
COPZ1	0.00076573	9.71312e-05	3.44825	COPZ1	0.555688	0.294855	0.0466511
SCFD1	0.907275	0.864206	0.0783667	SCFD1	0.330344	0.111425	0.0466482
ACTN4	0.0257777	0.00960895	-1.37864	ACTN4	0.114397	0.0125315	0.0464102
NUDT2	0.138974	0.0794368	-0.885999	NUDT2	0.763615	0.570739	0.0463857
TP53RK	0.249963	0.165831	-0.90466	TP53RK	0.391089	0.150569	0.0461952
PREP	0.101579	0.0540554	-0.929389	PREP	0.146671	0.0218228	0.0461525
RALGAPB	0.00193596	0.0003484	4.57243	RALGAPB	0.432622	0.184806	0.0460527
ATP2B4	0.0474518	0.0210497	0.669391	ATP2B4	0.0705757	0.00327382	0.046051
PGRMC2	0.00073952	9.26555e-05	-2.25361	PGRMC2	0.694697	0.472898	0.045787
CEP97	0.00448929	0.00106555	3.12182	CEP97	0.84456	0.691016	0.0455614
CMPK1	0.497894	0.391341	-0.779757	CMPK1	0.425387	0.177931	0.0452577
AP3S1	0.00193596	0.00034808	3.1051	AP3S1	0.59022	0.331606	0.0452295
RPL8	0.00047222	4.92433e-05	-2.70132	RPL8	0.647834	0.403199	0.0451576
UTS2	0.645472	0.548275	-0.533468	UTS2	0.203903	0.0436743	0.0451461
NT5C2	0.00180781	0.00031427	3.06366	NT5C2	0.553911	0.293303	0.044943
NBAS	0.0426349	0.0183412	-1.89168	NBAS	0.466581	0.211613	0.0449077
ACTR1A	0.100486	0.0533711	-2.60483	ACTR1A	0.0883468	0.0060408	0.0449005
PRDX5	0.0261056	0.00976832	-2.01576	PRDX5	0.508349	0.24881	0.0448894
SUB1	0.031415	0.0124437	-3.02846	SUB1	0.48932	0.232668	0.0448112
PIGU	0.733621	0.649983	0.214999	PIGU	0.670168	0.437425	0.0447592
LNPK	0.735342	0.652366	0.136646	LNPK	0.444271	0.193483	0.0442573
RBM25	0.233668	0.152748	1.424	RBM25	0.608861	0.35323	0.044211
APEH	0.937828	0.907175	-0.0822928	APEH	0.354032	0.126166	0.0440555
GLUD1	0.114088	0.0625834	-1.88984	GLUD1	0.263363	0.0727658	0.0440261
RAB8A	0.0360128	0.0149236	1.68388	RAB8A	0.201498	0.0423775	0.043899
PPM1A	0.0304917	0.0119713	1.63502	PPM1A	0.141218	0.0199277	0.0438311
BCR	7.13711e-05	3.59116e-06	3.45194	BCR	0.352223	0.125196	0.0437513
HTT	0.736998	0.654121	-0.197112	HTT	0.389967	0.148918	0.0432872
SEC63	0.526531	0.420815	1.0975	SEC63	0.382193	0.143931	0.0431532
PLAA	0.00222498	0.00042075	2.5708	PLAA	0.151412	0.0234798	0.0430375
AHNAK	0.430285	0.325309	-0.764292	AHNAK	0.592253	0.334298	0.0428362
EXOC4	0.00056387	6.38471e-05	3.97518	EXOC4	0.419234	0.172871	0.0426219
NPLOC4	0.252418	0.167951	1.42223	NPLOC4	0.0982952	0.00806885	0.0423883
MCCC1	0.00080313	0.000105	-2.86196	MCCC1	0.282375	0.0820578	0.0423791
GLG1	0.870346	0.81619	0.214689	GLG1	0.403607	0.159502	0.0423433
SSR4	0.03385	0.013843	-1.90219	SSR4	0.439075	0.189324	0.0423086
GSR	0.656479	0.561967	0.445201	GSR	0.119663	0.0138367	0.0421156
CORO1C	0.0257777	0.00960858	2.57731	CORO1C	0.413791	0.168578	0.0420908
UFD1	0.140898	0.0808516	-1.09641	UFD1	0.159022	0.0262008	0.0420538
UBAC2	0.704666	0.616103	0.334149	UBAC2	0.838615	0.679782	0.0419795
LAMP1	0.527222	0.421572	-1.26078	LAMP1	0.566327	0.306015	0.041971
NEDD8	0.655127	0.560242	-0.263258	NEDD8	0.543843	0.282878	0.0418548
TMX3	0.0349238	0.01438	-2.32848	TMX3	0.191571	0.0380937	0.0417884
PIKFYVE	5.78743e-05	2.43207e-06	5.65726	PIKFYVE	0.76823	0.578321	0.0417454
PTPA	0.0533177	0.0242938	1.0414	PTPA	0.329954	0.111178	0.0416718
GOLGA3	1.54027e-05	3.56218e-07	5.36848	GOLGA3	0.188769	0.0367952	0.0413125
PRKAG1	0.0004075	3.9957e-05	-2.17968	PRKAG1	0.622655	0.372637	0.0412651
RPS6KA3	0.0525716	0.023872	-0.933239	RPS6KA3	0.329552	0.110713	0.0412208
GNB2	0.00094314	0.00013211	-5.34215	GNB2	0.242085	0.0616749	0.0411099
RPL7	0.00529618	0.00131477	-1.4481	RPL7	0.664729	0.429408	0.0410287
CD2AP	3.48621e-05	1.15303e-06	7.31054	CD2AP	0.397335	0.155594	0.0409787
TPP2	0.23132	0.151033	0.721553	TPP2	0.148431	0.0222688	0.0401027
CISD2	0.0680911	0.0331977	1.48495	CISD2	0.703072	0.483922	0.0396868
TRAPPC12	0.0470936	0.0208348	1.39461	TRAPPC12	0.385886	0.146197	0.0393188
PSMD5	0.324363	0.232103	-0.811903	PSMD5	0.211052	0.0471949	0.0392
MARK3	0.0816752	0.0414002	1.79983	MARK3	0.813724	0.643968	0.03908
CHMP7	1.1857e-05	2.12226e-07	3.64465	CHMP7	0.716315	0.502416	0.0389049
LEMD2	0.0952482	0.049959	-3.64317	LEMD2	0.368861	0.13505	0.0388104
EXOC7	0.485792	0.379749	-1.02687	EXOC7	0.804562	0.630963	0.0386074
VPS16	0.624538	0.524638	0.646764	VPS16	0.380262	0.142606	0.0385037
PSMA2	0.0203524	0.00715107	-1.12933	PSMA2	0.337313	0.11638	0.0381695
RPL7A	0.017134	0.00581355	-1.4897	RPL7A	0.620959	0.370972	0.038114
DYNC1I2	0.550364	0.44436	-0.466802	DYNC1I2	0.450238	0.199475	0.0380642
IGBP1	0.00017707	1.3598e-05	4.55837	IGBP1	0.774358	0.587067	0.0380416
COPG1	0.129877	0.0729231	2.0559	COPG1	0.275621	0.0787488	0.03798
FDPS	0.175141	0.105698	0.531891	FDPS	0.321313	0.105479	0.0379065
PURA	0.268521	0.18367	0.787942	PURA	0.391089	0.150513	0.0379024
XRN2	0.0415215	0.0177557	-1.44672	XRN2	0.407854	0.162665	0.0378586
WNK1	0.234486	0.153647	-1.94009	WNK1	0.615889	0.362162	0.0376958
RPS19	0.00171639	0.000291	-3.93751	RPS19	0.68975	0.463443	0.037602
SLC30A1	0.479381	0.372872	0.82665	SLC30A1	0.959694	0.909474	0.0375016
MTDH	0.354911	0.258381	1.01154	MTDH	0.428272	0.180759	0.0374292
CDKN2AIP	0.964651	0.943632	-0.0491809	CDKN2AIP	0.691575	0.465755	0.0374064
STAMBP	0.00039857	3.87716e-05	2.43958	STAMBP	0.259723	0.0708543	0.0371176
EBP	0.349314	0.253219	-1.1817	EBP	0.74982	0.551339	0.0368788
PGM2	0.452924	0.347359	1.02015	PGM2	0.210703	0.0469332	0.0368696
PGAM1	0.0108023	0.00320285	-1.06551	PGAM1	0.352411	0.125339	0.0368614
PSMB4	0.00114372	0.00017044	-2.09198	PSMB4	0.468732	0.214286	0.0368279
DCTN1	0.445972	0.340466	0.667585	DCTN1	0.127442	0.0157726	0.0367664
ARHGAP4	0.552857	0.447233	0.267349	ARHGAP4	0.271875	0.0770147	0.0363514
ACP1	0.00036373	3.46744e-05	-2.22911	ACP1	0.166724	0.0289651	0.0362701
GANAB	0.552053	0.446368	-0.46649	GANAB	0.256336	0.0689465	0.0362422
PDCD6IP	0.0401799	0.0169944	-0.817626	PDCD6IP	0.159022	0.026103	0.0361658
EIF6	0.00054863	6.04133e-05	-2.35176	EIF6	0.495358	0.237366	0.0360874
MED23	0.021198	0.00756364	2.63158	MED23	0.381816	0.143637	0.0359578
RPS6	0.00287104	0.00058314	-1.92291	RPS6	0.51805	0.257896	0.0359216
MAGED2	0.0112663	0.00339741	-1.84197	MAGED2	0.148431	0.0224364	0.0356529
AP1S1	0.0366281	0.0152356	-0.797549	AP1S1	0.59649	0.340145	0.0355432
SAR1B	0.101406	0.0538991	1.54178	SAR1B	0.818772	0.649606	0.0352385
AGL	0.161282	0.0948238	1.19556	AGL	0.440844	0.191009	0.0351977
HSD17B11	0.996016	0.994466	0.00534416	HSD17B11	0.810999	0.639182	0.0350066
STK26	0.869486	0.815017	0.182914	STK26	0.216931	0.0498208	0.0349862
RPL11	0.0208856	0.0073953	-0.877397	RPL11	0.334656	0.114604	0.0349323
YWHAG	0.00051153	5.57304e-05	-3.56895	YWHAG	0.16454	0.0283655	0.0349198
NCBP1	0.0363795	0.015118	-1.30072	NCBP1	0.299598	0.0919748	0.0347015
LMAN1	0.0184709	0.00634624	1.36148	LMAN1	0.0830623	0.00501682	0.0346948
SLC3A2	0.00374049	0.00083716	4.75624	SLC3A2	0.591217	0.333371	0.034422
RABGAP1L	0.079245	0.0399925	1.11512	RABGAP1L	0.407416	0.162384	0.0342796
SNX17	0.258545	0.173336	1.58468	SNX17	0.254666	0.0680686	0.0341707
TMED9	0.685418	0.595274	-0.214537	TMED9	0.820719	0.654134	0.0339708
NISCH	0.0601175	0.0283044	2.98225	NISCH	0.602787	0.346249	0.0339448
IFIT5	0.0132542	0.00417224	2.08178	IFIT5	0.94009	0.865152	0.0338478
TMED4	0.817055	0.748703	-0.165351	TMED4	0.390385	0.149603	0.0337886
DDX24	0.626136	0.527465	-0.20127	DDX24	0.574341	0.314669	0.033742
ZNF638	0.0269283	0.0101636	-2.02773	ZNF638	0.746001	0.542485	0.0336681
GIMAP7	0.55466	0.448933	0.36894	GIMAP7	0.937741	0.861845	0.0334842
CHAMP1	0.367964	0.269744	-1.25739	CHAMP1	0.759489	0.563291	0.0334404
INTS3	0.162439	0.0955675	-1.08095	INTS3	0.617925	0.364417	0.0334374
FAM111A	0.708729	0.619931	-0.463399	FAM111A	0.896849	0.784211	0.0334316
TRAPPC9	0.0125417	0.00390892	2.66856	TRAPPC9	0.307641	0.098093	0.0334092
GDI1	0.881074	0.830725	-0.15699	GDI1	0.449276	0.197601	0.0333984
FUS	0.00037692	3.62256e-05	-4.20949	FUS	0.499151	0.241435	0.0332444
SUN1	0.58589	0.481494	0.493596	SUN1	0.916281	0.819948	0.0331283
CCDC138	0.958605	0.933614	0.0596759	CCDC138	0.668445	0.434786	0.033104
ISG15	0.963235	0.940747	-0.067617	ISG15	0.500799	0.243077	0.032989
TRAM1	0.418847	0.315357	-0.572636	TRAM1	0.813479	0.643245	0.0329652
MYLK	9.1848e-06	1.47823e-07	-3.08966	MYLK	0.878357	0.752737	0.0329311
VAPB	0.249963	0.165806	1.12083	VAPB	0.403607	0.159147	0.0328405
KIF5B	0.111588	0.0605951	0.671962	KIF5B	0.191585	0.0381299	0.0324423
PRKCSH	0.935636	0.903115	0.111972	PRKCSH	0.153373	0.0243985	0.0324247
SIPA1L2	0.496678	0.390117	-0.808508	SIPA1L2	0.796659	0.619068	0.0323971
ZZEF1	0.773016	0.697519	-0.457868	ZZEF1	0.95627	0.904258	0.0323492
AP3B1	0.00048408	5.21031e-05	2.79623	AP3B1	0.207931	0.0454629	0.0323083
ATP6V0A2	0.0769229	0.0384315	0.536014	ATP6V0A2	0.85381	0.706966	0.032294
RPL14	0.00822399	0.0022784	-1.95766	RPL14	0.693435	0.470232	0.0322244
AIP	0.0487939	0.0217579	-2.44148	AIP	0.560824	0.299661	0.032016
CLGN	0.266833	0.181592	1.0159	CLGN	0.898189	0.787737	0.0317288
COPB2	0.0451471	0.0197529	1.06723	COPB2	0.420974	0.173983	0.0317282
COPA	0.00189879	0.00033738	2.48026	COPA	0.245389	0.06349	0.0316718
CDK5RAP3	0.00517356	0.00127829	2.5499	CDK5RAP3	0.439503	0.189611	0.0315199
PIK3R4	0.0142645	0.00455686	1.6526	PIK3R4	0.547017	0.285769	0.0314924
PSMA3	0.00171416	0.00028947	-2.09158	PSMA3	0.29241	0.0872319	0.0314648
SH3GL1	0.00566496	0.00143057	2.01641	SH3GL1	0.821322	0.655711	0.0314251
SCAMP2	0.539849	0.433678	0.78415	SCAMP2	0.681715	0.451742	0.0313478
DNAJA2	0.0328088	0.0132512	-2.08569	DNAJA2	0.417749	0.171817	0.0313141
PCBP1	0.0293098	0.0113818	0.823177	PCBP1	0.256377	0.0690464	0.0312711
ADD1	0.264485	0.179376	1.52024	ADD1	0.720447	0.507246	0.0311074
CPNE1	0.00017465	1.30713e-05	-3.454	CPNE1	0.57043	0.310438	0.0309931
GORASP2	0.0468504	0.0206725	2.61474	GORASP2	0.16306	0.0276289	0.0307462
CDK9	0.0120159	0.00367959	-1.99193	CDK9	0.489005	0.232177	0.0305092
HS2ST1	0.177947	0.108334	-0.790821	HS2ST1	0.560326	0.299077	0.0304483
TAPT1	0.742899	0.661383	0.652498	TAPT1	0.730553	0.521305	0.0303455
GALNT7	0.662783	0.570199	0.58851	GALNT7	0.600731	0.343971	0.0302722
MINK1	0.00075256	9.45825e-05	4.73079	MINK1	0.760672	0.565068	0.0301941
PRPSAP2	0.574436	0.469913	0.495945	PRPSAP2	0.417749	0.171489	0.0301072
PAK2	3.83289e-06	2.53538e-08	5.85457	PAK2	0.405005	0.160356	0.0298053
UNC45A	0.285975	0.197401	0.90813	UNC45A	0.442924	0.192297	0.0297347
UBXN4	6.15119e-05	2.67086e-06	2.95134	UBXN4	0.563681	0.302531	0.0296596
PFKP	0.00302294	0.00062849	-1.22933	PFKP	0.647834	0.403486	0.0293969
ARHGDIA	0.0200564	0.00701583	1.07324	ARHGDIA	0.145544	0.0216043	0.0292444
P4HB	0.219788	0.141708	-1.71255	P4HB	0.325627	0.107747	0.029204
DAD1	0.0406289	0.0172791	-1.99966	DAD1	0.391089	0.150252	0.0290871
VBP1	0.341538	0.246253	0.68056	VBP1	0.716315	0.502724	0.0290756
DCUN1D1	0.107054	0.0575259	1.69293	DCUN1D1	0.649569	0.40608	0.0290374
SF3B6	0.193757	0.120476	0.898429	SF3B6	0.74437	0.540193	0.0288308
ATP13A1	0.251019	0.166727	1.65786	ATP13A1	0.307594	0.097971	0.0288106
FKBP8	0.0257468	0.00957739	-2.76324	FKBP8	0.513783	0.253963	0.0287102
RAB6A	0.513653	0.406525	-0.218875	RAB6A	0.373693	0.138057	0.0285988
DPY19L1	0.00424344	0.00099729	-1.07175	DPY19L1	0.570274	0.310254	0.0285212
TMEM214	0.742056	0.659765	-0.473989	TMEM214	0.465801	0.210985	0.0285003
ATP2A3	0.379262	0.279945	1.23535	ATP2A3	0.444256	0.193237	0.0284963
TXNDC17	0.0416297	0.0178182	-1.49698	TXNDC17	0.802483	0.627793	0.0283441
TALDO1	0.546179	0.440131	-0.382644	TALDO1	0.154858	0.0250398	0.0280524
SPCS3	0.600141	0.496226	0.651432	SPCS3	0.513783	0.253728	0.0279464
TMX4	0.0015425	0.00024848	-2.57779	TMX4	0.612385	0.357732	0.0278175
NONO	0.237684	0.155928	-0.533491	NONO	0.560326	0.298947	0.0277803
FAM114A2	6.07335e-06	7.45778e-08	4.7693	FAM114A2	0.785586	0.604165	0.0277785
RPL10	0.00238297	0.00046083	-2.11623	RPL10	0.538338	0.277173	0.0277781
USP16	0.256779	0.171752	-1.23305	USP16	0.830722	0.669011	0.0277406
ARFGAP2	6.07335e-06	7.56215e-08	5.96638	ARFGAP2	0.818772	0.649775	0.0275541
PKN1	0.267634	0.18245	-1.62301	PKN1	0.412495	0.166998	0.0274994
TMED10	0.0400607	0.0169128	-0.994201	TMED10	0.444947	0.194339	0.0274942
RPS8	0.0165641	0.00557509	-2.22823	RPS8	0.67907	0.447811	0.0273897
STX7	0.295946	0.206932	1.04303	STX7	0.432121	0.183914	0.0273455
PSMA1	0.0299634	0.0117056	-1.68561	PSMA1	0.369725	0.135843	0.0272025
TSN	0.0149165	0.00482899	0.979473	TSN	0.504356	0.246064	0.0271731
CCAR1	0.0888063	0.0456817	-1.67969	CCAR1	0.589401	0.329842	0.0271554
NEDD4	0.500619	0.393677	-0.58193	NEDD4	0.603532	0.347883	0.0271208
TM9SF3	0.0254575	0.00944997	2.644	TM9SF3	0.770413	0.581069	0.0270435
FNBP1	0.00217458	0.00040192	2.51136	FNBP1	0.621869	0.371733	0.026972
ACOX1	0.171257	0.102687	-1.87233	ACOX1	0.396583	0.154538	0.0269214
MLEC	0.0619602	0.0295818	-1.81526	MLEC	0.183226	0.0347085	0.0269076
RPS26	0.00507119	0.00124115	-2.67147	RPS26	0.642581	0.396891	0.0268195
RPLP1	0.0576682	0.0267922	-1.31542	RPLP1	0.885831	0.765773	0.0268131
CAT	0.0030125	0.0006236	-2.65665	CAT	0.622661	0.373731	0.0266551
RPS24	0.00852407	0.0023748	-2.63807	RPS24	0.824122	0.658679	0.026547
DEK	0.0188034	0.00647511	-2.99299	DEK	0.820719	0.654143	0.0265036
PPP2CA	0.00144257	0.00022733	-1.76477	PPP2CA	0.327427	0.109029	0.0264236
HMGB2	5.06646e-05	2.01081e-06	-4.58142	HMGB2	0.661439	0.422615	0.026362
RNH1	0.00251665	0.00049745	-1.68107	RNH1	0.615519	0.360972	0.0261663
TXNRD1	0.71015	0.62145	-0.317442	TXNRD1	0.0771177	0.00420716	0.0259974
SLC30A5	0.229676	0.149334	1.27925	SLC30A5	0.887384	0.768355	0.0258745
ACBD3	1.78673e-06	6.95227e-09	5.18268	ACBD3	0.619728	0.368156	0.0257165
SRSF3	0.00060763	7.14022e-05	-4.66358	SRSF3	0.650848	0.408148	0.0255744
XRCC5	0.0625115	0.0298693	1.01416	XRCC5	0.513198	0.252795	0.0255549
TMEM109	0.268521	0.183555	-0.88568	TMEM109	0.236608	0.0587704	0.0255131
ERO1A	0.252242	0.167638	1.21076	ERO1A	0.490526	0.233669	0.0255003
CSTA	0.02445	0.00899987	-3.70796	CSTA	0.876418	0.747546	0.0253896
USP14	0.132488	0.0747141	-0.597122	USP14	0.487092	0.230446	0.025336
COPB1	0.856262	0.798289	0.0491185	COPB1	0.278416	0.0800011	0.0252787
RCC2	0.763131	0.684145	-0.253402	RCC2	0.626712	0.377142	0.0252292
VDAC2	0.00087434	0.00011669	-5.9824	VDAC2	0.710038	0.492349	0.0251165
ACTL6A	0.718072	0.631177	-0.532705	ACTL6A	0.209588	0.046461	0.0251117
POLR2B	0.0861036	0.0440569	2.10382	POLR2B	0.157656	0.0256572	0.0250999
LTA4H	0.816877	0.747903	-0.469771	LTA4H	0.504296	0.245946	0.0250613
TIPRL	0.00136623	0.00021211	1.49887	TIPRL	0.41165	0.165866	0.0247613
TAF15	0.0124079	0.00383825	-1.34749	TAF15	0.796491	0.617131	0.0247475
LRBA	0.375403	0.276367	-0.56161	LRBA	0.293498	0.0882969	0.0246902
HINT1	0.0462391	0.0203488	-1.24754	HINT1	0.307165	0.0976199	0.0243508
CNDP2	0.00238719	0.00046258	1.86582	CNDP2	0.315995	0.102242	0.0241854
DOCK2	0.00251858	0.00049882	1.88098	DOCK2	0.523621	0.262699	0.0241529
PAFAH1B3	0.0184305	0.00632105	-2.54088	PAFAH1B3	0.26203	0.0720777	0.0241404
PRKAB1	0.255754	0.170669	1.11859	PRKAB1	0.838615	0.680063	0.0239205
SEC31A	4.59893e-05	1.75368e-06	6.80807	SEC31A	0.337492	0.116559	0.0237239
HBS1L	0.518267	0.411387	0.307793	HBS1L	0.224248	0.0531153	0.0234772
GNAQ	0.00645673	0.00165815	2.84454	GNAQ	0.285959	0.0840506	0.0233686
SEC61A1	0.767688	0.691279	-0.356876	SEC61A1	0.59649	0.339919	0.0233258
RPL38	0.0005625	6.32542e-05	-2.47607	RPL38	0.940106	0.86533	0.023313
ARL6IP5	0.994681	0.992745	0.00577032	ARL6IP5	0.771761	0.583552	0.0233029
PREB	0.489658	0.383343	-0.727648	PREB	0.607879	0.351813	0.0232422
PSMA5	0.00339147	0.00074032	-2.83523	PSMA5	0.625256	0.37583	0.0232376
AP1B1	0.881056	0.830318	0.187366	AP1B1	0.162771	0.0273908	0.0231763
ALG6	0.262302	0.177046	-1.0206	ALG6	0.800961	0.625205	0.0231528
RPL29	0.0173406	0.0058904	-2.83769	RPL29	0.649604	0.406435	0.0230304
TM9SF2	0.00520517	0.00128813	1.86784	TM9SF2	0.579199	0.319021	0.0229891
GPI	0.00096943	0.00013705	1.89321	GPI	0.337313	0.116343	0.0229219
PSMD8	0.0647414	0.0311363	-1.30724	PSMD8	0.671794	0.439877	0.0228409
RAB33B	0.00175459	0.00029964	-1.48475	RAB33B	0.519432	0.259489	0.0228155
PLEKHA1	0.618551	0.51708	0.668368	PLEKHA1	0.694697	0.472596	0.0227795
PSMA7	0.00231041	0.00043961	-2.87227	PSMA7	0.592737	0.335288	0.0227285
PTPN11	0.0189009	0.0065234	2.1526	PTPN11	0.521949	0.261293	0.0227118
KLC1	0.00016734	1.21253e-05	3.73761	KLC1	0.547699	0.286317	0.022612
NAE1	0.0308301	0.012152	1.9168	NAE1	0.757114	0.559681	0.0225604
RPS15A	0.00121693	0.00018325	-1.37895	RPS15A	0.450238	0.199173	0.0224833
ABR	0.58589	0.481956	-0.543675	ABR	0.852492	0.70528	0.0224059
APMAP	0.0882196	0.0453112	-1.91129	APMAP	0.59649	0.339887	0.022376
PRKRA	0.570353	0.466047	-0.749399	PRKRA	0.523688	0.262986	0.0223717
PGM1	0.260264	0.174995	-1.49859	PGM1	0.322158	0.105925	0.0222517
PRRC1	4.2858e-06	3.00173e-08	5.09772	PRRC1	0.550264	0.289293	0.0221626
CUL2	0.98469	0.97741	-0.0260786	CUL2	0.521949	0.26129	0.0220655
GDI2	0.0667799	0.0324025	0.953239	GDI2	0.67907	0.447683	0.022004
NSFL1C	0.00148265	0.00023456	2.63455	NSFL1C	0.693435	0.469918	0.0219528
TUBB	0.175874	0.106414	-0.646761	TUBB	0.76723	0.576125	0.021809
RALY	0.00877432	0.002465	-2.23564	RALY	0.861687	0.719788	0.0217608
RAB14	0.0276605	0.0104938	2.23762	RAB14	0.194321	0.0390841	0.0217479
RCE1	0.226969	0.147132	-0.86694	RCE1	0.857237	0.71149	0.0215064
UBR4	0.857149	0.799784	0.0495868	UBR4	0.403607	0.159245	0.0214378
SRP72	0.58589	0.482162	-0.660159	SRP72	0.119663	0.013824	0.0212857
PPP2R1A	0.246571	0.163102	-1.09983	PPP2R1A	0.459662	0.206138	0.0211293
CKAP4	0.00175038	0.00029763	-4.22492	CKAP4	0.71622	0.501759	0.021082
NEK7	0.426773	0.32199	-1.10723	NEK7	0.607833	0.35168	0.0210742
CAMK2G	0.0425682	0.018253	-1.95085	CAMK2G	0.851694	0.70342	0.020831
OSBP	0.00221364	0.00041344	3.99362	OSBP	0.331269	0.112233	0.0205795
GSK3B	0.00019991	1.60108e-05	-0.857864	GSK3B	0.611899	0.356065	0.0203199
NSF	0.00048343	5.17285e-05	-1.62029	NSF	0.08933	0.00612361	0.0202304
STK39	0.00039639	3.84051e-05	-2.03783	STK39	0.569151	0.308822	0.0200765
RPF2	0.00031835	2.96058e-05	-3.69932	RPF2	0.922462	0.833052	0.0200023
ZDHHC5	0.0193618	0.00672012	3.24198	ZDHHC5	0.909254	0.810323	0.0199332
UBE2I	0.00075715	9.57485e-05	-3.12321	UBE2I	0.528568	0.268479	0.0199053
FAH	0.328462	0.235419	-0.817361	FAH	0.560824	0.29983	0.0198789
ARF5	0.0309197	0.0121995	2.13565	ARF5	0.371913	0.137202	0.0197968
YWHAE	0.32119	0.229029	-0.366233	YWHAE	0.642213	0.394424	0.0196088
TUBA1A	5.1045e-05	2.04577e-06	-6.60172	TUBA1A	0.749389	0.548486	0.0195958
PHB2	0.0012534	0.00018974	-3.82933	PHB2	0.439788	0.190203	0.019531
ERGIC1	0.0713418	0.0352823	1.55322	ERGIC1	0.704966	0.486121	0.0194529
TPD52L2	0.767688	0.691066	0.413748	TPD52L2	0.775465	0.589478	0.0192795
RPS14	0.00222498	0.00041944	-1.42155	RPS14	0.861649	0.719168	0.0192508
SRSF2	0.00474651	0.00114507	-4.93849	SRSF2	0.539627	0.278144	0.0190125
ILF3	0.383428	0.284214	-0.869018	ILF3	0.503162	0.244867	0.0189458
RAB9A	0.602454	0.498607	0.556021	RAB9A	0.670168	0.437485	0.0188563
DDX23	0.00045234	4.68182e-05	-2.42391	DDX23	0.705117	0.486436	0.018829
AP1G1	0.0543863	0.0249712	-1.0523	AP1G1	0.715089	0.500425	0.0187072
HNRNPUL1	0.103406	0.0552436	-1.93269	HNRNPUL1	0.179819	0.0328712	0.018689
B3GAT3	0.7544	0.674264	-0.300093	B3GAT3	0.89292	0.776885	0.0186784
RTN4	0.00077054	9.9241e-05	3.38953	RTN4	0.455641	0.202587	0.0185339
DCTN2	0.00548011	0.00136896	-2.15797	DCTN2	0.546598	0.285455	0.018468
VAMP7	0.125595	0.0704212	1.96899	VAMP7	0.600731	0.344009	0.0182567
PSMD14	0.817055	0.748507	0.19998	PSMD14	0.655989	0.416615	0.0181402
RAB21	0.0490219	0.0218786	-1.43272	RAB21	0.671789	0.439393	0.0180824
RPL17	0.00098614	0.00014116	-3.42808	RPL17	0.749579	0.549833	0.0180457
DNAJB12	0.228881	0.148639	-1.20722	DNAJB12	0.838615	0.681899	0.0179804
SIN3A	0.00802412	0.00221189	1.81561	SIN3A	0.684556	0.455773	0.0178196
MAPRE2	0.00705869	0.00187865	-1.5787	MAPRE2	0.730553	0.521442	0.0176827
ATP6V1B2	0.00555058	0.00139304	-1.89918	ATP6V1B2	0.651591	0.409503	0.0175703
YKT6	3.4433e-06	1.97089e-08	4.19237	YKT6	0.84767	0.696153	0.0175319
NCL	0.0336667	0.0137287	-1.74934	NCL	0.893831	0.778925	0.0174936
ARFGAP1	2.3228e-05	6.2541e-07	6.79697	ARFGAP1	0.694181	0.471627	0.0173907
PIGK	0.655127	0.560299	0.456451	PIGK	0.861667	0.719334	0.0173246
AP1M1	0.0405881	0.0172302	2.2232	AP1M1	0.32736	0.108693	0.0173012
COTL1	0.216116	0.138835	-0.58872	COTL1	0.88374	0.76227	0.0172524
GLIPR2	0.224991	0.1455	1.27493	GLIPR2	0.497028	0.239107	0.0171877
PSMB3	0.00043285	4.35329e-05	-2.273	PSMB3	0.809444	0.636769	0.017173
EIF4E	0.170776	0.102134	-1.1772	EIF4E	0.391089	0.150418	0.01715
STIP1	0.441258	0.334979	0.944501	STIP1	0.249189	0.0650682	0.0170675
CUL4B	0.208772	0.132575	0.821758	CUL4B	0.826091	0.661824	0.0170537
UBE2V1	0.61679	0.514551	1.18588	UBE2V1	0.678453	0.447095	0.0170368
PSMD1	0.00183687	0.00032092	4.21467	PSMD1	0.259808	0.0709679	0.0169707
VPS53	0.718072	0.63027	-0.239283	VPS53	0.826892	0.663475	0.016919
RPL36	0.0139049	0.00441568	-5.04674	RPL36	0.615889	0.362177	0.0169095
ZMYM4	0.124772	0.069808	-2.60625	ZMYM4	0.974614	0.939236	0.0168906
ILVBL	0.511794	0.404258	1.0671	ILVBL	0.756935	0.559153	0.0167838
ZMPSTE24	0.981372	0.969917	0.0309486	ZMPSTE24	0.618371	0.364941	0.0167709
MAPRE1	0.0155244	0.00509828	2.24126	MAPRE1	0.18118	0.0333481	0.0165851
HAT1	0.0588337	0.0274939	-0.995099	HAT1	0.0855273	0.00563916	0.0165109
TUBB2A	0.00014239	9.36366e-06	-7.67487	TUBB2A	0.662488	0.423544	0.0164393
SMARCA4	0.429067	0.324221	0.289407	SMARCA4	0.835242	0.673817	0.0162995
MTMR1	0.785907	0.71282	-0.392116	MTMR1	0.774358	0.58715	0.0162843
BLMH	0.00219202	0.000408	-2.72577	BLMH	0.775289	0.588668	0.0162471
GBF1	0.00100419	0.00014418	2.83397	GBF1	0.728937	0.518863	0.0161628
USE1	0.314862	0.222976	-0.709227	USE1	0.809662	0.637438	0.0160948
UBE2N	0.021097	0.00751119	-2.3989	UBE2N	0.749579	0.549011	0.015949
SLC25A3	0.00967607	0.0027974	-4.74401	SLC25A3	0.729576	0.519472	0.0159449
CROCC	0.00346635	0.00076206	2.54156	CROCC	0.770608	0.581624	0.0158961
CHMP2B	0.226105	0.146397	-0.9409	CHMP2B	0.944877	0.874558	0.0158506
HSPA4	0.0316173	0.0125608	2.65444	HSPA4	0.266347	0.0738227	0.015713
USP5	0.038934	0.0163311	2.69447	USP5	0.574235	0.314412	0.0156645
CCNT1	0.0292407	0.0113094	-1.78534	CCNT1	0.931223	0.847895	0.0156559
MAPKAPK3	0.014534	0.00466559	-1.01242	MAPKAPK3	0.630901	0.381314	0.0156053
TRA2A	0.00468731	0.00112714	-3.06541	TRA2A	0.897818	0.787098	0.0155069
DYNC1LI1	0.165313	0.0979012	1.04225	DYNC1LI1	0.695382	0.474324	0.0153531
SEL1L	0.0450407	0.0196812	-1.82981	SEL1L	0.868739	0.733117	0.0151904
APPL1	0.00160266	0.00026441	2.98443	APPL1	0.809662	0.637178	0.0151861
VPS25	0.0292884	0.0113621	-1.57047	VPS25	0.813479	0.642682	0.0151357
MDH2	7.70195e-05	4.07378e-06	-4.08148	MDH2	0.7802	0.596577	0.0150948
RAB1B	0.138675	0.0791042	1.13049	RAB1B	0.615204	0.360449	0.0149664
API5	0.935144	0.902032	-0.129282	API5	0.721972	0.509901	0.0147691
SRSF5	0.00162381	0.00026916	-3.20117	SRSF5	0.424701	0.177348	0.0147511
YWHAQ	0.0906885	0.0470733	-0.919741	YWHAQ	0.731202	0.52216	0.0147154
TTC1	0.00571064	0.00144655	3.69536	TTC1	0.763615	0.570912	0.0146588
GCLC	0.676973	0.585568	0.356649	GCLC	0.820719	0.654336	0.0146584
EIF4A2	0.192192	0.11883	1.47066	EIF4A2	0.104575	0.00970417	0.0146431
PGD	0.00171639	0.00029119	1.03399	PGD	0.564698	0.30397	0.0146255
AP2A2	0.914032	0.873132	-0.166811	AP2A2	0.603154	0.3475	0.0145867
DNM1L	0.192262	0.119023	-1.25235	DNM1L	0.634874	0.38593	0.0145347
HSPD1	7.44128e-06	1.04278e-07	-3.93628	HSPD1	0.934501	0.856346	0.0144001
HMGB1	0.00015315	1.07264e-05	-2.98494	HMGB1	0.868739	0.732983	0.014393
ATP5F1C	0.623272	0.522627	-0.414218	ATP5F1C	0.728242	0.517759	0.0142054
PGLS	0.624538	0.524142	-0.248199	PGLS	0.858866	0.713549	0.0140761
SAR1A	0.171943	0.103166	-0.446733	SAR1A	0.569289	0.30941	0.014027
PDAP1	0.00048408	5.21754e-05	4.51729	PDAP1	0.620028	0.369118	0.0140268
BNIP1	0.194739	0.121314	-0.808309	BNIP1	0.921259	0.830146	0.0139488
VAPA	0.0653253	0.031468	2.16899	VAPA	0.735768	0.528259	0.0137364
BRI3BP	0.22857	0.148348	-1.45548	BRI3BP	0.692719	0.467371	0.0136321
DERL2	0.475511	0.369493	-0.656313	DERL2	0.873859	0.742633	0.0135055
TUBB4B	0.218622	0.140786	-0.607243	TUBB4B	0.882477	0.759488	0.0133679
GFPT1	0.238861	0.156886	-0.610267	GFPT1	0.486787	0.230105	0.0133542
SNX1	0.0169794	0.00573121	2.67384	SNX1	0.699178	0.47845	0.0133496
CDK13	0.916987	0.877025	0.165118	CDK13	0.8831	0.760793	0.0133173
NAPG	0.00237477	0.00045832	-1.76335	NAPG	0.765255	0.573574	0.0132996
PSMD7	0.0102156	0.00299313	-2.20853	PSMD7	0.513783	0.253855	0.0131447
LAMTOR1	0.00092838	0.00012968	6.11614	LAMTOR1	0.917519	0.822614	0.0131214
CAND1	0.00164575	0.00027408	2.92507	CAND1	0.6517	0.409685	0.0130927
RPL13	0.00390579	0.00089033	-2.31636	RPL13	0.824122	0.658809	0.0129652
SLC33A1	0.0157605	0.00521261	-2.80699	SLC33A1	0.984556	0.961227	0.0128853
PDXDC1	1.28209e-05	2.49434e-07	5.35168	PDXDC1	0.310188	0.0992298	0.012848
TMED2	0.395058	0.294372	-0.731438	TMED2	0.619728	0.368223	0.0128029
NSDHL	0.914032	0.872073	-0.202237	NSDHL	0.765255	0.573378	0.0127825
EPHX1	0.452388	0.346596	-0.660356	EPHX1	0.820719	0.654696	0.0126967
MIOS	0.984595	0.976933	0.0226825	MIOS	0.954911	0.901278	0.0125531
RPN1	0.493711	0.387285	-0.572359	RPN1	0.46784	0.212825	0.0125195
ADRM1	0.0560985	0.0259101	1.41869	ADRM1	0.813479	0.642301	0.0125091
TXNL1	0.308295	0.217606	1.80179	TXNL1	0.710038	0.493033	0.0123552
IGSF8	0.619866	0.518565	0.635519	IGSF8	0.832049	0.670371	0.0123505
KHDRBS1	0.00010233	6.05215e-06	-2.65668	KHDRBS1	0.857237	0.711748	0.0123415
COPS3	0.00060503	7.03904e-05	2.521	COPS3	0.761259	0.566191	0.0122549
MOGS	0.824328	0.757612	0.277597	MOGS	0.88623	0.766582	0.0122077
TPX2	0.242547	0.159968	-1.29794	TPX2	0.917655	0.823216	0.0121903
RPL23A	0.0212639	0.00759542	-4.75646	RPL23A	0.688204	0.461683	0.0121646
RER1	0.205505	0.13002	0.948391	RER1	0.924579	0.838298	0.0120794
SFXN1	0.0006382	7.62368e-05	-4.08727	SFXN1	0.785198	0.603313	0.0120363
PSMD6	0.000159	1.12597e-05	2.07902	PSMD6	0.669742	0.436567	0.0118936
SEC24A	1.18647e-05	2.17942e-07	7.01786	SEC24A	0.704132	0.485388	0.0117983
CHUK	0.171248	0.102616	-1.33007	CHUK	0.77787	0.593454	0.011738
RPS10	0.202511	0.127889	-1.76598	RPS10	0.685626	0.458399	0.0117257
ABCF1	0.676973	0.585436	-0.292801	ABCF1	0.657892	0.418283	0.0116374
REPS1	0.00097269	0.00013814	3.85921	REPS1	0.863753	0.724841	0.0113903
PDHB	3.88093e-05	1.3653e-06	-5.94214	PDHB	0.934514	0.857086	0.0113892
PSMD3	0.00478252	0.00115748	1.03788	PSMD3	0.643741	0.398095	0.0113739
RAB10	0.117902	0.0651901	-1.67431	RAB10	0.415401	0.169769	0.0113015
UFM1	0.0495945	0.0221671	-1.66529	UFM1	0.945645	0.876697	0.0112385
CSK	0.456129	0.350527	-0.263244	CSK	0.794933	0.615647	0.0111767
SAFB2	0.539849	0.433828	0.701454	SAFB2	0.948284	0.881507	0.0111531
MTX2	0.00352038	0.00077941	-3.14926	MTX2	0.943736	0.872293	0.0110864
NPEPPS	0.200367	0.126145	0.656874	NPEPPS	0.664666	0.428746	0.0110216
HPRT1	5.61078e-05	2.31417e-06	-2.07392	HPRT1	0.794902	0.615484	0.011012
MTX1	0.00214427	0.00039548	-4.77286	MTX1	0.79676	0.619285	0.0106699
CPNE3	4.32682e-05	1.61624e-06	-1.85666	CPNE3	0.804965	0.63143	0.0106311
NNT	0.177015	0.107449	-1.80555	NNT	0.862969	0.722205	0.0104739
EPN1	0.183743	0.112677	1.43213	EPN1	0.900351	0.794118	0.0104666
CFAP20	0.01021	0.00298752	-0.598247	CFAP20	0.649604	0.406442	0.0104492
SEC16A	0.288544	0.199511	0.968073	SEC16A	0.793972	0.613933	0.0104355
PRPF4B	0.296314	0.207305	-0.989047	PRPF4B	0.899608	0.79212	0.010411
PDHA1	0.00802412	0.00221366	-3.90383	PDHA1	0.683296	0.453363	0.0103952
CUTA	0.836245	0.771818	-0.14563	CUTA	0.960831	0.913231	0.0102909
ITPR2	0.259593	0.174341	1.58167	ITPR2	0.937929	0.862999	0.0102763
NPM1	0.266978	0.181898	-1.30307	NPM1	0.934501	0.856603	0.0102428
FDFT1	0.969009	0.949403	-0.0561292	FDFT1	0.758334	0.560847	0.0101437
DDX17	0.0119957	0.00366871	-2.83317	DDX17	0.791067	0.611411	0.0101375
ATP6V1H	0.989589	0.984969	-0.0159674	ATP6V1H	0.746778	0.545263	0.0100602
HSD17B10	0.145413	0.0840793	-1.73504	HSD17B10	0.783796	0.601709	0.00983403
RRS1	0.0446248	0.01943	-3.54838	RRS1	0.943736	0.872053	0.0098327
SRP54	5.2069e-05	2.10707e-06	4.84215	SRP54	0.583936	0.323913	0.00963735
SPAG9	0.0780665	0.0391548	0.914321	SPAG9	0.836724	0.675888	0.00950081
TTC9C	0.038442	0.0161097	-1.95655	TTC9C	0.974253	0.937729	0.00949846
DYNC1H1	0.00631247	0.00161373	1.71578	DYNC1H1	0.863874	0.725266	0.00945566
RPL27	0.062558	0.0299159	-1.09803	RPL27	0.844555	0.690611	0.00941954
RPL18	0.00678758	0.00179329	-2.66869	RPL18	0.932495	0.851656	0.00931012
GOT1	0.38402	0.28503	-0.769775	GOT1	0.851694	0.703949	0.0093033
PSMD12	0.011231	0.00336494	-1.04711	PSMD12	0.615519	0.361173	0.00927122
ZCCHC3	0.108015	0.0581684	2.04453	ZCCHC3	0.934501	0.854213	0.00924706
HSP90AA1	0.111588	0.0605434	0.647258	HSP90AA1	0.876713	0.748715	0.00915115
PRDX6	0.021097	0.00750903	-0.879507	PRDX6	0.830032	0.668082	0.00913344
RPN2	0.854205	0.795707	-0.179432	RPN2	0.878357	0.752377	0.00888227
NOC2L	0.0832839	0.0423873	-0.994099	NOC2L	0.975132	0.940824	0.00882274
CARMIL2	0.0401799	0.0169882	1.17659	CARMIL2	0.941652	0.86856	0.00873852
RPS13	0.00198632	0.00036171	-4.3846	RPS13	0.896849	0.78449	0.00838713
SRPRA	0.0212838	0.00761081	2.37342	SRPRA	0.893826	0.778602	0.00838646
RPTOR	0.470731	0.364679	0.738821	RPTOR	0.84767	0.696194	0.00828089
PAFAH1B1	0.00175459	0.00030019	-2.12205	PAFAH1B1	0.881627	0.757171	0.00815689
TKT	0.0112912	0.00340934	0.852309	TKT	0.903213	0.797972	0.00801109
CD3E	0.205814	0.130295	1.59854	CD3E	0.887012	0.767568	0.00791862
PDE12	0.00193596	0.00034877	-2.95823	PDE12	0.908628	0.808854	0.00789728
CS	0.00302294	0.00063046	-3.09884	CS	0.851647	0.70265	0.00764252
RPL26	0.00389016	0.00088399	-1.98881	RPL26	0.821283	0.655505	0.00761704
CIAPIN1	0.018847	0.00649746	1.93798	CIAPIN1	0.887734	0.768812	0.00748377
PRDX3	0.646267	0.549201	-0.450236	PRDX3	0.619728	0.367898	0.00744617
TIAL1	0.218622	0.140742	-1.27054	TIAL1	0.885831	0.765244	0.00736822
LEMD3	0.176702	0.107117	1.54686	LEMD3	0.963519	0.918419	0.00734168
BET1L	0.0351011	0.0144911	1.69016	BET1L	0.971251	0.932117	0.00725839
TAF6	0.112338	0.0611519	-0.685067	TAF6	0.960758	0.911874	0.00725642
HSP90AB1	0.0298623	0.0116545	0.932971	HSP90AB1	0.934501	0.855241	0.00714547
CHID1	0.166859	0.0992713	-1.26352	CHID1	0.842825	0.687727	0.00713638
RABAC1	0.00420084	0.00098401	-2.71861	RABAC1	0.98203	0.953431	0.00712566
ATP6V1A	0.11978	0.0663684	-1.4407	ATP6V1A	0.699668	0.479204	0.00711755
PRKACB	0.0091927	0.00260508	-2.06901	PRKACB	0.701233	0.481433	0.00701066
HDGF	0.166516	0.0988079	1.29719	HDGF	0.899484	0.791853	0.00695243
ATP5F1B	1.10987e-05	1.85697e-07	-6.24635	ATP5F1B	0.859675	0.715271	0.00685206
SHMT2	0.00037692	3.61066e-05	-3.92226	SHMT2	0.838615	0.680697	0.00682887
RPS27	0.0314407	0.0124669	-0.650489	RPS27	0.90791	0.807517	0.00678544
GSTM1	1.73338e-05	4.31659e-07	-4.70398	GSTM1	0.909853	0.811839	0.00678444
AP2B1	0.0426349	0.0183479	1.33499	AP2B1	0.694697	0.473105	0.00671418
CPT1A	0.262302	0.177079	-0.94822	CPT1A	0.905254	0.800564	0.00666422
FUBP1	0.00189879	0.00033764	-1.45549	FUBP1	0.702696	0.483203	0.00664706
SFPQ	0.104481	0.0560213	-1.46819	SFPQ	0.867966	0.731055	0.00658919
DYNLL1	0.00017707	1.36837e-05	-1.51817	DYNLL1	0.872269	0.738477	0.00656717
HNRNPA3	0.00309525	0.00065277	-1.83209	HNRNPA3	0.968093	0.926305	0.00643917
PSMC2	0.0192504	0.00666647	2.85394	PSMC2	0.867966	0.730857	0.00640784
APRT	0.00012754	8.2382e-06	-3.75283	APRT	0.854717	0.708313	0.00623985
CLTC	0.0301286	0.0118053	1.07349	CLTC	0.84767	0.696401	0.00618537
EXOC2	0.00453998	0.00107945	-1.30442	EXOC2	0.898817	0.789896	0.00601408
DCTN4	0.443181	0.3373	-0.890496	DCTN4	0.856218	0.710191	0.00600365
CLPTM1	0.96214	0.939303	-0.0960861	CLPTM1	0.896849	0.784491	0.00599305
SMS	0.350698	0.254768	0.83772	SMS	0.901623	0.796253	0.00573325
EWSR1	0.020499	0.00721192	-3.88735	EWSR1	0.846967	0.694545	0.00567752
TMEM33	0.0763722	0.0381267	-1.91536	TMEM33	0.591217	0.332878	0.00565037
SELENOF	0.0180773	0.00617584	-2.03935	SELENOF	0.98203	0.953969	0.0055361
CPSF6	0.164132	0.0968189	-1.59475	CPSF6	0.775779	0.590005	0.00549768
SFN	0.00224517	0.00042545	-5.37218	SFN	0.838615	0.679532	0.00544579
GRHPR	0.0254468	0.00942501	-2.82804	GRHPR	0.91405	0.817112	0.00528489
TPI1	0.00043861	4.47139e-05	-3.86343	TPI1	0.90791	0.807385	0.00521528
TBC1D10B	0.227691	0.147689	-1.06881	TBC1D10B	0.949044	0.885696	0.00518147
RPS11	0.0197213	0.00686793	-1.0121	RPS11	0.694697	0.47251	0.00503493
RPA2	0.26794	0.182804	-1.05706	RPA2	0.947347	0.879448	0.00495689
HNRNPK	0.01156	0.00350397	-0.938415	HNRNPK	0.818772	0.650247	0.00487437
SRPRB	0.877729	0.8265	-0.152132	SRPRB	0.899625	0.792521	0.0048532
RHOT1	0.00273094	0.00054938	-3.36465	RHOT1	0.937854	0.862603	0.00478253
PPP6R1	6.21254e-05	2.79105e-06	4.71639	PPP6R1	0.928636	0.844406	0.00467412
NMT1	0.0235914	0.00862875	2.28509	NMT1	0.881627	0.756962	0.00462376
FABP5	0.00286719	0.00058125	-3.42541	FABP5	0.971251	0.931956	0.00460098
NIT2	0.634333	0.536591	0.577692	NIT2	0.937094	0.860924	0.00451674
HNRNPU	0.0327116	0.0131483	-1.75044	HNRNPU	0.948284	0.88133	0.00442348
RPL28	0.00092798	0.00012926	-2.33269	RPL28	0.946321	0.877533	0.00439721
TECR	0.873117	0.819439	0.305722	TECR	0.882052	0.758042	0.00429249
RPA1	0.0032852	0.00071201	-1.82875	RPA1	0.796659	0.618253	0.00429013
PSMA6	0.00455537	0.00108824	-1.36576	PSMA6	0.88859	0.770227	0.00427648
RPS18	0.00111024	0.00016416	-4.35318	RPS18	0.937854	0.862289	0.00411134
VTA1	0.24924	0.164964	-0.451144	VTA1	0.968378	0.926825	0.0040807
ADSL	0.0267499	0.0100338	1.6969	ADSL	0.838615	0.679916	0.00383954
LDHB	0.00649708	0.00167765	1.13823	LDHB	0.947327	0.878922	0.0038294
PDCD6	0.618551	0.517224	0.557769	PDCD6	0.925602	0.840517	0.00371535
ACTR10	0.145292	0.0838399	-1.63429	ACTR10	0.984615	0.962382	0.00355198
SND1	0.261686	0.176086	-0.495196	SND1	0.917805	0.823671	0.00353858
EIF2S3	0.372489	0.273497	0.23974	EIF2S3	0.772258	0.584211	0.00352681
RPL23	0.00034882	3.29819e-05	-1.56766	RPL23	0.961351	0.914778	0.00349716
PPP4C	0.0670448	0.0325572	1.14823	PPP4C	0.934501	0.85501	0.00344654
VDAC1	0.00087434	0.0001164	-5.7683	VDAC1	0.963982	0.919255	0.00343173
RPS9	0.00406643	0.00094303	-1.97658	RPS9	0.923317	0.835651	0.0033873
NAXE	0.131235	0.0738899	-2.25206	NAXE	0.923317	0.835452	0.00337797
KRT2	0.00896148	0.00252804	-2.46282	KRT2	0.984556	0.96083	0.0033427
APBB1IP	0.00288054	0.0005862	3.51819	APBB1IP	0.95382	0.899083	0.00333315
TNPO3	0.804891	0.734737	0.26107	TNPO3	0.931817	0.849356	0.00327194
RPS16	7.72405e-05	4.1776e-06	-2.55842	RPS16	0.920761	0.829219	0.0030579
PPP6C	0.602778	0.49911	0.714014	PPP6C	0.975004	0.9398	0.00296328
HNRNPH1	1.75423e-05	4.43677e-07	-2.55559	HNRNPH1	0.95627	0.904179	0.00287937
AP3D1	5.78743e-05	2.41578e-06	2.34994	AP3D1	0.91968	0.827103	0.00278739
ACAT2	0.84054	0.777091	0.214818	ACAT2	0.954345	0.900243	0.00278626
RPL34	0.0382277	0.0160051	-1.55372	RPL34	0.802939	0.62829	0.00273384
AP2M1	0.65637	0.561618	0.486207	AP2M1	0.960591	0.91127	0.0027166
SNRPF	0.426531	0.321641	-0.42165	SNRPF	0.986886	0.969995	0.00254969
ACOT7	0.00942834	0.00269643	-0.691473	ACOT7	0.953777	0.898377	0.00252246
FTSJ3	0.0078919	0.00217104	-2.52766	FTSJ3	0.985459	0.965143	0.00242505
HSPA8	0.00164575	0.00027402	3.05876	HSPA8	0.984556	0.961544	0.00240255
ARFIP1	0.182108	0.111462	1.45204	ARFIP1	0.985902	0.967846	0.00229943
UQCRC1	1.51265e-05	3.24776e-07	-5.71866	UQCRC1	0.974614	0.938497	0.00223641
HGS	3.96183e-05	1.41824e-06	4.91974	HGS	0.95627	0.904396	0.00215306
DPM1	0.254688	0.169759	-1.55283	DPM1	0.944712	0.873525	0.00213002
RPL21	0.00713208	0.00190203	-0.73169	RPL21	0.919655	0.826775	0.00206024
SEC24B	1.63721e-05	4.01338e-07	7.87916	SEC24B	0.979272	0.946646	0.00202956
MIF	0.00648275	0.00166735	-1.06912	MIF	0.982225	0.954812	0.00196993
NELFCD	0.937617	0.906242	-0.0614526	NELFCD	0.985459	0.965871	0.00188647
LRSAM1	0.0554395	0.025541	-1.99043	LRSAM1	0.967452	0.924647	0.00188232
IPO8	0.00396432	0.0009101	1.45576	IPO8	0.98203	0.952602	0.00187837
CERS2	0.084327	0.0430222	-2.14096	CERS2	0.981276	0.950439	0.00183666
AHCYL1	0.0597555	0.0280874	3.7423	AHCYL1	0.942259	0.869449	0.00179504
HNRNPA2B1	0.00141474	0.00022129	-1.76829	HNRNPA2B1	0.985459	0.966798	0.00174602
MRE11	5.95184e-05	2.54748e-06	5.98108	MRE11	0.980809	0.949276	0.00169724
PSMD11	0.183773	0.112838	-1.2716	PSMD11	0.952669	0.895339	0.00150826
XRCC6	0.614306	0.511806	0.236561	XRCC6	0.979647	0.947347	0.00148272
TM9SF4	0.0585801	0.027307	2.10142	TM9SF4	0.977473	0.944737	0.00144692
YWHAH	0.92455	0.887496	-0.199545	YWHAH	0.961351	0.914806	0.00136153
PPP1R12A	0.0789897	0.0398237	1.33156	PPP1R12A	0.991708	0.981502	0.00131489
ARF6	0.719665	0.633137	0.351055	ARF6	0.989959	0.976315	0.00127836
RAB2A	0.0280848	0.0106984	0.828604	RAB2A	0.986886	0.970188	0.00127061
AIMP1	0.555302	0.44996	-1.01887	AIMP1	0.934755	0.857634	0.00121068
TMX1	0.568872	0.464615	-0.687055	TMX1	0.984246	0.959753	0.00118664
EHD1	0.00077033	9.88001e-05	6.51555	EHD1	0.982568	0.956517	0.00116473
RPS4X	0.00128425	0.00019738	-2.65973	RPS4X	0.947327	0.879083	0.00114883
CC2D1A	0.00856132	0.00238851	2.77698	CC2D1A	0.987697	0.971776	0.00114756
CYB5R3	0.0290989	0.0112093	-2.01658	CYB5R3	0.989959	0.976287	0.00109908
TMEM30A	0.224991	0.145319	1.69268	TMEM30A	0.985459	0.966346	0.00108372
PTBP1	0.856566	0.798906	-0.115973	PTBP1	0.991125	0.979622	0.00107407
RABL6	0.00043285	4.3622e-05	4.7706	RABL6	0.982338	0.95515	0.00104576
WDR82	0.0542803	0.0249013	-1.92727	WDR82	0.985459	0.966553	0.001039
AP2A1	0.142942	0.0822947	-1.39688	AP2A1	0.987697	0.971411	0.000908177
RNMT	0.818495	0.750659	-0.250137	RNMT	0.984556	0.961108	0.000900633
RPL13A	0.00299911	0.00061849	-2.26035	RPL13A	0.980809	0.949296	0.000849186
MGAT2	0.0200866	0.00704986	2.52552	MGAT2	0.990703	0.978684	0.000546925
VPS35	0.997338	0.99695	0.00084921	VPS35	0.990703	0.978755	0.000487432
TEX264	0.167318	0.0996095	1.22256	TEX264	0.992685	0.983345	0.000419342
RPS3A	0.00760087	0.00207915	-2.38903	RPS3A	0.98295	0.957746	0.000409368
ST13	0.0474908	0.0211214	2.64849	ST13	0.989959	0.97649	0.000377399
CCT6A	0.126024	0.0707109	1.82361	CCT6A	0.991708	0.981166	0.000292064
PDCD11	0.29548	0.206146	-0.862507	PDCD11	0.999734	0.999592	-1.7178e-05
RAF1	0.926482	0.890072	0.0911117	RAF1	0.999734	0.999032	-3.13525e-05
RPL22	0.00305802	0.00064254	-2.58092	RPL22	0.999734	0.999502	-3.55014e-05
DCK	0.886038	0.838116	-0.183851	DCK	0.999734	0.998119	-6.55798e-05
ANKFY1	0.947276	0.919632	0.0569014	ANKFY1	0.998162	0.994158	-0.000196024
STOM	0.630434	0.531822	0.685094	STOM	0.999734	0.998277	-0.00028957
CLCN7	0.074476	0.0371221	2.69496	CLCN7	0.993406	0.986649	-0.000423032
MYH10	0.0022195	0.00041626	3.04007	MYH10	0.985459	0.966674	-0.000423364
RPL31	0.00046821	4.8643e-05	-2.87334	RPL31	0.984615	0.96246	-0.000660996
CASP14	0.0192285	0.0066514	-2.99584	CASP14	0.999677	0.997236	-0.00072842
TGM3	0.00397114	0.00091321	-3.40766	TGM3	0.999734	0.99809	-0.000750455
RIC8A	0.175423	0.106005	-1.22029	RIC8A	0.98961	0.974592	-0.00111407
PSMA4	0.011876	0.00362287	-0.948571	PSMA4	0.98203	0.952916	-0.00113109
XPO7	0.0369675	0.0153912	1.22638	XPO7	0.973458	0.936102	-0.00122384
SEC23IP	1.07276e-06	2.92192e-09	7.12971	SEC23IP	0.98203	0.954078	-0.0012564
LYSMD2	0.847313	0.787202	0.209756	LYSMD2	0.968093	0.926215	-0.00140071
MVB12A	0.0125429	0.00391417	2.94436	MVB12A	0.992855	0.984879	-0.00151295
ME2	0.044039	0.0191064	-2.27243	ME2	0.950864	0.891068	-0.00165152
NSUN2	0.00012438	7.88888e-06	-2.7524	NSUN2	0.958529	0.907702	-0.00167707
STX18	0.319288	0.227105	-0.85329	STX18	0.991125	0.979715	-0.00181821
PSMD2	0.00649708	0.00169126	3.11418	PSMD2	0.956186	0.903648	-0.00214831
LSM14A	0.00406003	0.00093681	-4.32605	LSM14A	0.986886	0.970041	-0.00223532
SCAMP1	0.00290503	0.00059457	4.14444	SCAMP1	0.98203	0.954109	-0.00224988
SNRNP70	0.0236519	0.00866929	-1.88423	SNRNP70	0.97338	0.935858	-0.00229718
GRK2	0.00166349	0.00027768	2.31988	GRK2	0.95382	0.899026	-0.00238909
CCT3	0.00233287	0.00044564	-1.29738	CCT3	0.950864	0.891792	-0.00265269
RPL35A	0.987181	0.980267	0.0302941	RPL35A	0.924582	0.838784	-0.00265427
PITPNA	0.0268023	0.0100848	-3.02513	PITPNA	0.916281	0.820066	-0.0027607
SBF1	0.883628	0.835149	-0.201749	SBF1	0.974614	0.93913	-0.00282047
RPS21	0.505418	0.398435	-0.543596	RPS21	0.952097	0.894386	-0.00287928
RPL24	0.00186511	0.00032875	-2.94932	RPL24	0.955945	0.902645	-0.00289094
SRP68	0.00958542	0.00276326	2.38401	SRP68	0.96154	0.915584	-0.002929
RPL5	0.0591634	0.0276807	-0.753864	RPL5	0.949718	0.888922	-0.00296867
GSTP1	0.00310187	0.00065779	-1.75426	GSTP1	0.960591	0.91137	-0.00297279
EMC1	0.758169	0.678517	-0.310593	EMC1	0.966839	0.92316	-0.00310323
POP4	0.350039	0.25388	-0.788794	POP4	0.95627	0.904895	-0.00312956
RTCB	0.0142727	0.00456503	-3.24291	RTCB	0.898817	0.789414	-0.00313949
RPL32	0.00464111	0.00111423	-2.87748	RPL32	0.898817	0.789176	-0.00314005
ABHD12	0.875139	0.823272	0.165707	ABHD12	0.945645	0.876566	-0.00322792
MARCKSL1	0.00090187	0.00012212	3.21396	MARCKSL1	0.941652	0.86824	-0.00347149
SAMM50	7.10082e-05	3.49002e-06	-5.29738	SAMM50	0.949044	0.883594	-0.00347654
ATL3	0.96214	0.939122	0.0608122	ATL3	0.937854	0.862767	-0.00362425
CACYBP	0.0229305	0.00833351	2.00096	CACYBP	0.949044	0.887723	-0.00365561
FARSB	0.266978	0.181811	-1.44725	FARSB	0.949044	0.884196	-0.00367439
RAP1GDS1	0.00406003	0.00093839	-2.56085	RAP1GDS1	0.691696	0.465989	-0.00372828
RPL18A	0.0065793	0.00172703	-2.63454	RPL18A	0.94515	0.875249	-0.00390556
DCPS	0.48339	0.376932	1.11777	DCPS	0.956186	0.903507	-0.00393763
STRN3	0.00054672	5.99907e-05	6.28764	STRN3	0.948284	0.881625	-0.00408847
SEC61B	0.988382	0.982578	-0.0182759	SEC61B	0.898808	0.788593	-0.00423869
IDE	0.00112181	0.00016631	-2.48187	IDE	0.894607	0.78007	-0.00426973
SLK	4.41625e-05	1.66683e-06	4.41123	SLK	0.928204	0.843825	-0.00427949
ILKAP	0.114088	0.0624851	-1.38674	ILKAP	0.753945	0.556023	-0.00428329
TMX2	0.114353	0.0627828	1.40643	TMX2	0.869953	0.734444	-0.00431158
PDE4D	0.00040233	3.92938e-05	-3.8784	PDE4D	0.98968	0.975051	-0.00435778
COPS5	0.999969	0.999969	2.69494e-05	COPS5	0.917655	0.823155	-0.00443495
RPL4	0.0611635	0.0290172	-1.29274	RPL4	0.960591	0.911015	-0.00443594
IDH3A	0.00548011	0.00136704	-3.8631	IDH3A	0.949044	0.885653	-0.00449382
ALG5	0.673596	0.582124	0.717184	ALG5	0.89364	0.777979	-0.00449988
CCT2	0.605202	0.501823	-0.207886	CCT2	0.897453	0.785369	-0.00471311
DOCK7	0.00025014	2.19971e-05	3.17411	DOCK7	0.967452	0.924758	-0.00473767
GYS1	0.767688	0.69152	0.362747	GYS1	0.890593	0.773463	-0.0049271
RPS27L	0.00017707	1.37583e-05	-2.23522	RPS27L	0.95627	0.904858	-0.0049621
RAD21	0.104829	0.0562489	-1.33022	RAD21	0.941652	0.868426	-0.0051057
RHBDD2	0.318254	0.225997	0.676876	RHBDD2	0.98203	0.952876	-0.0052629
PSMD13	0.10164	0.0542214	-1.17928	PSMD13	0.693435	0.469857	-0.00545124
TMEM165	0.0434482	0.0187825	1.30697	TMEM165	0.901621	0.796094	-0.00551412
EDC4	0.81511	0.745651	-0.225708	EDC4	0.923317	0.835704	-0.00557925
GGCT	0.0206921	0.00731249	-2.73989	GGCT	0.838615	0.680745	-0.00568361
IARS2	0.00138831	0.00021662	-3.07015	IARS2	0.861456	0.717704	-0.00569038
LIG3	0.256486	0.171357	-0.868837	LIG3	0.916402	0.820813	-0.00570579
GRAMD4	0.639416	0.541461	-0.591452	GRAMD4	0.991708	0.980865	-0.00571481
DDX3X	0.859452	0.80359	0.0649015	DDX3X	0.88859	0.770328	-0.00577877
SNX2	0.00606875	0.00154434	2.86803	SNX2	0.738699	0.532453	-0.00581652
DHX9	0.621856	0.520714	0.151053	DHX9	0.923317	0.835363	-0.00583899
TBCE	0.305165	0.214803	-0.990551	TBCE	0.907139	0.805122	-0.00600857
DDX10	0.00666826	0.00175399	-2.71209	DDX10	0.984789	0.962866	-0.00610196
RPA3	0.135837	0.0771153	-1.02706	RPA3	0.960097	0.91032	-0.00616627
OXSR1	0.98415	0.975671	0.0242571	OXSR1	0.878357	0.752541	-0.0061955
DHCR7	0.523091	0.417048	0.872196	DHCR7	0.949044	0.886936	-0.00623781
POLR2A	0.688729	0.598953	0.384941	POLR2A	0.877846	0.750332	-0.00634473
CALR	0.0528128	0.0240281	-2.43375	CALR	0.838203	0.678984	-0.00636642
KPRP	0.0273833	0.0103779	-1.76182	KPRP	0.984246	0.959867	-0.00638104
ITGAL	0.00406643	0.00094152	2.99748	ITGAL	0.992855	0.984985	-0.00638695
AKR7A2	0.720606	0.634526	-0.477855	AKR7A2	0.785366	0.603762	-0.00646878
AKAP8	0.435578	0.329819	-0.874593	AKAP8	0.968093	0.926384	-0.00653694
MTA2	0.00448929	0.00106406	-2.96064	MTA2	0.907414	0.805957	-0.00658266
CCT8	2.07753e-05	5.41613e-07	4.21468	CCT8	0.846916	0.694314	-0.00662595
EEF1B2	0.00455537	0.00108833	1.28255	EEF1B2	0.883198	0.761032	-0.00669276
DDX1	0.380968	0.281827	-0.662261	DDX1	0.699062	0.477748	-0.00680104
KIF16B	0.00719367	0.00193697	2.36342	KIF16B	0.975155	0.941136	-0.0068467
TMCO1	0.037059	0.0154581	-1.6431	TMCO1	0.900351	0.794344	-0.00687364
MTCH2	0.0124487	0.00386054	-3.47378	MTCH2	0.787743	0.606917	-0.00689436
RNF7	0.574436	0.470054	-0.431788	RNF7	0.919583	0.826286	-0.00692488
GPHN	0.804722	0.734252	0.234031	GPHN	0.553911	0.293429	-0.00695963
ARF4	0.140556	0.0805597	-0.746597	ARF4	0.952075	0.893916	-0.00705298
UPF2	0.398565	0.297916	0.630381	UPF2	0.80526	0.632213	-0.00705659
SCAMP3	0.015492	0.0050756	3.20791	SCAMP3	0.896747	0.783741	-0.00712031
GMDS	0.964651	0.943504	-0.0504557	GMDS	0.851694	0.703976	-0.00713756
ARAF	0.721527	0.635998	0.361175	ARAF	0.824516	0.659411	-0.00715778
PSPC1	0.113371	0.061891	-1.39062	PSPC1	0.865452	0.727776	-0.00730263
ANKRD28	0.734301	0.650871	-0.278572	ANKRD28	0.922462	0.832575	-0.00734815
OLA1	0.171208	0.102525	-0.875187	OLA1	0.763615	0.570786	-0.00735434
C7orf50	0.763918	0.685743	0.317253	C7orf50	0.952896	0.896948	-0.00751423
ILF2	0.462417	0.356978	-0.541466	ILF2	0.909254	0.810577	-0.00781989
GOSR1	0.263875	0.17886	1.09449	GOSR1	0.972303	0.934144	-0.00783893
SF3B2	0.659494	0.565574	-0.592927	SF3B2	0.833557	0.672022	-0.00793073
PSMC5	0.00033585	3.14945e-05	5.37496	PSMC5	0.751905	0.553469	-0.00811608
CDC37L1	0.046569	0.0205302	-2.27309	CDC37L1	0.932407	0.85125	-0.00813508
VDAC3	0.00234228	0.00044932	-6.26285	VDAC3	0.937026	0.860534	-0.0082841
RBBP7	0.113592	0.0621001	1.70852	RBBP7	0.898817	0.788935	-0.00842767
NAP1L4	0.00041097	4.07774e-05	4.01135	NAP1L4	0.800011	0.623766	-0.0084531
ITPR3	0.00928044	0.00263969	-3.7733	ITPR3	0.974614	0.939003	-0.00846081
TSC2	0.804722	0.734269	0.312874	TSC2	0.934501	0.855756	-0.00852231
OSBPL11	0.00291874	0.00059851	3.82714	OSBPL11	0.908628	0.809095	-0.00855355
EIF2S1	0.148643	0.0864452	0.785808	EIF2S1	0.873356	0.741126	-0.00874869
LZIC	0.02687	0.0101207	2.88913	LZIC	0.960097	0.910167	-0.00877175
EPS15L1	5.06646e-05	2.00959e-06	6.98537	EPS15L1	0.768805	0.579188	-0.00894961
GPS1	0.753042	0.672464	0.400302	GPS1	0.865321	0.727516	-0.00908221
ZDHHC20	0.142218	0.0817893	-1.07349	ZDHHC20	0.99108	0.979325	-0.00920449
HNRNPF	0.00126674	0.00019272	-1.61566	HNRNPF	0.742426	0.53713	-0.00953741
PSMC3	0.00193515	0.00034562	2.14572	PSMC3	0.782518	0.599753	-0.00959711
GALE	0.0182673	0.00624786	-1.56686	GALE	0.886034	0.766103	-0.009685
U2AF2	0.00021223	1.76719e-05	-4.05869	U2AF2	0.569151	0.308965	-0.00978261
SNX27	0.0542791	0.0248797	-1.56917	SNX27	0.721828	0.509674	-0.00982426
HNRNPL	0.0005611	6.28779e-05	-2.77216	HNRNPL	0.893826	0.778702	-0.00983353
RPL12	0.290496	0.201313	-0.254722	RPL12	0.914524	0.817696	-0.00988865
PC	0.0394521	0.0165637	-2.31847	PC	0.618536	0.365425	-0.00995636
CHORDC1	0.00092798	0.00012927	4.32778	CHORDC1	0.756702	0.558848	-0.0100456
EMC8	0.00060537	7.06654e-05	3.08925	EMC8	0.949044	0.886897	-0.0100669
NPC1	0.241798	0.159286	-1.06934	NPC1	0.8591	0.713894	-0.0100951
ASRGL1	0.00942989	0.00270054	2.0874	ASRGL1	0.859139	0.714376	-0.0103171
EMC3	0.172486	0.103559	1.51923	EMC3	0.861479	0.71813	-0.0104373
COG1	3.08341e-06	1.52915e-08	4.91213	COG1	0.919454	0.825953	-0.0105515
PSMC4	0.857876	0.800796	0.20508	PSMC4	0.532885	0.272833	-0.0107191
IFI16	6.07335e-06	7.40913e-08	6.15861	IFI16	0.905708	0.801599	-0.0107281
CMTR1	0.0451471	0.0197628	1.5061	CMTR1	0.891216	0.77447	-0.0109363
LDAH	0.888669	0.842333	0.155948	LDAH	0.937741	0.861809	-0.0109688
HACD3	0.684544	0.594248	0.751456	HACD3	0.921741	0.831062	-0.0110949
SF3A1	0.984386	0.976342	-0.0330697	SF3A1	0.735768	0.52832	-0.0111241
RPL15	0.0337441	0.0137734	-1.77722	RPL15	0.890814	0.773965	-0.0112943
GLOD4	0.348571	0.252137	-1.27507	GLOD4	0.693064	0.467987	-0.0114892
HUWE1	0.0170199	0.00576159	0.985137	HUWE1	0.344904	0.120306	-0.0115066
ADAR	0.971544	0.954861	-0.0272358	ADAR	0.950864	0.891234	-0.0118063
CUL4A	0.00072176	8.95876e-05	-2.7674	CUL4A	0.671794	0.439981	-0.0118615
ARFGAP3	0.00058737	6.76499e-05	4.00683	ARFGAP3	0.950864	0.891906	-0.0119142
EDC3	5.5414e-06	6.12621e-08	4.98726	EDC3	0.810999	0.63904	-0.0119186
NUDT5	0.00567658	0.00143571	1.72486	NUDT5	0.608248	0.352419	-0.0119555
CRYBG1	5.5414e-06	6.25294e-08	3.75276	CRYBG1	0.76823	0.57835	-0.0120246
THRAP3	0.268521	0.183681	-1.92294	THRAP3	0.909254	0.810673	-0.0121392
DPYSL2	0.149351	0.0870536	-0.621833	DPYSL2	0.825418	0.661141	-0.012342
ELMO1	0.294205	0.204913	1.0708	ELMO1	0.392622	0.152085	-0.012452
PCBP2	0.955398	0.930119	-0.0161943	PCBP2	0.785366	0.603854	-0.0125481
XAB2	0.00098614	0.00014121	5.39319	XAB2	0.861479	0.718043	-0.0126647
CSNK1A1	0.00980812	0.00283939	-0.884236	CSNK1A1	0.838021	0.678188	-0.0126719
SGTA	0.428844	0.323885	-1.06452	SGTA	0.786501	0.605275	-0.0126984
EIF2S2	0.0946336	0.049563	-1.84727	EIF2S2	0.76724	0.576266	-0.0127366
RPS3	0.0898828	0.0463054	0.202567	RPS3	0.392622	0.151918	-0.0128024
ADD3	0.158507	0.0926989	2.58703	ADD3	0.898817	0.788764	-0.0129556
EMC4	0.508399	0.401378	0.779267	EMC4	0.92787	0.843224	-0.0131271
RAN	0.202236	0.127619	0.310741	RAN	0.66121	0.422339	-0.0131983
RBBP4	0.543636	0.43787	-1.04221	RBBP4	0.58704	0.32798	-0.0133433
BAG6	0.574544	0.470366	-0.445866	BAG6	0.672034	0.440755	-0.0133961
SYNGR2	0.970109	0.952367	0.0653295	SYNGR2	0.557416	0.296508	-0.0135366
RUFY3	0.922302	0.88462	-0.164059	RUFY3	0.952896	0.896564	-0.0135394
RAB11FIP2	0.713982	0.625359	0.683174	RAB11FIP2	0.987697	0.972089	-0.0135835
ETNK1	0.00310187	0.00065696	2.03987	ETNK1	0.618536	0.365384	-0.0136106
ANKHD1	0.00505761	0.00123193	3.21746	ANKHD1	0.964772	0.920345	-0.0136286
EIF4H	0.246543	0.162987	1.46546	EIF4H	0.827731	0.66487	-0.0137002
UBA2	0.847998	0.788275	-0.247082	UBA2	0.622603	0.372426	-0.0137062
KPNA4	0.931121	0.89686	0.126472	KPNA4	0.805792	0.632911	-0.0137492
AMFR	0.0271936	0.0102955	-2.37416	AMFR	0.760347	0.564326	-0.013769
UBE3A	0.58589	0.48191	0.46143	UBE3A	0.552275	0.291695	-0.0138877
VPS26A	0.0655653	0.0316346	-0.959979	VPS26A	0.746001	0.54224	-0.0139851
ASCC3	0.00127442	0.00019489	4.11849	ASCC3	0.820683	0.65334	-0.0141466
TCP1	0.00358174	0.00079579	0.87826	TCP1	0.518081	0.258001	-0.0142137
AGFG1	4.28415e-05	1.58364e-06	9.79811	AGFG1	0.900351	0.794323	-0.0142175
EEF1G	0.132655	0.0748959	0.407944	EEF1G	0.820683	0.653138	-0.0142711
SPTLC1	0.122552	0.0681904	-1.73365	SPTLC1	0.748203	0.54709	-0.0143698
RPL10A	0.322346	0.230032	0.327507	RPL10A	0.737961	0.531023	-0.0143864
PHB	0.00335514	0.00072977	-3.83103	PHB	0.519432	0.259392	-0.0143931
SERBP1	0.0735669	0.0365831	-2.07981	SERBP1	0.876693	0.748512	-0.0143981
WDR77	0.820382	0.753023	-0.388476	WDR77	0.783796	0.601826	-0.0146262
NDRG3	0.0732433	0.0363936	1.81757	NDRG3	0.712585	0.49576	-0.0146932
PSME4	0.0709427	0.0350021	-1.39755	PSME4	0.608248	0.352663	-0.0149122
TNPO2	0.889973	0.843916	-0.169536	TNPO2	0.796659	0.61874	-0.0149668
RPS5	0.00109662	0.00016096	-2.59807	RPS5	0.617872	0.364278	-0.0150229
SLC25A5	0.00119603	0.00017964	-5.61978	SLC25A5	0.848413	0.697318	-0.0151948
CDV3	0.00266808	0.00053258	3.1612	CDV3	0.861696	0.720259	-0.0152042
ANO6	0.000151	1.04585e-05	4.22925	ANO6	0.732957	0.524947	-0.0152553
SHTN1	0.0012534	0.0001902	2.93616	SHTN1	0.731766	0.523584	-0.0152652
RACK1	0.192262	0.118983	-0.301026	RACK1	0.597917	0.341354	-0.015289
DSC1	0.0150257	0.00489358	-2.28385	DSC1	0.944877	0.874027	-0.0153074
RPS23	0.0116472	0.00353948	-1.4447	RPS23	0.762363	0.568614	-0.0153271
YTHDF3	0.703581	0.614606	0.538779	YTHDF3	0.687431	0.460206	-0.0154105
CCDC43	0.62258	0.521805	-0.457913	CCDC43	0.613677	0.358903	-0.0157058
PPFIA1	0.973804	0.959406	0.0527854	PPFIA1	0.838615	0.681468	-0.0157616
RAE1	0.557244	0.453167	0.496205	RAE1	0.736136	0.52915	-0.0157877
RPL37A	0.00194841	0.00035177	-4.15711	RPL37A	0.526049	0.265456	-0.0158319
CEP350	0.0292633	0.011341	2.56869	CEP350	0.952075	0.893951	-0.0158883
NCLN	0.148643	0.0864136	-1.60685	NCLN	0.713965	0.499091	-0.0159966
PCM1	0.00848524	0.00236068	-2.91804	PCM1	0.852554	0.705548	-0.0160316
CSTF2	0.614134	0.511141	0.593614	CSTF2	0.851859	0.704311	-0.0162235
EEF1A1	0.318254	0.225987	-0.319265	EEF1A1	0.851106	0.701313	-0.0162323
RPL3	0.0124031	0.00383193	-0.836521	RPL3	0.763	0.569887	-0.0162859
RABL3	0.0250449	0.00923833	2.39312	RABL3	0.761259	0.565867	-0.0163787
PSMC6	0.226144	0.14651	-1.08156	PSMC6	0.461317	0.207766	-0.0164076
GNE	0.0065793	0.00172747	1.4814	GNE	0.683722	0.454384	-0.0164313
HSPA9	0.00020605	1.68076e-05	-4.98204	HSPA9	0.73481	0.527097	-0.0165057
CCT4	0.0317587	0.012654	-1.10094	CCT4	0.599558	0.342919	-0.0165468
RTRAF	0.443181	0.337293	0.8267	RTRAF	0.816834	0.647426	-0.0165485
PFDN2	0.011646	0.00353458	1.74898	PFDN2	0.414263	0.169015	-0.0166441
DHX15	0.264698	0.179624	-0.969406	DHX15	0.68482	0.457568	-0.0167056
VPS26B	0.00507119	0.00124116	-2.3378	VPS26B	0.438726	0.188748	-0.0171555
AKR1B1	0.014973	0.00485895	-2.53805	AKR1B1	0.333909	0.11404	-0.0171929
EIF3J	0.00069521	8.54816e-05	2.49106	EIF3J	0.672663	0.441402	-0.0173834
GTPBP1	0.0142093	0.0045337	-3.71374	GTPBP1	0.759307	0.562096	-0.0176649
IP6K1	0.721527	0.636179	-0.345376	IP6K1	0.906154	0.803416	-0.017863
CSRP1	0.0861063	0.0440918	-1.70469	CSRP1	0.67907	0.448498	-0.0179051
SNX5	0.0149819	0.00486767	1.27923	SNX5	0.59649	0.340076	-0.0181478
NCOR1	0.114088	0.0625933	2.0137	NCOR1	0.731786	0.523725	-0.018281
PPIB	0.00244732	0.00047899	-3.91721	PPIB	0.622661	0.373667	-0.0182986
CTNNBL1	0.401447	0.300382	-0.952662	CTNNBL1	0.63815	0.390481	-0.0183052
PSMC1	0.0426578	0.0183744	2.21379	PSMC1	0.540672	0.279531	-0.0183182
SMU1	0.92455	0.887209	0.151763	SMU1	0.734906	0.527368	-0.0183305
RPS6KA1	0.244575	0.161527	1.42355	RPS6KA1	0.728039	0.517361	-0.0183924
SNRPA1	0.989955	0.985718	0.0101121	SNRPA1	0.553884	0.292931	-0.0184953
SRSF11	0.292975	0.203715	-0.886801	SRSF11	0.825418	0.661098	-0.0185627
FH	7.70195e-05	4.10602e-06	-4.8843	FH	0.575544	0.315731	-0.0185737
ECHDC1	0.562663	0.458669	-0.463959	ECHDC1	0.481198	0.22419	-0.0185992
SNRPC	0.546208	0.440367	0.632174	SNRPC	0.705617	0.487027	-0.0186999
PSMB2	0.00304119	0.00063782	-1.70307	PSMB2	0.783767	0.601531	-0.0187124
PCYT2	0.194476	0.121075	-1.21516	PCYT2	0.713965	0.499141	-0.0187353
ADAM10	0.381912	0.282794	-1.2824	ADAM10	0.680946	0.450672	-0.0188326
CWF19L1	0.725506	0.640534	-0.390708	CWF19L1	0.716315	0.502267	-0.0188772
SPEN	0.625164	0.525612	0.71886	SPEN	0.885831	0.765768	-0.0189126
GLO1	0.00020605	1.69151e-05	3.02231	GLO1	0.642581	0.395029	-0.0191283
CCT5	0.0327184	0.0131637	2.3619	CCT5	0.655807	0.416041	-0.0193394
RPIA	0.350528	0.254508	-0.800874	RPIA	0.572274	0.312601	-0.0193564
HNRNPM	0.0110417	0.00330393	-1.17771	HNRNPM	0.544636	0.28348	-0.0193835
DIDO1	0.0191697	0.0066236	-2.14768	DIDO1	0.862969	0.722064	-0.0194432
RAB7A	0.458672	0.353105	-0.311738	RAB7A	0.640884	0.393174	-0.0197058
DDX6	0.208697	0.132445	0.310739	DDX6	0.432591	0.184437	-0.0197071
RPS28	0.00077759	0.00010075	-3.31881	RPS28	0.836468	0.67539	-0.019763
DCP1A	0.446211	0.340822	0.955488	DCP1A	0.897752	0.786414	-0.0198113
POGZ	0.478342	0.371878	0.462854	POGZ	0.767717	0.57716	-0.0198836
PRPF40A	0.631226	0.53298	0.896489	PRPF40A	0.0994886	0.00848581	-0.0199123
SEC13	0.177947	0.108361	-1.40942	SEC13	0.613677	0.359022	-0.0200889
VRK1	0.074476	0.0371135	-2.64565	VRK1	0.802483	0.627665	-0.0205
STOML2	0.00303742	0.00063585	-4.57092	STOML2	0.531616	0.271511	-0.0206015
CUL3	0.0470705	0.0208063	-1.16488	CUL3	0.428272	0.18074	-0.0206707
DLG1	0.0119246	0.00364234	2.69814	DLG1	0.878357	0.753031	-0.0207429
GSPT1	8.12909e-06	1.2336e-07	4.95472	GSPT1	0.468067	0.213337	-0.0207673
PTGES3	0.013553	0.00428213	-1.50614	PTGES3	0.637747	0.389568	-0.0207749
ESD	0.973982	0.960634	0.0387516	ESD	0.651782	0.409965	-0.0208119
EPB41L2	0.249963	0.165765	2.15834	EPB41L2	0.378953	0.141587	-0.0208266
RPL6	0.0599326	0.028194	-0.957129	RPL6	0.259531	0.0705753	-0.0209226
NUDCD2	0.158764	0.0929108	2.6014	NUDCD2	0.748556	0.547609	-0.0211515
CCDC47	0.982969	0.972643	-0.038392	CCDC47	0.413791	0.168478	-0.0211824
VPS51	0.0408571	0.0174398	-2.41768	VPS51	0.583936	0.323754	-0.021236
RPS25	0.00682876	0.00180683	-3.59219	RPS25	0.76723	0.576107	-0.0213589
SSR3	0.464501	0.358768	1.16854	SSR3	0.803547	0.629326	-0.0215005
HNRNPA0	0.0213039	0.00763457	-1.04885	HNRNPA0	0.873859	0.743839	-0.0215094
RPLP0	0.134401	0.0761433	-0.5543	RPLP0	0.529874	0.269618	-0.0215134
PPME1	0.0345999	0.0142034	-1.39815	PPME1	0.777429	0.592734	-0.0215424
SYAP1	8.38928e-05	4.70505e-06	7.69465	SYAP1	0.922462	0.833549	-0.0217247
TARDBP	0.052362	0.0237565	-0.631981	TARDBP	0.479794	0.221946	-0.0218064
SUMO2	0.00066578	8.10847e-05	2.05615	SUMO2	0.663443	0.426326	-0.0218123
TAGLN2	4.84173e-06	3.81981e-08	4.51631	TAGLN2	0.725916	0.51497	-0.0219093
FUBP3	0.473985	0.367753	0.433838	FUBP3	0.367075	0.13384	-0.0219325
RPS6KA5	0.00672902	0.0017752	-2.28816	RPS6KA5	0.88786	0.769354	-0.0220616
GOT2	0.00653691	0.00170418	-4.16681	GOT2	0.586243	0.326897	-0.0221598
FARSA	0.0700809	0.0344405	1.53887	FARSA	0.478166	0.220617	-0.0221747
LDHA	0.479943	0.373497	0.347319	LDHA	0.0926839	0.00703533	-0.0222029
SF3A3	0.832122	0.767041	-0.192176	SF3A3	0.528557	0.267478	-0.0222412
SF3B3	0.0153351	0.00500694	1.00982	SF3B3	0.127903	0.0160854	-0.0222528
HMBOX1	0.898406	0.85401	0.169107	HMBOX1	0.868488	0.732113	-0.0223163
ZC3H15	0.981683	0.970988	0.0225404	ZC3H15	0.575833	0.31599	-0.022459
ZC3H11A	0.875943	0.824477	-0.198546	ZC3H11A	0.851694	0.703529	-0.0224969
LPCAT3	0.997338	0.996197	0.00309992	LPCAT3	0.826216	0.662213	-0.0225059
EEF1D	6.47466e-05	3.02319e-06	3.577	EEF1D	0.560824	0.299764	-0.0225108
ADNP	0.12341	0.0688118	-1.82039	ADNP	0.725916	0.515087	-0.0225808
FHL1	0.159948	0.0937282	1.35741	FHL1	0.636201	0.388068	-0.0226591
JPT1	7.13711e-05	3.63798e-06	5.92649	JPT1	0.687431	0.460101	-0.022779
USP24	0.778543	0.704021	-0.285512	USP24	0.762363	0.568532	-0.0228242
SF3B1	0.00109619	0.00016038	3.23958	SF3B1	0.371536	0.136677	-0.0229715
CPSF7	0.646514	0.549663	-0.428464	CPSF7	0.764688	0.572616	-0.0229932
BUD13	0.815665	0.746476	0.663179	BUD13	0.901273	0.795315	-0.0230149
BCL11B	0.0162677	0.00543099	-1.19606	BCL11B	0.694582	0.47202	-0.0231015
OSBPL9	0.0305495	0.0120058	-2.04881	OSBPL9	0.664666	0.42885	-0.023246
RBM8A	0.00290268	0.00059183	-3.02284	RBM8A	0.585409	0.32533	-0.0233632
CANX	0.350058	0.25403	-0.811306	CANX	0.302693	0.0948432	-0.023446
PPA1	0.337891	0.243229	-0.336837	PPA1	0.759399	0.563064	-0.0234517
PEBP1	0.357728	0.260988	-0.411446	PEBP1	0.702696	0.483295	-0.0235004
RBMX	0.00152409	0.00024255	-4.66841	RBMX	0.838021	0.67825	-0.023616
TDP2	0.0739274	0.0367911	1.41953	TDP2	0.643741	0.398074	-0.0236761
TNPO1	0.503705	0.396496	0.36756	TNPO1	0.413791	0.16875	-0.0236909
UBE4A	0.766951	0.689957	-0.319952	UBE4A	0.341957	0.118698	-0.0237869
UBL4A	0.176702	0.107043	-1.98047	UBL4A	0.694697	0.473102	-0.0238724
RNF114	0.699815	0.610228	-0.355547	RNF114	0.640884	0.393272	-0.0240372
CBX3	0.00309629	0.0006542	-2.52872	CBX3	0.680946	0.450876	-0.0240915
BOLA2	0.122453	0.0680879	-0.896193	BOLA2	0.67907	0.448694	-0.0241405
BSG	7.10082e-05	3.50896e-06	3.97435	BSG	0.0923891	0.00677899	-0.0241527
TUFM	0.00195572	0.00035494	-4.8663	TUFM	0.650848	0.408316	-0.0242463
EIF4G2	9.03432e-05	5.20264e-06	3.49459	EIF4G2	0.638483	0.390796	-0.0243859
MTOR	0.31738	0.225006	-0.491043	MTOR	0.450238	0.199476	-0.0244029
EIF2A	0.193155	0.119877	0.759701	EIF2A	0.734693	0.526575	-0.0244789
ACLY	0.99444	0.992119	0.00426226	ACLY	0.427628	0.179838	-0.0245561
VAT1	0.640503	0.54346	0.108758	VAT1	0.557867	0.296887	-0.0245994
NUDT21	0.0254482	0.00943663	2.16422	NUDT21	0.725916	0.515304	-0.0247033
AP2S1	0.00055449	6.17054e-05	-1.61748	AP2S1	0.762367	0.569016	-0.0248373
PRPS2	0.0185862	0.00639308	-2.34667	PRPS2	0.631928	0.382349	-0.0248828
PAFAH1B2	0.00301648	0.0006256	-2.90893	PAFAH1B2	0.497521	0.239566	-0.0248856
ALG9	0.513072	0.405666	-0.614726	ALG9	0.860728	0.716748	-0.0248997
EIF3F	0.0153351	0.00501227	1.18829	EIF3F	0.314333	0.101378	-0.0249001
PICALM	0.00020605	1.69168e-05	5.06864	PICALM	0.650848	0.408575	-0.0249368
CCT7	0.0261056	0.00977181	-1.76791	CCT7	0.557249	0.295975	-0.0251982
BAZ1B	0.00775044	0.00212609	-2.25961	BAZ1B	0.934501	0.856787	-0.0253942
SRP9	0.0591634	0.0277267	-2.50616	SRP9	0.327722	0.109241	-0.0254108
RANBP2	0.00017343	1.28215e-05	4.61234	RANBP2	0.770969	0.582295	-0.0254637
CAMLG	0.939977	0.909906	0.109718	CAMLG	0.944877	0.874537	-0.0256632
RPS2	0.0320726	0.0128415	-3.16595	RPS2	0.46431	0.209924	-0.0256719
TRIM28	0.0254468	0.0094262	-2.96183	TRIM28	0.542783	0.28157	-0.025859
ITGA4	0.00096744	0.00013627	3.50883	ITGA4	0.496452	0.238311	-0.0259321
SNRPD3	0.00496104	0.00120648	-2.49605	SNRPD3	0.615889	0.361742	-0.0259802
SHC1	0.00090743	0.00012333	2.59581	SHC1	0.725916	0.515178	-0.0260316
FAM120A	0.396633	0.296163	-0.576897	FAM120A	0.433221	0.185213	-0.0261143
RAB29	0.0133283	0.00420076	-1.86481	RAB29	0.879084	0.75396	-0.0262939
RPS20	0.0714557	0.0353942	-1.46088	RPS20	0.50031	0.24249	-0.0263058
LBR	0.00419328	0.00097898	2.39193	LBR	0.725916	0.514652	-0.0264645
TMED3	0.948535	0.922299	0.0900101	TMED3	0.819665	0.651671	-0.0266406
ATP2A2	0.745861	0.66489	0.320176	ATP2A2	0.459296	0.205382	-0.0267428
MOV10	0.373695	0.274673	0.573062	MOV10	0.745193	0.54112	-0.026777
TMEM97	0.163141	0.0960444	-0.884965	TMEM97	0.787743	0.607225	-0.0271388
XIAP	0.00056387	6.38187e-05	3.07206	XIAP	0.931197	0.847384	-0.0276086
ATG3	0.0125417	0.00390695	2.89452	ATG3	0.59649	0.340331	-0.0276473
ELOC	0.8115	0.741086	0.159038	ELOC	0.459146	0.205186	-0.0277941
TUBA1C	0.139412	0.0798501	-1.00772	TUBA1C	0.822278	0.656784	-0.0279508
TUBAL3	0.00029954	2.75068e-05	-3.12995	TUBAL3	0.746778	0.544116	-0.027976
SLC25A6	0.00392297	0.00089755	-4.60823	SLC25A6	0.856218	0.710113	-0.0279867
HSP90AB4P	0.659494	0.565568	-0.084955	HSP90AB4P	0.873356	0.740907	-0.0280435
ZNF148	0.831544	0.766185	-0.3601	ZNF148	0.67123	0.438823	-0.0280708
INTS2	0.00176228	0.0003024	-3.32794	INTS2	0.754315	0.556427	-0.0281875
STXBP1	0.00296523	0.0006092	-3.4803	STXBP1	0.47294	0.217207	-0.0282767
CARHSP1	0.971544	0.954436	-0.0501126	CARHSP1	0.813479	0.643258	-0.0284125
ENO2	0.00017707	1.37798e-05	-4.43147	ENO2	0.570841	0.310861	-0.0286541
SORD	0.799151	0.727631	0.27443	SORD	0.491773	0.234748	-0.0286557
SMG9	0.0541284	0.0247474	0.950204	SMG9	0.718389	0.504865	-0.0287791
NFRKB	0.887109	0.840059	-0.309152	NFRKB	0.908283	0.808174	-0.0288567
RFX1	0.391931	0.291737	-0.759849	RFX1	0.799661	0.623214	-0.0288956
HCFC1	0.00016488	1.18048e-05	6.13096	HCFC1	0.450238	0.199477	-0.0288986
SF1	0.0498153	0.0223684	2.4062	SF1	0.667654	0.43279	-0.0289645
ACSL3	0.445972	0.340391	1.09145	ACSL3	0.439788	0.190267	-0.0290849
DDX39B	0.031738	0.0126334	-1.70442	DDX39B	0.533166	0.273139	-0.0291133
RAB11FIP1	0.00020605	1.67328e-05	5.66129	RAB11FIP1	0.889652	0.772302	-0.029191
COMT	0.124256	0.0693801	-2.27324	COMT	0.219046	0.0507401	-0.0292755
HNRNPAB	7.14645e-05	3.67055e-06	-4.33039	HNRNPAB	0.767956	0.577635	-0.0293199
TMPO	0.847313	0.786916	-0.196251	TMPO	0.794524	0.614692	-0.0293635
DCAKD	0.979425	0.96723	-0.0417228	DCAKD	0.259808	0.0709425	-0.0293824
INPP4A	0.309506	0.218702	-0.889101	INPP4A	0.745521	0.541618	-0.0296797
NKAP	0.0123718	0.00381745	-2.62337	NKAP	0.8115	0.639892	-0.0297046
SCYL1	0.00176401	0.00030338	3.89936	SCYL1	0.72303	0.51191	-0.0297378
TUBB4A	0.00019991	1.58917e-05	-3.97495	TUBB4A	0.707014	0.488484	-0.0297835
CDK5	0.00179203	0.0003089	-1.9217	CDK5	0.408675	0.163118	-0.0299916
PPP2R2A	0.679934	0.588924	0.365807	PPP2R2A	0.268138	0.075161	-0.0300465
ETF1	7.943e-05	4.35783e-06	3.52703	ETF1	0.332525	0.113104	-0.0301122
BZW2	0.881074	0.832049	0.13314	BZW2	0.463026	0.209182	-0.0301158
DLAT	3.59159e-05	1.23628e-06	-4.47556	DLAT	0.481198	0.223839	-0.0301382
DVL2	6.32689e-05	2.92957e-06	4.58214	DVL2	0.838615	0.680763	-0.030259
GLUL	0.00268199	0.0005364	-2.26651	GLUL	0.50841	0.248929	-0.0302795
DAGLB	0.0548791	0.0252188	-1.70065	DAGLB	0.642581	0.396053	-0.0306244
KPNA3	0.00066578	8.10009e-05	2.77733	KPNA3	0.379745	0.142081	-0.0306658
ZNF207	0.30484	0.214337	-1.02332	ZNF207	0.405005	0.160363	-0.0306812
SNRPB	0.531477	0.425802	-0.249804	SNRPB	0.594868	0.338264	-0.0308036
TPD52	0.548033	0.442265	0.525884	TPD52	0.800414	0.62422	-0.0308055
LYAR	0.468338	0.362279	-0.993767	LYAR	0.767956	0.577742	-0.0310374
THEM6	0.677885	0.586621	-0.60731	THEM6	0.615456	0.360814	-0.031264
PHGDH	6.21254e-05	2.8451e-06	-2.44572	PHGDH	0.618371	0.365004	-0.0312992
ARRB2	0.168101	0.100206	0.964044	ARRB2	0.581954	0.321481	-0.0313289
RPL9	0.00055449	6.1568e-05	-1.89459	RPL9	0.735768	0.528422	-0.0313792
VCPIP1	0.973114	0.957969	-0.0323667	VCPIP1	0.180679	0.033186	-0.0315268
PRPS1	0.00076818	9.77411e-05	-3.16423	PRPS1	0.638926	0.391179	-0.0315563
RBM28	0.0206921	0.00731872	-1.76259	RBM28	0.695357	0.474123	-0.0316607
PSMB5	0.00552514	0.00138451	-1.05296	PSMB5	0.532333	0.272269	-0.0318705
EIF5B	0.0252567	0.00933614	1.47308	EIF5B	0.430964	0.18297	-0.0319467
RPS12	0.0499948	0.0225146	-2.00397	RPS12	0.237264	0.0592461	-0.0319508
DDB1	0.0148749	0.00480394	2.73018	DDB1	0.572921	0.31333	-0.0320259
SUGT1	0.00043416	4.40913e-05	4.51315	SUGT1	0.371818	0.13691	-0.0322183
KPNB1	0.0923832	0.0481687	1.11823	KPNB1	0.39172	0.151115	-0.0322924
PABPC1	0.064181	0.0307919	0.731904	PABPC1	0.510654	0.250911	-0.0323735
ATG4B	0.79548	0.723457	-0.230633	ATG4B	0.423994	0.176683	-0.0324387
PPP6R3	0.0704033	0.0347086	2.30121	PPP6R3	0.316473	0.102841	-0.0325275
RPL30	0.00116671	0.00017478	-1.61802	RPL30	0.380262	0.142663	-0.0326493
DDX46	0.240484	0.15814	-0.880147	DDX46	0.5363	0.275213	-0.0326531
FAM133B	0.33536	0.240668	-1.51547	FAM133B	0.788504	0.60807	-0.0327466
MTHFD1	0.00096279	0.00013524	-2.06084	MTHFD1	0.28364	0.0826728	-0.0328396
STRAP	0.367313	0.269125	0.468189	STRAP	0.326596	0.108199	-0.0332361
UCHL5	0.109995	0.0594057	1.18517	UCHL5	0.486787	0.230093	-0.0333679
NELFB	0.230179	0.14975	1.32324	NELFB	0.59649	0.340194	-0.0334276
CSNK2B	0.00159956	0.00026327	2.42838	CSNK2B	0.683296	0.453876	-0.0334628
LRRC59	0.178732	0.108978	1.79701	LRRC59	0.620534	0.370502	-0.0334993
SRRM1	0.01929	0.00668771	-2.04412	SRRM1	0.534034	0.27377	-0.0335386
RRP1	0.0832839	0.0423342	-1.39024	RRP1	0.759399	0.562972	-0.0336842
CNOT1	0.00193318	0.00034451	3.53721	CNOT1	0.119663	0.0138372	-0.0340195
GGH	0.00180781	0.00031335	-4.21743	GGH	0.509067	0.249517	-0.0340376
KRT6B	0.283446	0.195434	-2.01645	KRT6B	0.861479	0.718876	-0.0340587
ICAM2	0.318983	0.226737	-0.837509	ICAM2	0.809662	0.637561	-0.0341044
AIMP2	0.0236519	0.00866439	-1.69476	AIMP2	0.25621	0.068868	-0.0342838
PARP16	0.0812575	0.0411346	1.5373	PARP16	0.934871	0.858065	-0.0342938
EIF5	0.186876	0.114889	1.40273	EIF5	0.191571	0.0380377	-0.0347366
ITCH	0.0916553	0.0476465	1.7367	ITCH	0.329433	0.110501	-0.0347506
DHX30	0.0998096	0.052934	-1.36176	DHX30	0.208731	0.0457293	-0.0347891
SYNE2	0.380842	0.281484	-1.12095	SYNE2	0.776921	0.591601	-0.0348151
ATP1A1	0.625164	0.525684	0.299873	ATP1A1	0.127442	0.0158394	-0.0348447
RAI1	0.097234	0.0514047	-1.51096	RAI1	0.838021	0.67793	-0.0348683
PPP4R3A	0.604861	0.50107	-0.566704	PPP4R3A	0.225066	0.0539011	-0.0348765
ARFIP2	0.00153897	0.00024731	2.46972	ARFIP2	0.809444	0.636666	-0.0350501
PSMB6	0.0328088	0.013245	-2.44592	PSMB6	0.347308	0.121944	-0.0351175
JUP	0.00300404	0.00062068	-2.39514	JUP	0.849824	0.69958	-0.0351514
ATIC	0.221448	0.142864	-0.757134	ATIC	0.202535	0.0428848	-0.0353431
ACIN1	0.935636	0.903599	-0.194027	ACIN1	0.775465	0.589391	-0.0354372
HNRNPA1	0.198618	0.124658	-0.901061	HNRNPA1	0.710038	0.492855	-0.0354905
ARL6IP4	0.244564	0.161393	-1.61702	ARL6IP4	0.545522	0.284037	-0.0355154
R3HDM1	0.212268	0.135568	-2.13176	R3HDM1	0.873356	0.741021	-0.0355409
RETREG2	0.0514563	0.0232855	-1.82491	RETREG2	0.642562	0.39475	-0.0355535
PDS5B	0.718072	0.630355	0.235212	PDS5B	0.405234	0.160666	-0.0356049
CD3G	0.848018	0.788624	-0.214407	CD3G	0.681715	0.451658	-0.0357198
UBAP2L	0.00506259	0.00123511	2.795	UBAP2L	0.801201	0.625532	-0.0358747
ASF1A	0.197887	0.123814	-1.42117	ASF1A	0.43793	0.188295	-0.0361452
MRPS5	0.163768	0.0965401	-1.13893	MRPS5	0.461841	0.208163	-0.0361547
ALG1	0.960254	0.935594	0.0880046	ALG1	0.67907	0.447895	-0.0362476
NPM3	0.0371905	0.0155419	-1.47069	NPM3	0.664729	0.429703	-0.0362732
PRPF6	0.343621	0.248156	-0.834065	PRPF6	0.421615	0.174956	-0.036377
EEF2	0.373963	0.275015	0.308936	EEF2	0.420974	0.174235	-0.0364336
LUC7L3	0.0904157	0.0467233	-3.06351	LUC7L3	0.225265	0.0539881	-0.0364596
TBL2	0.947957	0.920661	0.098438	TBL2	0.285959	0.0838685	-0.0366418
SNX3	0.0291707	0.0112596	3.49006	SNX3	0.322955	0.106623	-0.0368206
EXOSC8	0.737053	0.654457	-0.483852	EXOSC8	0.3258	0.107861	-0.0369201
SNRPD2	0.160983	0.0945225	0.695519	SNRPD2	0.437704	0.188045	-0.0369502
TBC1D5	0.0069992	0.00185738	2.69748	TBC1D5	0.623037	0.37417	-0.0372788
ALDH3A2	0.130391	0.0733361	-1.49866	ALDH3A2	0.849824	0.699164	-0.0373729
ATXN10	0.149095	0.0868464	2.27156	ATXN10	0.180178	0.0330624	-0.0377414
NUP214	9.32244e-05	5.44112e-06	5.17292	NUP214	0.746887	0.545867	-0.0377988
MAPK1	0.969328	0.951223	0.061963	MAPK1	0.352223	0.12521	-0.0378882
IPO9	0.10713	0.0576086	-1.26288	IPO9	0.449276	0.197602	-0.0380905
KPNA1	0.00112223	0.00016681	-2.30269	KPNA1	0.291716	0.0867056	-0.0382636
EIF4G1	0.00540632	0.00134422	2.41984	EIF4G1	0.158925	0.0259678	-0.0383292
SLC16A1	0.0449961	0.0196442	1.87914	SLC16A1	0.358823	0.128934	-0.0385998
BTF3	0.230586	0.150105	-1.19903	BTF3	0.632147	0.382684	-0.0386578
HSPB11	0.0901586	0.0465176	2.37952	HSPB11	0.593661	0.33619	-0.0389001
YTHDF2	0.00014756	9.92263e-06	3.15035	YTHDF2	0.22977	0.0558294	-0.0389216
SLC35E1	5.42013e-06	5.0616e-08	4.12166	SLC35E1	0.942067	0.869108	-0.0390038
CHTOP	0.00908706	0.002567	-5.5688	CHTOP	0.746778	0.544403	-0.0390337
HSPH1	0.00060012	6.95863e-05	2.33222	HSPH1	0.649292	0.405114	-0.0392711
PRPF19	0.585424	0.480868	0.363696	PRPF19	0.268246	0.0754253	-0.0392904
NAP1L1	0.00180781	0.00031357	4.06174	NAP1L1	0.251151	0.0659747	-0.039461
ANKLE2	0.00155756	0.00025394	4.04196	ANKLE2	0.642581	0.396604	-0.0394708
DNAJC11	0.0178994	0.00610808	-2.45827	DNAJC11	0.418627	0.172421	-0.0401439
TACC1	0.00068624	8.38436e-05	2.80654	TACC1	0.870195	0.734801	-0.0401451
PARP1	0.198479	0.124416	0.51193	PARP1	0.301609	0.0938583	-0.0401937
PRMT5	0.0200866	0.00704717	1.57939	PRMT5	0.110791	0.0109829	-0.0401969
PPP2R5D	0.493711	0.387112	0.34986	PPP2R5D	0.152002	0.0237561	-0.0402558
GPN1	0.145475	0.0841718	-1.18508	GPN1	0.743512	0.539121	-0.0403611
DRG2	0.0342207	0.0140212	-0.465857	DRG2	0.562016	0.300945	-0.0403831
DNAJC9	0.8367	0.772563	0.160973	DNAJC9	0.128815	0.0164326	-0.040391
STAU2	0.0327116	0.013128	1.64666	STAU2	0.614736	0.359856	-0.0404741
MEPCE	0.193052	0.119737	-1.4442	MEPCE	0.572274	0.312775	-0.0405183
ERLIN1	0.192006	0.11864	-1.67765	ERLIN1	0.618082	0.364618	-0.0406702
MAN1B1	0.64396	0.54674	0.520176	MAN1B1	0.916402	0.820812	-0.0407218
CNP	0.661842	0.568797	0.0922607	CNP	0.277523	0.0794755	-0.0408088
PLRG1	0.54344	0.437501	0.795243	PLRG1	0.343635	0.11958	-0.0409097
EIF3M	0.00012092	7.50211e-06	-3.22495	EIF3M	0.407253	0.162248	-0.0409447
ABCF3	0.939977	0.909986	0.0829893	ABCF3	0.469627	0.215039	-0.0414903
CNOT2	0.00123248	0.00018607	2.7064	CNOT2	0.454475	0.20183	-0.0418269
SMAD2	0.29548	0.206036	-0.863863	SMAD2	0.562016	0.301055	-0.0418325
FIP1L1	0.931121	0.897023	-0.14437	FIP1L1	0.541967	0.280755	-0.042071
CCDC124	0.0541545	0.0248015	-1.38162	CCDC124	0.759399	0.563092	-0.0421692
CHD4	0.177488	0.107874	0.809386	CHD4	0.393516	0.152878	-0.0423284
LSG1	0.203092	0.128335	1.14789	LSG1	0.191571	0.0380611	-0.043161
PTPN23	0.566094	0.461906	1.04063	PTPN23	0.187358	0.0364389	-0.0431949
RAB18	0.698106	0.607923	0.495517	RAB18	0.417435	0.171256	-0.0437466
VPS13A	0.0661316	0.0320108	1.76102	VPS13A	0.629463	0.379786	-0.0440607
RPSA	0.00829004	0.00229992	-1.91857	RPSA	0.169453	0.0297053	-0.0442028
ISOC1	0.147694	0.0856853	-0.919561	ISOC1	0.200519	0.0419017	-0.0444656
ADA	0.0309629	0.0122406	1.39468	ADA	0.359767	0.129398	-0.0444767
DDX19A	0.847313	0.787287	0.137653	DDX19A	0.111927	0.0115531	-0.0448116
DIS3	0.51999	0.413159	0.829084	DIS3	0.126947	0.0155291	-0.0451026
SREK1	0.79548	0.723143	-0.260625	SREK1	0.504116	0.245667	-0.0453239
FAF1	0.205448	0.129904	-1.09541	FAF1	0.430964	0.182883	-0.0453328
ZC3H14	0.306808	0.216317	0.993727	ZC3H14	0.796659	0.618639	-0.0455282
NSA2	0.00376164	0.000846	-2.87083	NSA2	0.898817	0.789677	-0.0456649
ABCE1	0.285846	0.1972	0.639099	ABCE1	0.0514168	0.00150683	-0.045943
NBEAL2	0.0499676	0.0224757	3.29403	NBEAL2	0.932337	0.851024	-0.0462396
AQR	0.942712	0.913617	-0.100288	AQR	0.456675	0.203285	-0.0463038
SIGMAR1	0.605202	0.501609	-0.656588	SIGMAR1	0.347601	0.122173	-0.0463487
CSNK2A1	0.727182	0.642579	-0.513694	CSNK2A1	0.136346	0.0183103	-0.0464351
AHCY	0.00077131	9.96396e-05	1.02142	AHCY	0.22098	0.0517163	-0.0464526
RTN3	0.669339	0.577924	-0.675514	RTN3	0.714927	0.500187	-0.0464683
EIF3H	0.0118432	0.00360366	2.39665	EIF3H	0.357353	0.127962	-0.0464731
SART1	0.438751	0.332734	1.37185	SART1	0.585432	0.325519	-0.0466412
NELFE	0.130391	0.0733641	-1.09475	NELFE	0.6448	0.400202	-0.0466531
PCNP	0.0617449	0.0294309	1.40636	PCNP	0.751628	0.553134	-0.046687
SNRPD1	0.031919	0.0127428	-2.68023	SNRPD1	0.615889	0.362166	-0.0467166
CCNK	0.14541	0.0839643	-1.71522	CCNK	0.718189	0.504599	-0.0467763
FXR1	0.450698	0.344735	0.672719	FXR1	0.410721	0.164614	-0.0468976
RPL27A	0.0270711	0.0102386	-4.31336	RPL27A	0.288502	0.0849957	-0.0469967
EPHX2	0.0839329	0.0427503	-1.54146	EPHX2	0.157656	0.0256138	-0.0470193
C2CD5	0.378466	0.279211	-0.889328	C2CD5	0.622661	0.373221	-0.0470797
ELP1	0.00372827	0.00083125	3.47557	ELP1	0.247719	0.0645228	-0.0472954
SV2A	0.864535	0.809366	-0.271376	SV2A	0.300657	0.0931159	-0.0473427
TUBGCP3	0.0407814	0.0173916	-2.19479	TUBGCP3	0.572921	0.313393	-0.0475543
DSG1	0.00934156	0.00266434	-2.28633	DSG1	0.838615	0.681633	-0.0476266
AGPS	0.0135839	0.00429717	-3.33334	AGPS	0.366382	0.133192	-0.0476597
EIF4B	1.07276e-06	2.69015e-09	6.04386	EIF4B	0.0967858	0.0078924	-0.0479305
RBM10	0.560968	0.456851	-0.44108	RBM10	0.393516	0.152835	-0.0480584
RPAP3	0.0602134	0.0283825	2.10713	RPAP3	0.0923891	0.00678376	-0.0484779
XPOT	0.233845	0.153136	1.31829	XPOT	0.439788	0.190237	-0.0484998
UMPS	0.0065793	0.00172803	-3.21189	UMPS	0.181682	0.0339026	-0.0485462
PFN2	0.0535017	0.0243984	-1.82391	PFN2	0.152713	0.0241567	-0.0490626
PABPC4	0.0159059	0.00527928	-2.11468	PABPC4	0.184726	0.0353793	-0.0494365
MAPK3	0.983363	0.973711	-0.0327943	MAPK3	0.144183	0.0208491	-0.0499805
EIF3D	0.778379	0.702964	0.203506	EIF3D	0.559099	0.297835	-0.0500081
RBBP6	0.294921	0.205527	1.38534	RBBP6	0.68482	0.45657	-0.0503531
RPLP2	0.0225025	0.00813418	-2.05891	RPLP2	0.425783	0.178412	-0.0503789
PPAN	0.145413	0.0840347	-2.99852	PPAN	0.724461	0.513175	-0.0511376
GLRX3	0.0903985	0.0466766	1.78107	GLRX3	0.333171	0.11366	-0.0514877
HELZ	0.138884	0.0792773	1.16831	HELZ	0.728937	0.51882	-0.0516008
PUF60	0.00020605	1.67723e-05	4.57684	PUF60	0.301689	0.0940379	-0.0517356
PSMG2	0.0719454	0.0356928	-2.7419	PSMG2	0.0926839	0.00697159	-0.0519681
XPO1	0.00233287	0.0004457	1.63381	XPO1	0.171616	0.0306532	-0.0520081
SNRNP40	0.722186	0.637322	0.361438	SNRNP40	0.411212	0.164933	-0.0521817
WDR6	0.00713208	0.00190929	-3.49623	WDR6	0.417749	0.171891	-0.0523616
RUVBL1	0.403368	0.302134	0.897431	RUVBL1	0.111935	0.0115781	-0.0523887
EIF5A	8.16308e-07	1.27052e-09	-3.25985	EIF5A	0.153111	0.02433	-0.0525854
RUFY1	0.00298616	0.00061466	3.79062	RUFY1	0.526341	0.265695	-0.0529973
ABCC1	0.0327116	0.0131206	1.65764	ABCC1	0.604812	0.349088	-0.0530019
FKBP4	0.00406003	0.00093769	-2.44347	FKBP4	0.182551	0.0343369	-0.0530508
PPM1G	0.880382	0.82934	0.164597	PPM1G	0.378545	0.141353	-0.0530917
ERH	0.00020742	1.71104e-05	-3.36493	ERH	0.774204	0.58638	-0.0531952
ZC3H4	0.0210533	0.00747106	-5.17751	ZC3H4	0.661137	0.421855	-0.0532967
AAR2	0.841981	0.779406	0.236643	AAR2	0.377975	0.140628	-0.0538275
RUVBL2	0.829871	0.763998	0.274684	RUVBL2	0.177387	0.0319934	-0.053832
DRG1	0.174713	0.105372	1.18571	DRG1	0.216379	0.0493298	-0.0538844
RASA3	0.480904	0.374806	1.17896	RASA3	0.712685	0.496008	-0.0543402
DNAJC7	0.111588	0.0606572	2.9901	DNAJC7	0.253131	0.0671918	-0.0545978
KIF13B	0.849433	0.79027	0.146	KIF13B	0.852211	0.704822	-0.0549716
LRPPRC	0.147523	0.0854715	-2.55544	LRPPRC	0.0685212	0.00302387	-0.0551337
NUP50	0.0200739	0.00702978	2.62167	NUP50	0.391967	0.151509	-0.0553246
TCERG1	0.119629	0.0662074	-1.58036	TCERG1	0.12122	0.0143238	-0.0553943
PPP1CB	0.0225433	0.00815769	-1.97667	PPP1CB	0.131137	0.0170182	-0.0554135
RBM17	0.462012	0.356084	0.60251	RBM17	0.417749	0.171853	-0.0556587
RBM14	0.161282	0.0947693	1.14052	RBM14	0.31466	0.101539	-0.0556772
ELAVL1	0.0713329	0.0352501	-1.73467	ELAVL1	0.413791	0.168345	-0.0557878
CHMP4A	0.988864	0.983477	-0.0074382	CHMP4A	0.657872	0.418155	-0.0558443
ENDOD1	0.718072	0.631114	-0.411297	ENDOD1	0.249144	0.0650129	-0.0562733
YTHDC2	0.0349238	0.0143908	1.19641	YTHDC2	0.720662	0.508474	-0.0565462
EXOSC7	0.138139	0.0786909	-1.76671	EXOSC7	0.15354	0.0244518	-0.0567958
GCN1	0.039501	0.0165996	3.6641	GCN1	0.237935	0.0596935	-0.0572017
HMOX2	0.30849	0.217863	-1.07591	HMOX2	0.133646	0.0177087	-0.05722
TFG	1.70136e-06	5.95808e-09	5.4122	TFG	0.467313	0.212096	-0.057251
NME2	0.00154585	0.00025022	-1.29438	NME2	0.288762	0.0851729	-0.0572755
DDX27	0.00167405	0.00028075	-2.32332	DDX27	0.458471	0.204565	-0.0572973
ATP6AP1	0.562663	0.458568	-0.527654	ATP6AP1	0.234608	0.0578642	-0.0574713
CTPS1	0.0138555	0.00439388	-1.26952	CTPS1	0.151959	0.023723	-0.0576596
GAPVD1	0.00891234	0.00250725	2.9876	GAPVD1	0.289616	0.0855723	-0.0576757
CARM1	0.0327116	0.0131393	-3.15415	CARM1	0.350224	0.123625	-0.057976
AHSA1	0.57371	0.469014	0.155344	AHSA1	0.11079	0.0109057	-0.0580187
PA2G4	0.040942	0.0174919	-0.83262	PA2G4	0.133396	0.017614	-0.0581875
ARPC1A	0.111588	0.0606428	-1.55653	ARPC1A	0.35418	0.126524	-0.0582705
BUB3	0.614306	0.511618	0.176264	BUB3	0.0766387	0.00410039	-0.0582772
GSK3A	0.111243	0.0602528	1.06952	GSK3A	0.58207	0.321837	-0.0583984
PRPF4	0.0618414	0.029501	-1.76006	PRPF4	0.19042	0.0374994	-0.0590309
UPF1	0.00509252	0.0012506	1.81833	UPF1	0.0811039	0.0047109	-0.0590463
PAICS	0.75619	0.676157	0.126241	PAICS	0.412374	0.166715	-0.0594365
TOR1AIP2	0.050615	0.0228851	-2.35788	TOR1AIP2	0.496466	0.23875	-0.059963
AASDHPPT	0.833855	0.769288	-0.236255	AASDHPPT	0.251397	0.0662587	-0.0602913
HSD17B4	0.994402	0.991694	-0.0116719	HSD17B4	0.270268	0.0765123	-0.0603936
EIF3G	6.68421e-05	3.19906e-06	3.96555	EIF3G	0.247719	0.0645547	-0.0606021
CNOT11	0.525621	0.419474	-0.502835	CNOT11	0.641895	0.394004	-0.0606136
ABCD3	0.0164191	0.00549366	-3.24454	ABCD3	0.0605634	0.00227126	-0.0606459
EIF3A	0.0576035	0.0266955	1.61996	EIF3A	0.205762	0.0445046	-0.060688
PDS5A	0.206432	0.130767	1.07686	PDS5A	0.120999	0.0142028	-0.0608025
CDC27	0.831244	0.765585	-0.234912	CDC27	0.551578	0.290557	-0.0608527
MPG	0.441723	0.335847	-0.536746	MPG	0.110791	0.010996	-0.061025
SHMT1	0.997338	0.996775	-0.0023294	SHMT1	0.191513	0.0379818	-0.0610677
PCNA	0.973982	0.960718	0.0287723	PCNA	0.148516	0.0227709	-0.0614294
GIGYF2	0.0337839	0.0138028	-1.71893	GIGYF2	0.762363	0.568411	-0.0616178
EIF3K	0.00153897	0.00024712	-3.11049	EIF3K	0.18301	0.0345717	-0.0617358
GNAS	0.862887	0.807488	0.0739682	GNAS	0.412416	0.166894	-0.0618662
YLPM1	0.455529	0.349711	0.798839	YLPM1	0.582949	0.32267	-0.0620556
URB1	0.0607925	0.0287641	-1.4692	URB1	0.321881	0.105778	-0.0624267
DHX29	0.0426008	0.0183001	-1.21385	DHX29	0.0988528	0.00818781	-0.0624673
NAA15	0.230863	0.150645	1.15077	NAA15	0.144685	0.0211167	-0.0625674
ATP1A3	2.35133e-05	6.58739e-07	-7.01331	ATP1A3	0.244688	0.0631255	-0.0628802
YEATS2	0.00203978	0.00037303	3.75409	YEATS2	0.39172	0.15114	-0.0632605
ATP1B3	0.926326	0.889561	-0.134047	ATP1B3	0.48075	0.223142	-0.0636996
PRPF8	0.00041088	4.06085e-05	1.31791	PRPF8	0.0453155	0.00107287	-0.0637761
EXOSC4	0.948535	0.92216	0.0711901	EXOSC4	0.0923891	0.00676553	-0.0641021
SLC38A1	0.00649708	0.00167627	3.06791	SLC38A1	0.18606	0.0358698	-0.0642105
RFC4	0.022985	0.00836225	-1.50081	RFC4	0.101818	0.00921739	-0.064236
RFC2	0.00303211	0.00063356	-3.10248	RFC2	0.200519	0.0418939	-0.0642798
DHX36	0.00324559	0.00069711	-1.70645	DHX36	0.114397	0.012594	-0.0644859
TAB1	0.156042	0.091136	2.10833	TAB1	0.473753	0.217664	-0.0651501
TBC1D15	0.00030194	2.79614e-05	2.75711	TBC1D15	0.300593	0.0929096	-0.0652959
EIF3L	0.00014756	9.95826e-06	1.48865	EIF3L	0.154172	0.0245793	-0.0656771
XP32	0.00437638	0.00103535	-3.02725	XP32	0.720606	0.508308	-0.0657196
TOMM40	0.0437546	0.018932	-2.91279	TOMM40	0.138279	0.018934	-0.065803
BRIX1	0.00066563	8.02899e-05	-2.31147	BRIX1	0.824121	0.658521	-0.066002
SAFB	0.175485	0.10611	2.32006	SAFB	0.637784	0.389813	-0.0663174
ORAI1	0.503173	0.395882	0.369829	ORAI1	0.861696	0.720166	-0.0668781
DDX18	0.0919913	0.0478927	-0.785679	DDX18	0.591217	0.332901	-0.0671052
PARN	0.00243784	0.00047524	-3.1143	PARN	0.439788	0.190155	-0.0671138
FKBP5	0.114088	0.0625212	-1.73967	FKBP5	0.367551	0.134506	-0.0672505
CUL1	0.76329	0.684758	-0.580045	CUL1	0.294722	0.0890188	-0.0672739
HSP90AB2P	0.166793	0.0991672	-0.956899	HSP90AB2P	0.693064	0.468153	-0.067371
SLC27A4	0.0445171	0.0193658	-2.41998	SLC27A4	0.295306	0.0893695	-0.0676329
EIF3C	0.00045213	4.66209e-05	4.40167	EIF3C	0.103889	0.0095861	-0.0676977
USP10	0.822739	0.755832	0.192005	USP10	0.328314	0.10961	-0.06844
LSS	0.0150257	0.00489167	2.14254	LSS	0.179349	0.0326288	-0.0684687
SSRP1	0.0832839	0.0423637	0.813009	SSRP1	0.391901	0.151346	-0.0686218
FEN1	8.38928e-05	4.73325e-06	-3.14612	FEN1	0.218092	0.0504051	-0.0688012
YTHDF1	0.0557857	0.0257222	1.89376	YTHDF1	0.204931	0.0441103	-0.0688885
SYNCRIP	0.0157654	0.00522035	-4.01644	SYNCRIP	0.138035	0.0188461	-0.0689373
SRRM2	0.255754	0.170597	1.68966	SRRM2	0.661137	0.42196	-0.0689933
PLCL2	0.25607	0.170979	-0.67194	PLCL2	0.353684	0.125976	-0.0690199
NAT10	0.788534	0.71551	0.148038	NAT10	0.525443	0.264967	-0.0692983
CHERP	0.557244	0.452985	-0.643069	CHERP	0.222104	0.0521072	-0.0693583
SENP1	0.19904	0.125077	-1.05469	SENP1	0.606099	0.350174	-0.0696226
RBM39	0.00161564	0.00026718	-2.94198	RBM39	0.315667	0.102029	-0.0696327
RNASEH2A	0.839762	0.775718	-0.134537	RNASEH2A	0.224248	0.0532098	-0.069646
GTF2I	0.00199425	0.00036393	-2.82794	GTF2I	0.0630118	0.00248927	-0.0697333
PRPF3	0.0897927	0.046224	2.03146	PRPF3	0.196622	0.0403003	-0.069747
RNPS1	0.0611363	0.0289743	-2.24547	RNPS1	0.564686	0.303612	-0.0701269
MAT2A	0.050615	0.0228781	2.54405	MAT2A	0.19017	0.0373317	-0.0701294
USP42	0.352733	0.25652	0.913836	USP42	0.666176	0.431684	-0.0701473
EFTUD2	0.180381	0.110264	1.27383	EFTUD2	0.187358	0.0363896	-0.0701484
ATXN2L	0.00012431	7.83568e-06	4.80096	ATXN2L	0.569151	0.30898	-0.0701564
RHEB	0.0296552	0.0115529	2.05291	RHEB	0.0831069	0.00505178	-0.0704806
EIF3I	0.138902	0.0793416	1.76126	EIF3I	0.102517	0.00938798	-0.0712028
SPATA5	0.0919413	0.0478309	1.54001	SPATA5	0.486787	0.230013	-0.0712741
TNKS1BP1	5.91247e-05	2.50762e-06	6.65254	TNKS1BP1	0.756959	0.559302	-0.0713682
PRRC2C	0.012608	0.00393939	1.5918	PRRC2C	0.644397	0.399025	-0.0715021
BMS1	0.0308301	0.0121521	-2.06131	BMS1	0.603532	0.34796	-0.0716592
LARP1	0.00091777	0.0001257	2.52412	LARP1	0.14091	0.0196876	-0.0731163
DHFR	0.0439038	0.0190307	-1.67519	DHFR	0.58207	0.321929	-0.0733764
RFC5	0.207822	0.131728	-1.61883	RFC5	0.0461667	0.00119181	-0.0741707
C1QBP	0.0281082	0.0107183	-2.61916	C1QBP	0.337096	0.116139	-0.0743672
WDR12	0.233803	0.153018	0.528659	WDR12	0.0832176	0.00521003	-0.0746471
GGA1	0.0280189	0.0106624	3.28189	GGA1	0.568486	0.307794	-0.0746942
BAG2	0.0528128	0.0240432	-1.62771	BAG2	0.340557	0.117915	-0.0748086
PI4KA	0.983363	0.973798	-0.036819	PI4KA	0.245389	0.0635832	-0.0748975
SEC11C	0.0476294	0.0212016	-1.7914	SEC11C	0.593271	0.335737	-0.0750042
PFAS	0.414784	0.311962	-0.445182	PFAS	0.0362826	0.0005581	-0.0750872
TBCD	0.299764	0.210418	1.03889	TBCD	0.145142	0.0213913	-0.0754033
HDAC1	0.647707	0.552189	-0.638345	HDAC1	0.0685212	0.00300275	-0.0756815
UFSP2	0.749638	0.668549	0.200239	UFSP2	0.857237	0.711311	-0.0756918
GART	0.15115	0.0882199	-0.582284	GART	0.0813213	0.00474125	-0.0757919
PPAT	0.0998096	0.0529127	1.21094	PPAT	0.164591	0.0284224	-0.0757973
ANKRD17	0.949166	0.923314	-0.0913222	ANKRD17	0.18118	0.0336392	-0.0758239
CAD	0.475232	0.36909	-0.3522	CAD	0.223237	0.0524898	-0.0766722
PPP1CC	0.383158	0.283865	-0.742061	PPP1CC	0.400631	0.157148	-0.0768781
S100A8	0.116084	0.0639589	-3.41504	S100A8	0.615204	0.360452	-0.0772417
QTRT2	0.0102309	0.00300159	-2.21444	QTRT2	0.69809	0.476935	-0.0773126
PPP6R2	0.916156	0.875517	0.0732768	PPP6R2	0.877469	0.749667	-0.0774737
RCL1	0.00513403	0.00126547	-1.99635	RCL1	0.710038	0.492968	-0.0774868
TUBG1	0.42056	0.316811	-1.32088	TUBG1	0.297401	0.0906779	-0.0774869
ZW10	0.370358	0.271644	0.451599	ZW10	0.0923891	0.00678454	-0.0775078
SRSF10	0.0263658	0.00987949	-2.71817	SRSF10	0.299625	0.0920503	-0.0776214
PSMG1	0.383995	0.284784	1.0213	PSMG1	0.186018	0.0357722	-0.0778252
IPO7	0.031919	0.0127373	2.5831	IPO7	0.145142	0.0214888	-0.0779336
TRRAP	0.992366	0.988891	-0.0077726	TRRAP	0.169569	0.0298439	-0.0779443
CSDE1	0.886346	0.838752	-0.067302	CSDE1	0.0836319	0.00536309	-0.0782609
BCLAF1	0.0130718	0.00409447	-3.26983	BCLAF1	0.547699	0.286284	-0.0783537
NUP58	0.346421	0.250447	0.987934	NUP58	0.275723	0.0788262	-0.0793399
SIPA1L1	0.00082332	0.00010891	3.22407	SIPA1L1	0.602289	0.345426	-0.0793664
EIF3B	0.108462	0.0584936	1.66968	EIF3B	0.0926839	0.00706246	-0.0793714
DHX16	0.20026	0.125923	0.599163	DHX16	0.0837918	0.0053932	-0.0796258
SLC12A7	0.262302	0.176843	-1.17686	SLC12A7	0.348774	0.122767	-0.0799113
MMS19	0.0771756	0.0385878	-1.36233	MMS19	0.145142	0.0214012	-0.0799623
EIF3E	0.00061325	7.25966e-05	1.40635	EIF3E	0.114671	0.0127013	-0.0799777
CSE1L	0.0296552	0.0115621	1.29886	CSE1L	0.0895007	0.00630349	-0.0800701
EIF4A1	0.0304131	0.0119286	-0.799193	EIF4A1	0.242085	0.0618265	-0.0802329
DSP	0.0103029	0.00302672	-2.1997	DSP	0.545825	0.284385	-0.0802531
SUPT16H	0.317854	0.225466	0.45941	SUPT16H	0.242137	0.062033	-0.0803195
BOD1L1	0.828269	0.762201	0.632985	BOD1L1	0.33087	0.111964	-0.0804706
EMD	0.00019991	1.60237e-05	4.35907	EMD	0.296649	0.0900455	-0.0808145
THOC2	0.0347434	0.0142759	1.92961	THOC2	0.301178	0.0935107	-0.0808503
LRRC40	0.625772	0.526914	-0.831613	LRRC40	0.32736	0.108929	-0.0814326
CKAP5	0.00548011	0.00136802	2.48061	CKAP5	0.0453155	0.00101146	-0.0816499
ANAPC7	0.213265	0.136592	-0.971318	ANAPC7	0.305634	0.0964259	-0.0816899
KDM1A	0.241359	0.158903	0.915644	KDM1A	0.0933861	0.00718354	-0.0817297
KDM3B	0.0369744	0.0154084	-1.47579	KDM3B	0.462295	0.208631	-0.0818086
GMPS	0.756664	0.676876	0.372639	GMPS	0.0463938	0.00120577	-0.0820201
MCM3	0.00186435	0.00032789	-2.00138	MCM3	0.0832176	0.00521108	-0.0821486
UTP6	0.190476	0.117473	0.407552	UTP6	0.57952	0.319328	-0.082198
NOP2	0.67903	0.587876	0.213919	NOP2	0.567002	0.306693	-0.0823687
SNU13	0.00012092	7.57529e-06	-2.34426	SNU13	0.549501	0.288026	-0.0825065
DDX5	0.00350778	0.00077526	-2.06432	DDX5	0.237935	0.0598364	-0.0825492
KIAA2013	0.140898	0.0808658	-1.61148	KIAA2013	0.401507	0.157753	-0.0825544
GSDMA	0.0164191	0.00550422	-3.59224	GSDMA	0.73754	0.530545	-0.0826518
DDX39A	0.00561992	0.00141263	-0.94384	DDX39A	0.302693	0.0947896	-0.0830897
MTA1	0.0579205	0.0269319	-2.05173	MTA1	0.221172	0.0518113	-0.0831559
PYCR3	0.00180781	0.00031446	2.84495	PYCR3	0.202535	0.0429527	-0.0832883
RUNX1	0.937799	0.906782	-0.0471615	RUNX1	0.113734	0.0122601	-0.0835974
SNRNP200	0.0327705	0.0132102	1.64787	SNRNP200	0.139108	0.0192174	-0.08366
EXOSC10	0.931121	0.896994	0.0834859	EXOSC10	0.462295	0.20869	-0.0838065
MAN2A1	0.386971	0.287744	-1.11508	MAN2A1	0.582949	0.322742	-0.0838131
PRKDC	0.00384311	0.0008718	1.8181	PRKDC	0.127442	0.0158758	-0.0844841
TDP1	0.069374	0.0339312	-1.38585	TDP1	0.367551	0.134448	-0.0849427
THUMPD3	0.375306	0.276149	-0.680908	THUMPD3	0.123762	0.0149602	-0.0849628
UBAP2	3.59159e-05	1.24378e-06	5.0767	UBAP2	0.685325	0.458079	-0.0850917
HDAC2	0.966995	0.947053	0.0520043	HDAC2	0.201679	0.042531	-0.0853068
MAP4	0.00155598	0.00025247	4.40308	MAP4	0.601415	0.34482	-0.0853334
LSM14B	0.0109746	0.00327102	1.68182	LSM14B	0.451309	0.200031	-0.0853713
SYMPK	0.257395	0.172364	1.85377	SYMPK	0.18118	0.0335929	-0.085673
ACSL4	0.0404846	0.0171705	1.57383	ACSL4	0.0479253	0.00129825	-0.0857436
SIRT2	0.0465341	0.0204968	3.68378	SIRT2	0.665567	0.430783	-0.0860513
STT3A	0.230863	0.150622	-0.796336	STT3A	0.102285	0.00934888	-0.086299
LCLAT1	0.969075	0.950309	-0.0386583	LCLAT1	0.229414	0.0555428	-0.0865461
NCK2	0.0495945	0.0221728	2.48006	NCK2	0.787743	0.606969	-0.0868732
UBIAD1	0.211492	0.13484	-1.24193	UBIAD1	0.919583	0.826389	-0.0871067
RCC1	0.263794	0.178702	1.4532	RCC1	0.366382	0.133247	-0.0871103
MATR3	0.141068	0.0810181	-1.91964	MATR3	0.403607	0.159364	-0.0871216
EIF4A3	0.0583133	0.0271372	-1.26347	EIF4A3	0.211517	0.0473728	-0.0874884
USP7	0.487829	0.381531	0.512182	USP7	0.123762	0.0149507	-0.0881863
SLAIN2	0.172633	0.103781	1.13456	SLAIN2	0.583936	0.323941	-0.0885963
NUDC	0.00028419	2.5544e-05	8.03171	NUDC	0.0514168	0.00151607	-0.0886927
UBE2O	0.096611	0.0508241	2.58271	UBE2O	0.0832176	0.00508185	-0.0892701
KNTC1	0.00251373	0.00049456	-2.27624	KNTC1	0.413407	0.167512	-0.0894139
HNRNPC	1.54027e-05	3.59596e-07	-2.87292	HNRNPC	0.482191	0.225493	-0.0895103
ALYREF	0.0112476	0.00338289	-5.33594	ALYREF	0.152713	0.0241729	-0.0898326
CENPV	0.00154585	0.00024985	-3.71659	CENPV	0.691368	0.465495	-0.0899576
TRIM25	0.00703721	0.0018702	2.06476	TRIM25	0.117838	0.0132986	-0.0906858
CUX1	0.874768	0.82167	0.144233	CUX1	0.555872	0.295147	-0.0907523
FLNB	6.21254e-05	2.84354e-06	3.61006	FLNB	0.224177	0.0528672	-0.0907851
NAA50	0.79446	0.721815	-0.368682	NAA50	0.291946	0.0869267	-0.0909509
SLC2A1	0.00017437	1.29588e-05	2.67681	SLC2A1	0.131502	0.0171316	-0.0915672
MCM5	0.0200272	0.00699147	-1.13207	MCM5	0.0766387	0.00408142	-0.0918185
UTP3	0.00290495	0.00059342	-1.60606	UTP3	0.371818	0.13691	-0.0930441
MYO1B	0.104086	0.0557286	2.39145	MYO1B	0.130323	0.0167876	-0.0930861
IPO11	0.336974	0.242438	-0.712086	IPO11	0.252701	0.0667758	-0.0932557
PPIG	0.32119	0.229082	-0.977864	PPIG	0.421478	0.174752	-0.0933282
RPS7	0.0164895	0.00553715	-1.24564	RPS7	0.423585	0.176364	-0.0938307
SMC4	0.0132366	0.00416156	-2.26531	SMC4	0.0934706	0.00727157	-0.0940148
HMGA1	0.00217458	0.00040276	-4.47645	HMGA1	0.626514	0.376914	-0.0945183
SLC1A4	0.0316537	0.0125876	1.96946	SLC1A4	0.184726	0.0351847	-0.0946007
DMBT1	0.00107174	0.00015597	-3.83874	DMBT1	0.878357	0.752164	-0.094701
NUDT16L1	0.854205	0.795473	0.219909	NUDT16L1	0.506531	0.247663	-0.0947268
NUP88	0.738747	0.656536	-0.334738	NUP88	0.285954	0.0836244	-0.0947807
TRAP1	0.178134	0.108544	-1.8542	TRAP1	0.108855	0.010595	-0.0949586
HNRNPH3	0.296891	0.208131	-1.10525	HNRNPH3	0.290974	0.0863328	-0.0950026
G3BP1	0.44505	0.339242	0.394714	G3BP1	0.351978	0.124571	-0.0951215
CAPRIN1	0.263448	0.178365	-1.35357	CAPRIN1	0.329552	0.110711	-0.0951357
SLC20A1	0.53301	0.427237	0.738054	SLC20A1	0.390097	0.149099	-0.0951957
EBNA1BP2	0.00864482	0.0024219	-3.89045	EBNA1BP2	0.60292	0.346945	-0.0953503
TBL3	0.33536	0.240755	0.853934	TBL3	0.151959	0.0236841	-0.0954982
HNRNPUL2	0.624538	0.52466	-0.815437	HNRNPUL2	0.154172	0.0246869	-0.0955784
U2SURP	0.470643	0.364428	-0.364776	U2SURP	0.159022	0.0261356	-0.0955951
TMEM209	0.733011	0.648587	0.521896	TMEM209	0.829149	0.667167	-0.0956114
GTF3C5	0.452914	0.347176	-0.690415	GTF3C5	0.314255	0.101298	-0.0958444
RNASEH2B	0.698317	0.608378	0.168767	RNASEH2B	0.0781285	0.00434728	-0.0962448
SRM	0.260082	0.174771	1.55295	SRM	0.144273	0.0208911	-0.0964272
TUBGCP2	0.0319762	0.0127905	1.94553	TUBGCP2	0.0988528	0.0082116	-0.0964385
PATL1	1.56582e-05	3.71655e-07	5.39216	PATL1	0.490526	0.233638	-0.0965623
RANBP1	7.827e-05	4.26373e-06	2.47157	RANBP1	0.135834	0.0181491	-0.0967582
CHD3	0.028414	0.010857	-3.5581	CHD3	0.302693	0.0947949	-0.0969189
XPO5	0.0830041	0.042148	1.89577	XPO5	0.0872841	0.00586345	-0.0972086
CLASP2	1.297e-05	2.72522e-07	4.94834	CLASP2	0.121154	0.0142503	-0.0973265
FASN	0.0176909	0.00603006	4.52429	FASN	0.114397	0.0125743	-0.0978466
CRACR2A	0.106113	0.0569788	1.72503	CRACR2A	0.863511	0.723983	-0.0981266
PAK4	0.00281085	0.00056764	3.58562	PAK4	0.443663	0.192772	-0.0985756
SON	0.465841	0.360166	-0.570622	SON	0.44025	0.190598	-0.0990983
NUDT1	0.716955	0.628521	-0.419496	NUDT1	0.12122	0.0143259	-0.0995168
IPO4	0.0840487	0.042842	-1.05725	IPO4	0.132658	0.0174933	-0.0996795
PRPF38A	0.00082332	0.00010865	-4.09804	PRPF38A	0.596418	0.339458	-0.0996958
ORC5	0.980318	0.968493	0.0156173	ORC5	0.112468	0.0118508	-0.100695
DNAJA1	0.00393485	0.0009018	-1.75703	DNAJA1	0.0792103	0.00447656	-0.100819
PHKB	0.0294367	0.0114425	-1.14116	PHKB	0.383995	0.145011	-0.10103
WDR36	0.00713208	0.0019069	2.94448	WDR36	0.285954	0.0836479	-0.10119
LPCAT1	0.201645	0.127107	0.832759	LPCAT1	0.232182	0.056904	-0.101988
GALNT2	0.00059833	6.91452e-05	1.85761	GALNT2	0.0586097	0.00211621	-0.102297
USP39	0.116107	0.064023	1.36483	USP39	0.156049	0.0252597	-0.103319
STAG2	0.078641	0.0395347	1.51353	STAG2	0.0316643	0.000353483	-0.103565
NUP43	0.491696	0.385321	0.984546	NUP43	0.093834	0.00739733	-0.103665
CRNKL1	0.390431	0.290468	-0.710314	CRNKL1	0.424841	0.177554	-0.105037
ARHGAP35	0.00061325	7.27791e-05	3.03895	ARHGAP35	0.0761932	0.00398995	-0.105602
TOE1	0.00419435	0.00098086	1.57196	TOE1	0.506531	0.247743	-0.106321
KANSL3	0.0823021	0.0417595	-1.34253	KANSL3	0.562016	0.300885	-0.106712
FADS2	0.820382	0.753028	-0.226005	FADS2	0.171133	0.0304773	-0.106885
ANKS1A	0.0157605	0.00520923	2.77979	ANKS1A	0.195495	0.0396551	-0.107599
GTF3C1	0.316073	0.223957	-1.07705	GTF3C1	0.298271	0.0911515	-0.107786
METTL16	0.68251	0.591952	-0.328988	METTL16	0.303124	0.0951197	-0.108038
EPB41	0.00041088	4.05159e-05	4.85683	EPB41	0.0353349	0.000523891	-0.108334
WDR70	0.378416	0.279027	-0.907273	WDR70	0.0926839	0.00701924	-0.108412
RB1	0.918875	0.879394	-0.0877298	RB1	0.0603713	0.00222685	-0.108996
CLPTM1L	0.663135	0.571019	-0.483833	CLPTM1L	0.152149	0.0238587	-0.10914
SMARCA5	0.366677	0.268516	0.602121	SMARCA5	0.336748	0.115715	-0.109435
ENAH	0.745438	0.664223	-0.437976	ENAH	0.224248	0.053175	-0.109552
ZC3HAV1L	0.114088	0.0624157	2.12779	ZC3HAV1L	0.0449859	0.000961164	-0.109725
MTREX	0.350881	0.255037	-0.673061	MTREX	0.112468	0.0119011	-0.110816
MKI67	0.785537	0.71218	-0.310032	MKI67	0.682817	0.452795	-0.111096
RANGAP1	0.0023608	0.00045379	2.19781	RANGAP1	0.0486396	0.00135187	-0.111878
RSBN1L	0.56744	0.463226	-0.629453	RSBN1L	0.200519	0.0417367	-0.112119
SNRPE	0.134001	0.0758121	-1.25531	SNRPE	0.363391	0.131779	-0.112171
IPO5	0.0118541	0.00361159	1.63035	IPO5	0.235769	0.0583562	-0.112339
DNAJB1	0.0459687	0.0201761	1.23577	DNAJB1	0.0546772	0.00183949	-0.112697
MCM7	0.0519875	0.0235461	-1.3846	MCM7	0.0453155	0.00101331	-0.113317
MCM6	0.00358174	0.00079531	-1.49114	MCM6	0.212907	0.0479811	-0.114234
SORT1	0.00012092	7.51122e-06	4.27382	SORT1	0.0398442	0.000748528	-0.114321
CPSF1	0.0704033	0.034697	1.25549	CPSF1	0.145142	0.0213412	-0.114597
HNRNPR	0.0520439	0.0235919	-3.5642	HNRNPR	0.43257	0.184331	-0.114615
RFC3	0.0460745	0.0202524	-1.94125	RFC3	0.208941	0.0459075	-0.114811
MSTO1	0.597043	0.4932	-0.397178	MSTO1	0.1935	0.0386797	-0.115111
ABCF2	0.480712	0.374282	0.761516	ABCF2	0.142094	0.020229	-0.11515
LMNB1	0.0699564	0.0343249	1.7995	LMNB1	0.51805	0.257382	-0.115172
RSL1D1	0.120575	0.0669496	-0.879057	RSL1D1	0.74437	0.540231	-0.116625
ELP4	0.015506	0.0050862	-1.6513	ELP4	0.144685	0.0211236	-0.117289
SRPK2	0.976605	0.963685	0.0512178	SRPK2	0.184726	0.0352636	-0.117361
DNMBP	0.742278	0.660541	0.236219	DNMBP	0.840601	0.684885	-0.117444
FOXK1	0.108015	0.0581497	-1.08922	FOXK1	0.195495	0.0396432	-0.11763
SAAL1	0.596132	0.491983	0.619999	SAAL1	0.0816689	0.00484034	-0.118586
PRKCB	0.179222	0.109416	0.899653	PRKCB	0.363424	0.131854	-0.118648
PDLIM1	0.0048217	0.00117072	4.02225	PDLIM1	0.0854298	0.00560972	-0.118938
HMGCS1	0.00809245	0.00223566	-1.41128	HMGCS1	0.0522582	0.00163164	-0.119338
TTI1	0.0541523	0.0247794	-1.04343	TTI1	0.163717	0.0280325	-0.119947
NEDD1	0.595117	0.490682	-0.402143	NEDD1	0.281186	0.0812706	-0.119981
RPRD2	0.034106	0.0139609	2.25107	RPRD2	0.61999	0.368879	-0.120738
NAA40	0.00049643	5.38925e-05	-2.63595	NAA40	0.302693	0.0947848	-0.120944
SMCHD1	0.98415	0.975726	-0.0183249	SMCHD1	0.124196	0.0150993	-0.120945
PRRC2A	0.159695	0.0935178	2.11033	PRRC2A	0.56367	0.302138	-0.121039
CPSF3	0.905548	0.862208	-0.102627	CPSF3	0.200519	0.0418674	-0.121233
SMAP2	0.197871	0.123727	1.76176	SMAP2	0.518151	0.258127	-0.12145
FCF1	0.00184591	0.00032321	-4.08291	FCF1	0.543895	0.283	-0.121707
FRG1	0.00018501	1.45416e-05	-2.60168	FRG1	0.113734	0.0122434	-0.121735
PTPN2	0.597309	0.493651	0.646144	PTPN2	0.232716	0.0572351	-0.122109
PCID2	0.444211	0.33843	-0.523491	PCID2	0.111	0.0110365	-0.122305
TRIP13	0.767688	0.692114	-0.329135	TRIP13	0.170925	0.0303838	-0.122645
TTLL12	0.0588337	0.0274791	-0.885796	TTLL12	0.19017	0.0373838	-0.123297
GTF3C3	0.0288461	0.0110895	-2.56541	GTF3C3	0.206242	0.0448244	-0.123624
SMC2	0.0474908	0.0211074	-1.31305	SMC2	0.0705757	0.00327721	-0.123653
GTF3C4	0.0804183	0.040616	-1.07315	GTF3C4	0.0895007	0.00622556	-0.12416
GOPC	0.00169997	0.00028642	4.21249	GOPC	0.240079	0.0608033	-0.124205
CKMT1A	5.41995e-05	2.21438e-06	-5.10754	CKMT1A	0.635557	0.387232	-0.124637
PSIP1	0.320697	0.228481	0.766375	PSIP1	0.324571	0.107341	-0.124796
BIRC6	0.610489	0.506873	-0.668255	BIRC6	0.573322	0.313812	-0.124973
TTC4	0.600232	0.496534	-0.583631	TTC4	0.224248	0.0535098	-0.125076
DDX54	0.551555	0.445751	1.81659	DDX54	0.377465	0.140372	-0.125503
SWAP70	0.00218155	0.0004049	2.53044	SWAP70	0.0926839	0.00701469	-0.125853
ORC3	0.992474	0.989385	0.00950227	ORC3	0.127847	0.0160338	-0.126248
CDK1	0.0854124	0.0436368	1.15582	CDK1	0.144273	0.0209124	-0.126478
NUP155	0.120739	0.0670876	-0.474989	NUP155	0.0674934	0.00278297	-0.12677
NUP37	0.164814	0.0974132	-1.71015	NUP37	0.120832	0.0141424	-0.127412
MEN1	0.28104	0.193557	-0.672367	MEN1	0.152713	0.0241761	-0.128545
PARG	0.654103	0.558914	0.330139	PARG	0.441471	0.191358	-0.128906
CIP2A	0.914032	0.871757	0.10209	CIP2A	0.239456	0.0605534	-0.129457
PEX5	0.585967	0.482453	-0.579639	PEX5	0.47889	0.22136	-0.129757
GTSE1	0.0112476	0.0033874	1.6201	GTSE1	0.111249	0.0113176	-0.130307
BMP2K	0.363508	0.265912	0.930917	BMP2K	0.730553	0.521404	-0.130429
PUM3	0.254007	0.169108	1.19592	PUM3	0.602485	0.345761	-0.130539
GEMIN5	0.610489	0.506919	0.552891	GEMIN5	0.0923891	0.00664496	-0.130774
SRPK1	0.210018	0.133693	1.55591	SRPK1	0.0705757	0.00339892	-0.132295
NOL10	0.875139	0.82338	-0.0863279	NOL10	0.413791	0.168324	-0.132748
METTL21A	0.855775	0.797503	-0.138758	METTL21A	0.384759	0.145426	-0.133075
SLC35F2	0.0285178	0.0109189	-2.59048	SLC35F2	0.649479	0.405709	-0.134118
NOC3L	0.507607	0.400555	-0.719554	NOC3L	0.502289	0.244267	-0.134121
SPART	0.00017465	1.31835e-05	5.31603	SPART	0.367075	0.133789	-0.134603
NUP62	1.54027e-05	3.52009e-07	3.61277	NUP62	0.306514	0.0970387	-0.134622
WASF1	0.849909	0.791044	0.21171	WASF1	0.78442	0.602442	-0.134887
POLR2G	0.812341	0.74217	0.0754434	POLR2G	0.219742	0.0510547	-0.135623
NCAPH	0.10431	0.0558893	-1.02298	NCAPH	0.259563	0.0707199	-0.136277
RPL7L1	0.0183662	0.00628883	-2.52662	RPL7L1	0.18118	0.033396	-0.13679
NANP	0.0223576	0.00807311	1.75098	NANP	0.528568	0.268079	-0.137082
HRAS	0.000151	1.04356e-05	-2.88206	HRAS	0.67907	0.448549	-0.137102
NOP58	0.109014	0.0588339	-0.784925	NOP58	0.400448	0.156952	-0.137235
MAP1A	0.00109662	0.00016129	6.25612	MAP1A	0.0982952	0.00810983	-0.137981
MCM2	0.0269025	0.0101434	-2.8621	MCM2	0.0449859	0.000980855	-0.138356
MCM4	0.440617	0.334321	-0.525104	MCM4	0.0189198	6.14075e-05	-0.139296
PSAT1	0.137775	0.0784297	0.576259	PSAT1	0.0926839	0.00695952	-0.139948
PNO1	0.00028578	2.57977e-05	-1.78418	PNO1	0.268254	0.0755794	-0.140144
CD1A	0.372201	0.273141	-0.704099	CD1A	0.381816	0.143722	-0.141972
SNW1	0.00755959	0.00206314	2.02842	SNW1	0.279759	0.080663	-0.141985
SLC38A2	2.35133e-05	6.50732e-07	3.77906	SLC38A2	0.187019	0.0362426	-0.14201
EXOSC9	0.103889	0.0555826	0.771855	EXOSC9	0.0832176	0.00519597	-0.142254
JMJD6	0.00841897	0.00233897	-1.77141	JMJD6	0.216565	0.0494098	-0.144661
JAKMIP1	0.81409	0.744099	0.241785	JAKMIP1	0.0585859	0.00210513	-0.145383
NUP153	0.00057877	6.62098e-05	5.03385	NUP153	0.147062	0.0219067	-0.146088
LIMD1	1.11299e-05	1.94882e-07	8.27363	LIMD1	0.427639	0.180064	-0.146505
HSPBP1	0.0672547	0.0326853	-1.86538	HSPBP1	0.199613	0.0413293	-0.146629
S100A9	0.0606462	0.0286713	-4.01526	S100A9	0.548899	0.28704	-0.147088
IMPDH2	0.0870968	0.0446329	-1.15405	IMPDH2	0.0624863	0.00239803	-0.147763
HDLBP	0.875139	0.822806	-0.168117	HDLBP	0.0514168	0.00154772	-0.14967
ATL2	0.781629	0.708028	-0.226848	ATL2	0.262988	0.0725248	-0.151778
ZNF281	0.0998319	0.0529847	1.7782	ZNF281	0.501056	0.243318	-0.152548
NCAPD2	0.774416	0.699084	0.236602	NCAPD2	0.114278	0.0124583	-0.153808
MDN1	0.061711	0.0293908	1.72149	MDN1	0.13016	0.0167326	-0.154405
NXF1	0.647707	0.552028	0.640398	NXF1	0.306514	0.097028	-0.154998
CHD2	0.115667	0.0636396	-0.748461	CHD2	0.328031	0.109406	-0.155803
SCD	0.413102	0.310229	1.16684	SCD	0.298505	0.0913792	-0.156078
COLGALT1	0.550808	0.444933	-0.576637	COLGALT1	0.0679028	0.00292552	-0.156339
CDK2	0.110415	0.0597579	-1.05201	CDK2	0.096689	0.00779179	-0.158738
LRWD1	0.0227921	0.00826547	-6.61181	LRWD1	0.391089	0.150404	-0.159177
TM7SF3	0.342185	0.246853	-1.20899	TM7SF3	0.093834	0.00735628	-0.159527
SLC12A2	0.207976	0.131907	1.42959	SLC12A2	0.142094	0.020324	-0.159999
RFC1	0.0199425	0.00695273	2.62469	RFC1	0.148431	0.0226207	-0.160474
UBR5	0.117125	0.0646694	-1.53192	UBR5	0.087528	0.00595428	-0.162299
WDR46	0.0020606	0.00037764	-2.78043	WDR46	0.529874	0.269882	-0.162517
KPNA2	0.513653	0.406365	-0.508254	KPNA2	0.0453155	0.00100706	-0.164416
DIMT1	0.611354	0.508368	0.510171	DIMT1	0.159022	0.0261589	-0.165509
JAM3	0.113409	0.0619558	2.48319	JAM3	0.186323	0.0359776	-0.166234
SBNO1	0.097234	0.0514167	-2.07639	SBNO1	0.0384222	0.000672117	-0.16669
GTPBP4	6.1788e-05	2.74079e-06	-2.6979	GTPBP4	0.0528871	0.00169229	-0.167086
URB2	0.0164191	0.00550712	-3.21296	URB2	0.514658	0.254722	-0.168879
CASKIN2	0.0334075	0.013571	3.03423	CASKIN2	0.412374	0.166486	-0.169032
RAB3A	0.0612267	0.0291125	-2.20383	RAB3A	0.105438	0.00990362	-0.169191
ANAPC1	0.0319762	0.0127873	1.20566	ANAPC1	0.0624863	0.00242813	-0.174096
SMPD4	0.0967223	0.050958	2.94405	SMPD4	0.154368	0.0249336	-0.175638
GPATCH4	0.168717	0.10064	-0.921141	GPATCH4	0.232832	0.0573044	-0.176909
SLC1A5	0.17252	0.103646	1.28165	SLC1A5	0.0685212	0.00302371	-0.177148
NUP93	0.305165	0.214756	-0.281156	NUP93	0.0243082	0.000158138	-0.177375
TCOF1	0.378416	0.27899	1.34045	TCOF1	0.154339	0.0248752	-0.178009
GAMT	0.266092	0.180777	-1.29383	GAMT	0.206689	0.0449574	-0.178496
TFRC	0.0002436	2.11369e-05	3.97256	TFRC	0.0243082	0.000156888	-0.179304
[truncated: 143 more rows]

## Sheet: Sheet2_Venn- PMAvs.Turbo T cell
Supplementary Datasheet 4. Comparison of DEPs identified in Kv1.3-TurboID cells in bulk proteome with known proteomic dataset of PMA treated Jurkat T cells.
Sheet 2: Venn diagram analysis between DEPs from PMA treated JTC and Kv1.3-TurboID transduced JTCs at input level. The table enlist proteins which are unique to each dataset
Venn diagram analysis between PMA treated JTC and Kv1.3-TurboID transduced JTC
Unique Upregulated proteins in Kv1.3-TurboID JTC	Unique Downregulated proteins in Kv1.3-TurboID JTC	Unique Upregulated proteins in PMA treated JTC	Unique Downregulated proteins in PMA treated JTC
FLOT2	LGALS9	PIK3C2B	PRPF40A
PDLIM7	PARP14	CD82	LDHA
CTTN	B3GALT6	DENND1C	ABCE1
PSD4	GBP1	ITK	LRPPRC
TMSB4X	SUN2	SKAP1	BUB3
VIM	FYN	VAV3	EXOSC4
BIN2	TUBB3	ZFYVE1	RFC5
STAT2	ATP2B1	STAT1	WDR12
SPAG1	DNM1	MYO1G	PFAS
CEP170	LPGAT1	DGKB	HDAC1
MON2	USP36	RAB43	GART
PALD1	ELMO2	MICAL1	ZW10
FUT8	TRIP12	MACF1	CSDE1
INPP5B	TMEM263	RAC2	EIF3B
MSN	PRKD2	NCEH1	DHX16
ANXA1	TUBA4A	GMFG	KDM1A
PARVG	LAMTOR3	ICAM3	GMPS
CNN2	NPC2	ROCK1	RNASEH2B
VAMP5	GNB1	PNP	NUP43
MYH9	ZCCHC17	UBASH3A	WDR70
PLEKHA2	CFL1	ARHGAP45	RB1
ATP2C1	TIGAR	STT3B	ZC3HAV1L
NECAP2	PPM1F	TBC1D10A	SAAL1
STX5	RAB5A	VAV1	NUP155
ARHGDIB	MYL6	ARHGEF2	GEMIN5
PDLIM5	TRA2B	SGPL1	SRPK1
RAB3GAP1	HSD17B7	CBFB	MCM4
RNF214	ADPGK	MYH14	PSAT1
GRIPAP1	UBLCP1	CASP3	EXOSC9
FYB1	PLEC	ACTA1	JAKMIP1
STAM	FAU	SOAT1	HDLBP
SEC22B	RAB27A	ARPC1B	COLGALT1
LRRFIP1	SEC11A	VPS33B	CDK2
GAS7	TOR1A	GRAP2	TM7SF3
SPTBN1	ADH5	CDS2	UBR5
SNAP23	YWHAZ	NCKAP1L	KPNA2
RALGAPA1	GSTO1	ARPC4	SLC1A5
VPS37A	SOD1	MAP2K1	NUP93
GSPT2	SCCPDH	DIP2B	RPP30
STIM1	RETREG3	FAF2	MAD2L1
SLC7A5	SLC39A11	ARPC2	TELO2
LPXN	MT-CO2	ELMOD2	NUP188
INF2	CTSA	IQGAP1	SEH1L
IST1	CTSC	FLII	DHX37
XRN1	PRAF2	ARHGEF7	MYBBP1A
DOK1	CLIC1	PTPN1	ZNF598
ATP6V0A1	PRDX2	GBE1	NUP133
SYNRG	HADHA	PYGB	DNMT1
PECAM1	HK1	RNPEP	FANCI
SCD5	ARL8B	TBK1	NUP210
BCAP31	ACSF3	DPP3	ASF1B
FNBP1L	HSPA5	WASHC5	NUP205
AHCTF1	CTSD	SNX6	WDHD1
BET1	PPP3R1	ACTR1A	OGFOD1
USO1	PCCA	NPLOC4	NIFK
ARHGAP25	VCL	TXNRD1	NOL11
TOM1	HSP90B1		NOP14
PLCG1	TAOK3		NDC1
NFATC2	PPIA		KIF2C
ITGB1	TMEM106B		NOC4L
STXBP5	EFL1		CIT
USP15	PIK3C3		RRM1
NEK9	GLRX		CCNB1
SLC30A7	ALDOA		FANCD2
ERBIN	ACO2		SLC19A1
STRN	RPL36AL		CCNA2
SPN	VPS18		CHAF1A
FKBP15	MDH1		DNTT
CHMP4B	YWHAB		CXCR4
DOK2	DCD
DBN1	RHOA		[Set D]:
GNAI2	ACTB		PRPF40A
ARHGAP30	STXBP3		LDHA
GNA13	ANXA2		ABCE1
SEC23B	RAB5C		LRPPRC
G6PD	GSTK1		BUB3
ABI1	CLIC4		EXOSC4
ZAP70	RPL35		RFC5
TXN	RPL19		WDR12
WIPI2	ERAP2		PFAS
ZC3HAV1	RPS27A		HDAC1
PLIN3	SUGP2		GART
NCK1	MGST3		ZW10
SEC24D	CAPN1		CSDE1
ARHGAP27	IDH2		EIF3B
USP8	SMARCB1		DHX16
OSBPL8	SPCS2		KDM1A
TMOD3	SRP14		GMPS
IGF2R	HNRNPD		RNASEH2B
LNPEP	PSMB1		NUP43
CYFIP2	ZDHHC13		WDR70
ERGIC2	FKBP3		RB1
STMN1	MAPK9		ZC3HAV1L
BRCA1	ENO1		SAAL1
CLINT1	BANF1		NUP155
GOLGA4	ATP5F1A		GEMIN5
ARCN1	ACTN4		SRPK1
GPATCH1	PGRMC2		MCM4
PRKACA	RPL8		PSAT1
DDT	NBAS		EXOSC9
LMAN2	PRDX5		JAKMIP1
LCK	SUB1		HDLBP
CDKAL1	MCCC1		COLGALT1
PARK7	SSR4		CDK2
GAK	TMX3		TM7SF3
EPS15	PRKAG1		UBR5
RABGAP1	RPS6KA3		KPNA2
SLC9A3R1	GNB2		SLC1A5
EHBP1	RPL7		NUP93
BRCC3	LEMD2		RPP30
DBNL	PSMA2		MAD2L1
AMPD2	RPL7A		TELO2
CSTF3	XRN2		NUP188
RAPGEF6	RPS19		SEH1L
SEC24C	PGAM1		DHX37
TMED8	PSMB4		MYBBP1A
PFKL	ACP1		ZNF598
RINT1	PDCD6IP		NUP133
COPZ1	EIF6		DNMT1
RALGAPB	RPS6		FANCI
CEP97	MAGED2		NUP210
AP3S1	AP1S1		ASF1B
NT5C2	RPL11		NUP205
RAB8A	YWHAG		WDHD1
PPM1A	NCBP1		OGFOD1
BCR	ZNF638		NIFK
PLAA	FUS		NOL11
EXOC4	MYLK		NOP14
CORO1C	RPL14		NDC1
PIKFYVE	AIP		KIF2C
PTPA	PSMA3		NOC4L
GOLGA3	DNAJA2		CIT
CD2AP	CPNE1		RRM1
CISD2	CDK9		CCNB1
TRAPPC12	PFKP		FANCD2
MARK3	DAD1		SLC19A1
CHMP7	FKBP8		CCNA2
IGBP1	DPY19L1		CHAF1A
STAMBP	TXNDC17		DNTT
MED23	TMX4		CXCR4
SLC3A2	RPL10
RABGAP1L	TMED10
NISCH	RPS8
IFIT5	PSMA1
TRAPPC9	CCAR1
AP3B1	MLEC
ATP6V0A2	RPS26
COPB2	RPLP1
COPA	CAT
CDK5RAP3	RPS24
PIK3R4	DEK
SH3GL1	PPP2CA
PCBP1	HMGB2
GORASP2	RNH1
MINK1	SRSF3
PAK2	CSTA
UBXN4	VDAC2
ARHGDIA	TAF15
FAM114A2	HINT1
ARFGAP2	PAFAH1B3
TSN	RPL38
TM9SF3	PSMA5
FNBP1	RPL29
ACBD3	PSMD8
XRCC5	RAB33B
POLR2B	PSMA7
TIPRL	RPS15A
CNDP2	APMAP
DOCK2	RALY
SEC31A	CKAP4
GNAQ	CAMK2G
TM9SF2	GSK3B
GPI	STK39
PTPN11	RPF2
KLC1	UBE2I
NAE1	TUBA1A
PRRC1	PHB2
GDI2	RPS14
NSFL1C	SRSF2
RAB14	DDX23
OSBP	AP1G1
ZDHHC5	DCTN2
ARF5	RAB21
ERGIC1	RPL17
RTN4	MAPRE2
SIN3A	ATP6V1B2
YKT6	NCL
ARFGAP1	PSMB3
AP1M1	RPL36
PSMD1	TUBB2A
MAPRE1	BLMH
GBF1	UBE2N
CROCC	SLC25A3
HSPA4	CCNT1
USP5	MAPKAPK3
APPL1	TRA2A
TTC1	SEL1L
PGD	VPS25
PDAP1	MDH2
VAPA	SRSF5
SNX1	YWHAQ
LAMTOR1	HSPD1
CAND1	HMGB1
PDXDC1	NAPG
ADRM1	PSMD7
COPS3	RPL13
PSMD6	SLC33A1
SEC24A	KHDRBS1
REPS1	RPL23A
PSMD3	SFXN1
SRP54	PDHB
SPAG9	UFM1
DYNC1H1	MTX2
CARMIL2	HPRT1
SRPRA	MTX1
TKT	CPNE3
CIAPIN1	CFAP20
BET1L	PDHA1
HSP90AB1	DDX17
AP2B1	RRS1
PSMC2	TTC9C
CLTC	RPL27
PPP6R1	RPL18
NMT1	PSMD12
ADSL	PRDX6
LDHB	NOC2L
PPP4C	RPS13
APBB1IP	PAFAH1B1
AP3D1	PDE12
HSPA8	CS
HGS	RPL26
SEC24B	RABAC1
IPO8	PRKACB
AHCYL1	ATP5F1B
MRE11	SHMT2
TM9SF4	RPS27
PPP1R12A	GSTM1
RAB2A	FUBP1
EHD1	DYNLL1
CC2D1A	HNRNPA3
RABL6	APRT
MGAT2	EXOC2
ST13	EWSR1
CLCN7	TMEM33
MYH10	SELENOF
XPO7	SFN
SEC23IP	GRHPR
MVB12A	TPI1
PSMD2	RPS11
SCAMP1	HNRNPK
GRK2	RHOT1
SRP68	FABP5
MARCKSL1	HNRNPU
CACYBP	RPL28
STRN3	RPA1
SLK	PSMA6
DOCK7	RPS18
TMEM165	RPL23
SNX2	VDAC1
ITGAL	RPS9
CCT8	KRT2
EEF1B2	RPS16
KIF16B	HNRNPH1
SCAMP3	RPL34
PSMC5	ACOT7
NAP1L4	FTSJ3
OSBPL11	UQCRC1
LZIC	RPL21
EPS15L1	MIF
PSMC3	LRSAM1
CHORDC1	CERS2
EMC8	HNRNPA2B1
ASRGL1	RPS4X
COG1	CYB5R3
IFI16	WDR82
CMTR1	RPL13A
HUWE1	RPS3A
ARFGAP3	RPL22
EDC3	RPL31
NUDT5	CASP14
CRYBG1	TGM3
XAB2	PSMA4
RPS3	ME2
ETNK1	NSUN2
ANKHD1	LSM14A
ASCC3	SNRNP70
TCP1	CCT3
AGFG1	PITPNA
NDRG3	RPL24
CDV3	RPL5
ANO6	GSTP1
SHTN1	RTCB
CEP350	RPL32
RABL3	SAMM50
GNE	RAP1GDS1
PFDN2	RPL18A
EIF3J	IDE
SNX5	PDE4D
PSMC1	RPL4
GLO1	IDH3A
CCT5	RPS27L
DLG1	GGCT
GSPT1	IARS2
SYAP1	DDX10
SUMO2	CALR
TAGLN2	KPRP
FARSA	MTA2
SF3B3	TMCO1
EEF1D	MTCH2
JPT1	CDC37L1
SF3B1	VDAC3
TDP2	ITPR3
EIF4G2	HNRNPF
NUDT21	GALE
EIF3F	U2AF2
PICALM	SNX27
RANBP2	HNRNPL
ITGA4	PC
SHC1	RPL15
LBR	CUL4A
XIAP	CSNK1A1
ATG3	EIF2S2
SMG9	AMFR
HCFC1	VPS26A
SF1	PHB
RAB11FIP1	SERBP1
SCYL1	PSME4
ETF1	RPS5
DVL2	SLC25A5
KPNA3	DSC1
EIF5B	RPS23
DDB1	RPL37A
SUGT1	PCM1
KPNB1	RPL3
PABPC1	HSPA9
PPP6R3	CCT4
CSNK2B	VPS26B
CNOT1	AKR1B1
PARP16	GTPBP1
ITCH	CSRP1
ARFIP2	PPIB
UBAP2L	FH
SNX3	PSMB2
TBC1D5	HNRNPM
NUP214	DIDO1
EIF4G1	RPS28
SLC16A1	VRK1
HSPB11	STOML2
YTHDF2	CUL3
SLC35E1	PTGES3
HSPH1	RPL6
NAP1L1	VPS51
ANKLE2	RPS25
TACC1	HNRNPA0
PRMT5	PPME1
STAU2	TARDBP
CNOT2	RPS6KA5
VPS13A	GOT2
ADA	BCL11B
NBEAL2	OSBPL9
AHCY	RBM8A
EIF3H	RBMX
PCNP	CBX3
ELP1	TUFM
GLRX3	AP2S1
PUF60	PRPS2
XPO1	PAFAH1B2
RUFY1	CCT7
ABCC1	BAZ1B
NUP50	SRP9
YTHDC2	RPS2
GCN1	TRIM28
TFG	SNRPD3
GAPVD1	RAB29
EIF3G	RPS20
EIF3A	TUBAL3
YEATS2	SLC25A6
SLC38A1	INTS2
TBC1D15	STXBP1
EIF3L	ENO2
EIF3C	DDX39B
LSS	HNRNPAB
SSRP1	NKAP
YTHDF1	TUBB4A
PRPF3	CDK5
MAT2A	DLAT
ATXN2L	GLUL
SPATA5	DAGLB
TNKS1BP1	PHGDH
PRRC2C	RPL9
LARP1	PRPS1
GGA1	RBM28
PPAT	PSMB5
IPO7	RPS12
SIPA1L1	RPL30
EIF3E	MTHFD1
EMD	SRRM1
THOC2	RRP1
PYCR3	GGH
SNRNP200	AIMP2
PRKDC	DHX30
UBAP2	RAI1
MAP4	PSMB6
LSM14B	JUP
SIRT2	RETREG2
NCK2	NPM3
TRIM25	LUC7L3
FLNB	KPNA1
SLC2A1	CHTOP
SLC1A4	DNAJC11
PATL1	DRG2
RANBP1	EIF3M
CLASP2	CCDC124
FASN	RPSA
PAK4	NSA2
WDR36	SNRPD1
TOE1	RPL27A
ANKS1A	EPHX2
IPO5	TUBGCP3
CPSF1	DSG1
LMNB1	AGPS
RPRD2	UMPS
GOPC	PFN2
CDK1	PABPC4
GTSE1	RPLP2
SPART	WDR6
NUP62	EIF5A
NANP	FKBP4
SNW1	ERH
SLC38A2	ZC3H4
NUP153	PPP1CB
LIMD1	ELAVL1
ZNF281	NME2
MDN1	DDX27
RFC1	CTPS1
CASKIN2	CARM1
SMPD4	PA2G4
TTK	PRPF4
MPP1	TOR1AIP2
AKAP11	GIGYF2
CPD	EIF3K
ERCC6L	URB1
RGPD3	ATP1A3
HAUS6	RFC4
NUP107	RFC2
NUP35	DHX36
TCF12	XP32
TTF2	TOMM40
GTF2A1	BRIX1
HELLS	DDX18
DDX21	PARN
SKA3	SLC27A4
SCRIB	FEN1
RRM2	SYNCRIP
KNL1	RBM39
MIS18A	RNPS1
	BMS1
	DHFR
	C1QBP
	BAG2
	SEC11C
	QTRT2
	RCL1
	SRSF10
	BCLAF1
	MMS19
	EIF4A1
	DSP
	KDM3B
	SNU13
	DDX5
	GSDMA
	DDX39A
	MTA1
	TDP1
	EIF4A3
	KNTC1
	HNRNPC
	ALYREF
	CENPV
	UTP3
	RPS7
	HMGA1
	DMBT1
	EBNA1BP2
	CHD3
	IPO4
	PRPF38A
	PHKB
	KANSL3
	MCM6
	HNRNPR
	RFC3
	ELP4
	TTI1
	NAA40
	FCF1
	FRG1
	TTLL12
	GTF3C3
	CKMT1A
	SLC35F2
	RPL7L1
	HRAS
	PNO1
	JMJD6
	HSPBP1
	S100A9
	LRWD1
	WDR46
	URB2
	RAB3A
	TSR1
	LAS1L
	MMTAG2
	MBD2
	DDX55
	GRWD1
	GAR1
	RP9
	HSPB1
	HLTF
	WDR75
	MBD3
	GNL3
	FAR1
	MAK16
	RRP7A
	LPCAT4
	CDC45
